# Supplementary material for: Regulatory Programmes Driving Suberin Plasticity Under Aluminium Stress in Barley Roots
Source: Plant Cell Environ. 2025 Jul 17;48(11):7775–91. doi: 10.1111/pce.70075 (PMC12502035; doi:10.1111/pce.70075)
Supplement: Supplementary file 18 — Table S3. [file PCE-48-7775-s017.xlsx]

## Sheet: TPM
Gene ID	Alco_1 TPM	Alco_2 TPM	Alco_3 TPM	Alen_1 TPM	Alen_3 TPM	Alen_4 TPM	Alep_1 TPM	Alep_2 TPM	Alst_1 TPM	Alst_2 TPM	Alst_4 TPM	ckco_1 TPM	ckco_2 TPM	ckco_3 TPM	cken_1 TPM	cken_2 TPM	cken_3 TPM	ckep_1 TPM	ckep_2 TPM	ckep_3 TPM	ckst_1 TPM	ckst_2 TPM	ckst_3 TPM
HORVU.MOREX.r2.1HG0000010	1.44	0	0	0	0	0	0	0	1.69	0	0	0	0	0	5.36	1.46	0.54	0	0	1.88	0	0	0
HORVU.MOREX.r2.1HG0000020	1.19	3.07	0.15	1.1	0.3	1.48	2.11	3.1	3.37	0.84	1.48	0.34	1.7	1.07	0.19	0	0.89	0.25	0.98	1.37	1.14	0.55	0
HORVU.MOREX.r2.1HG0000030	1.58	3.23	3.02	1.68	4.02	1.64	1.59	2.01	1.19	0	1.23	0.44	0.12	1.4	0.17	0.77	0.04	1.31	1.2	0.21	0.04	0.28	1.81
HORVU.MOREX.r2.1HG0000040	3.98	5.62	2.87	15.65	13.74	7.98	8.12	4.74	8.06	7.52	12.62	6.41	1.69	4.1	2.17	7.52	6.04	0	3.06	1.71	4.55	1.09	0.61
HORVU.MOREX.r2.1HG0000050	11.47	10.94	10.97	4.57	6.34	5.26	9.33	10.16	5.85	13.42	13.17	5.48	8.31	4.53	10.56	11.57	9.94	3.47	4.51	7.97	18.66	21.13	25.77
HORVU.MOREX.r2.1HG0000060	355.67	339.6	281.38	391.91	391.21	506.21	354.67	365.43	350.06	282.49	402.76	291.24	280.72	287.52	430.67	312.89	331.39	238.77	211.44	272.28	222.23	277.33	205.64
HORVU.MOREX.r2.1HG0000070	13.15	10.84	9.72	9.07	6.62	13.22	8.71	13.47	11.36	9.51	15.11	4.57	6.02	10.05	9.53	4	12.13	1.82	4.04	8.55	10.93	6.43	9.51
HORVU.MOREX.r2.1HG0000080	38.36	42	27.85	40.52	46.98	39.78	32.32	38.34	35.61	38.61	46.74	24.46	26.83	29.16	25.5	40.03	43.89	27.35	20.32	26.7	20.58	28.12	7.39
HORVU.MOREX.r2.1HG0000090	36.24	52.49	38.61	53.01	50.52	49.08	60.98	33.48	55.97	49.05	39.98	50.8	40.8	59.61	29.58	68.02	66.68	39.37	62.47	56.75	52.18	40.04	22.08
HORVU.MOREX.r2.1HG0000100	0.14	0.14	0	0.81	2.03	0.66	0	0.41	1.1	0.13	0.14	0	0	0.25	0	1.3	0.52	0.12	1.53	0	0.67	1.04	0
HORVU.MOREX.r2.1HG0000110	36.77	24.02	43.32	58.12	46.15	48.17	43.76	38.44	73.96	59.47	62.26	81.17	60.65	75.52	63.8	92.72	111.34	74.43	69.55	80.24	70.09	56.04	61.37
HORVU.MOREX.r2.1HG0000120	4.25	1.75	4.74	3.8	6.41	5.98	5.96	3.48	1.3	5.43	6.26	1.82	1.29	4.7	4.66	4.65	3.78	4.2	1.99	1.74	4.83	3.78	8.28
HORVU.MOREX.r2.1HG0000210	0	0	0	0	0	0	0	0	0	0	0	0	0	0	0	0	0	0	3.4	0	0	0	0
HORVU.MOREX.r2.1HG0000220	0	0	0	0	0	0	0	0	0	0	0	0.87	0	0.86	0	2.24	1.59	10.22	11.24	14.06	1.4	5.86	0
HORVU.MOREX.r2.1HG0000230	0	0	0	0.02	0	0	0	0.04	0	0	0	0.07	0.07	0	0	0.04	0.01	0	0.05	0.02	0	0.14	0
HORVU.MOREX.r2.1HG0000240	5.88	1.59	2.78	0.37	0.1	0.35	1.43	2.83	2.51	1.57	2.09	0.54	0.59	0.71	3	1.42	1.81	0.31	1.79	0.27	0	0.49	0
HORVU.MOREX.r2.1HG0000250	0	0	0	0	0	0	0	0	0	0	0.94	0	0	0	0	0	0	0	0.41	0.81	0	0	0
HORVU.MOREX.r2.1HG0000260	0.04	0	0	0.06	0	0.11	0	0.15	0	0	0.02	0.09	0.3	0	0	0.22	0.05	0	0.02	0.21	0.11	0.02	0
HORVU.MOREX.r2.1HG0000270	0	0	0	0	0	0.02	0	0.06	0	0	0	0	0.01	0	0	0.04	0	0	0	0	0	0	0
HORVU.MOREX.r2.1HG0000280	15.84	25.12	19.28	15.32	12.64	11.98	16.31	16.74	22.66	15.07	17.24	11.98	13.09	14.73	12.45	19.54	11.12	12.75	13.41	11.47	17.57	16.51	13.66
HORVU.MOREX.r2.1HG0000290	0.71	0.73	0.51	0.91	1.23	0.56	0.8	0.58	1.16	0.11	0.48	0.03	0.21	0.12	1.73	0.03	1.37	0.16	0.08	0.13	1.93	0.58	0
HORVU.MOREX.r2.1HG0000300	0	0	0	0	0	0.03	0.02	0.02	0.06	0.04	0.14	0	0.03	0	0.03	0	0.07	0	0	0.01	0.06	0.04	0
HORVU.MOREX.r2.1HG0000310	0.36	0	0.31	0.54	0.4	0.55	0.4	0.4	0.96	0.27	0.32	0.18	0.28	0	0.18	0.12	0.4	0.2	0	0.04	0.55	0.86	0
HORVU.MOREX.r2.1HG0000320	0.71	0	0.68	0.57	0.1	1.31	0.59	0.12	1.08	0.07	0.16	0	0.06	0.16	0.55	0.21	0.46	0.03	0.03	0.11	0.12	0.42	0.23
HORVU.MOREX.r2.1HG0000340	0.29	0.21	0	0.2	0	0	0.17	0.37	0.09	0.12	0	0	0.38	0	0.27	0.2	0	0.39	0	0	0.05	0.09	0.14
HORVU.MOREX.r2.1HG0000350	1.35	1.13	0.74	0.47	0.37	1.14	0.71	0.98	0.96	0.31	0.96	1.77	0.88	0.17	0.77	0.61	0.43	0.08	0.99	1.08	0.7	0.07	0.49
HORVU.MOREX.r2.1HG0000360	0.29	0	0	0	0.85	0.3	0	0.31	0	0.28	0	0.11	1.61	0.56	1.23	0	0	0	0	0.29	0	1.14	5.12
HORVU.MOREX.r2.1HG0000370	0	0	0	0	0	0	0	0	0	0	0	0	0	0	0	0	0	0	0.1	0.04	0	0	0
HORVU.MOREX.r2.1HG0000390	17.1	14.85	16.24	11.6	19.12	22.64	14.86	24.7	21.63	34.48	14.36	105.43	133.25	88.97	132.88	108.15	136.46	83.96	103.52	115.91	102.47	55.33	48.66
HORVU.MOREX.r2.1HG0000410	0	0	0.26	0.26	0	0	0	0	0	0	0.26	0	0	0	0	0	0	0	0.24	0	0	0	0
HORVU.MOREX.r2.1HG0000440	33.73	19.72	21.17	29.76	15.39	18.58	31.16	25.39	12.66	5.04	11.39	51.09	65.86	25.26	78.8	59.28	46.97	52.83	31.01	32.56	53.5	73.35	167.1
HORVU.MOREX.r2.1HG0000470	21.52	35.84	28.13	15.78	42.25	26.89	35.57	21.46	55.01	37.02	21.34	11.81	13.22	24.99	9.94	35.79	27.91	36.4	50.47	22.58	35.29	33.02	23.86
HORVU.MOREX.r2.1HG0000490	0	0	0.03	0	0.04	0	0	0.11	0	0	0	0	0	0	0.13	0.03	0	0	0	0	0	0	0
HORVU.MOREX.r2.1HG0000580	0.13	0.13	0	0.24	0.49	0.24	0.12	0.12	0	0	0.12	0	0	0	0.12	0.39	0.23	0	0	0.46	0	0	0
HORVU.MOREX.r2.1HG0000590	0.27	0.1	0.21	0.28	0.33	0.18	0.07	0.36	0.07	0.21	0.02	0.1	0.13	0.05	0.3	0.09	0.13	0.27	0.15	0.17	0.12	0	0
HORVU.MOREX.r2.1HG0000610	3.82	0.57	3.27	11.29	5.65	4.87	0.05	0.81	1.11	0.04	3.25	0.29	0.29	0.04	0.38	0.04	0.15	0.14	0.32	0.08	0.3	0	0
HORVU.MOREX.r2.1HG0000640	0.13	0.04	0.09	0.04	0.07	0	0.12	0.97	0.18	0.27	0.04	0.09	0.02	0.04	1.27	0.14	0.88	0.48	0.73	0.24	0.96	0	0
HORVU.MOREX.r2.1HG0000660	0.77	1.55	0.78	0	0	0	0.24	0.5	0.17	0.08	0.59	0	0	0	0	0	0	0	0	0.33	0.33	1.54	8.29
HORVU.MOREX.r2.1HG0000670	1.57	4.84	2.66	2.26	5.11	3.99	5.05	0.92	2.14	5.05	4.47	2.11	1.02	0.28	1.19	5.15	1.45	0	1.71	1.95	6.3	10.05	28.87
HORVU.MOREX.r2.1HG0000700	1.12	4.35	9.03	4.72	4.54	5.62	10.33	3.2	6.9	4.5	6.44	10.69	7.25	5.37	2.6	4.59	5.96	1.82	6.64	4.17	5.58	2.37	3.05
HORVU.MOREX.r2.1HG0000720	9.75	9.91	11.69	9.85	16.63	21.75	11.08	15.18	5.74	9.37	10.28	24.5	32.95	23.28	34.4	30.4	28.03	39.6	32.24	33.17	32.69	18.92	12.63
HORVU.MOREX.r2.1HG0000730	22.41	17.37	15.19	24.36	18.74	29.11	22.4	25.11	30.06	37.49	27.32	32.11	30.99	28.11	38.62	28.71	59.83	23.69	35.49	33.71	51.09	33.15	7.24
HORVU.MOREX.r2.1HG0000740	179.88	141.42	177.1	119.76	84.93	128.38	168.01	179.72	180.44	163.6	144.22	144.4	140.34	122.98	168.9	114.7	164.44	116.39	116.34	73.64	144.3	79.99	18.02
HORVU.MOREX.r2.1HG0000750	0.54	0.22	0.36	0.29	0.12	0.77	0.14	0.92	0.33	0	0.14	1.18	0.44	0.27	2.19	0.89	1.46	3.87	2.62	0.65	1.9	1.22	0.11
HORVU.MOREX.r2.1HG0000770	0.64	0.07	0.29	1.65	0.07	0.2	0	1.29	0	0.39	0.7	0	0.07	0.13	0.28	0.15	0.19	0.06	0	0	0.11	0.08	0.21
HORVU.MOREX.r2.1HG0000780	0	0	0	0	0	0	0	0	0.45	0	0	0	0	0	0	0	0	0.76	0	0.42	0	1.41	0
HORVU.MOREX.r2.1HG0000790	0	0	0	0	0	0	0	0	0.34	0	0	0	0	0	0	0	0	0	0	0	0	0	0
HORVU.MOREX.r2.1HG0000810	1.35	0	0	0	0	0	1.04	1	0	0	0	0	0	0.58	0	0.86	0	0	0	0	0	0	0
HORVU.MOREX.r2.1HG0000830	1.06	1.69	0	0.86	0	0	0.56	0.22	0	0	0	0	0.64	0	0.75	0	0	0	0	0	0.46	0.96	0
HORVU.MOREX.r2.1HG0000840	0.71	0.58	0.46	0.52	0.27	0.05	0.82	0.41	0.33	0.08	0.57	0.09	0.08	0.06	0.38	0.35	0.07	2.35	0.21	0.06	0.5	0.27	0.86
HORVU.MOREX.r2.1HG0000850	0	0	0.5	0	0	0	0.22	0.23	0	0	0	0	0	0	0.24	0	0	0.49	0.28	0	0	0.17	0
HORVU.MOREX.r2.1HG0000860	0	0	0	0	0	0.06	0	0	0	0	0	0	0	0.38	0	0	0	0	0	0	0	0	0
HORVU.MOREX.r2.1HG0000890	0	0	0	0	0	0.17	0.08	0	0	9.79	1.77	0	0	0	0.12	0.07	0.06	0	0	0.04	0	0	0
HORVU.MOREX.r2.1HG0000900	0.69	1.7	0.81	5.23	2.89	2.9	0.78	0.72	0.99	35.98	5.79	1.72	1.85	1.2	4.61	3.66	3.6	0.25	0.35	0.37	0.18	2.39	0.41
HORVU.MOREX.r2.1HG0000910	0.13	0.14	0.54	1.42	1.44	1.52	0.26	0.34	0.33	0.38	0.79	0.36	0.44	0.12	1.03	0.9	1.08	0.18	0.06	0.07	0.06	0.43	0.1
HORVU.MOREX.r2.1HG0000930	0	0	0	0	0	0	0	0	0	2.09	0	0	0	0	0	0	0	0	0	0	0	0	0
HORVU.MOREX.r2.1HG0000960	114.57	115.28	221.13	128.83	121.92	119.29	110.67	130.04	136.35	150.59	146.6	111.17	89.62	131.02	98.53	151.28	128.49	86.75	100.58	121.58	110.96	133.56	122.79
HORVU.MOREX.r2.1HG0000970	0	0	0	0	0	0	0	0.1	0	0	0	0	0	0	0	0	0	0	0	0	0	0	0
HORVU.MOREX.r2.1HG0000980	0.51	0.2	0.83	2.54	2.11	2.67	0.72	1.07	0.95	42.31	7.1	1.13	0.33	1.14	1.71	3.65	1.71	0.47	0.82	0.58	0.7	0.97	0
HORVU.MOREX.r2.1HG0000990	4.18	2.32	1.67	0	0	0	7.11	10.1	3.16	0	0	802.63	991.8	836.13	668.25	474.56	472.57	669.99	739.76	742.75	38.9	146.03	66.21
HORVU.MOREX.r2.1HG0001010	0	0	0	0	0	0	0	0	0	0	0	0	0	0	1.54	0	0	0	0.44	0.31	0	0	1.28
HORVU.MOREX.r2.1HG0001020	71.11	52.74	49.34	49.55	66.75	74.08	40.94	56.92	90.75	75.44	56.98	47.02	47.11	35.26	48.35	40.79	60.19	61.47	40.71	27.14	65.21	42.82	26.71
HORVU.MOREX.r2.1HG0001030	9.95	10.47	8.85	16.41	19.6	12.86	17.77	10.36	19.96	13.29	16.19	10.05	8.62	6.08	5.76	15.21	9.43	11.14	8.13	12.23	15.69	13.4	0
HORVU.MOREX.r2.1HG0001040	1.91	0	0	0	0	0	0	0	0	0	0	6.34	8.81	7.15	5.04	2.47	3.19	14.78	8.12	6.91	0.55	2.8	0
HORVU.MOREX.r2.1HG0001050	0	0	0	0	0	0	0	0	0	0	0	2.2	1.56	1.66	0.15	1.21	0.84	4.52	0.76	1.03	0	0	0
HORVU.MOREX.r2.1HG0001060	0	0	0	0	0	0	0	0	0	0	0	0.89	0.8	0	0	0	0	1.18	0	0.74	0	0.51	0
HORVU.MOREX.r2.1HG0001080	0	0	0	0	0	0	0	0	0	0	0	0	1.24	0	0	0	0	2.17	0	0.29	0	1	0
HORVU.MOREX.r2.1HG0001090	0	0	0	0	0	0	0	0	0	0	0	0.31	0.35	0	0	0	0	0.32	0	0	0	0	0
HORVU.MOREX.r2.1HG0001100	0	0	0	0	0	0	0	0	0	0	0	0	1.57	0	0.17	2.07	0.82	0	0	0	0	0	0
HORVU.MOREX.r2.1HG0001110	0	0	0	0	0	0	0	0	0	0	0	0	0	0	0	1.54	2.95	0	0	0	0	0	0
HORVU.MOREX.r2.1HG0001160	1.48	4.95	2.04	0	0	0	2.44	2.43	0.1	0	0.52	0	0	0	0	0	0	0	0	0	0.03	0	0
HORVU.MOREX.r2.1HG0001170	0	0	0	0.61	0	0	0	0	0	0	0	0.19	0	0	0	0	0	0	0.19	0	0	0	0
HORVU.MOREX.r2.1HG0001190	0	0.29	0	0	0	0	0	0	0	0	0	0	0.31	0	0	0	0	0	0	0	0	0	0
HORVU.MOREX.r2.1HG0001200	0	0	0	0	0	0	0	0	0	0	0	0	0	0	0	0.17	0	0	0	0	0	0	1.03
HORVU.MOREX.r2.1HG0001210	0	0	0	0	0	0	0	0	0.26	0	0	0	0	0	0	0	0	0	0	0	0	0	0
HORVU.MOREX.r2.1HG0001220	0	0	0	0	0	0	0	0	0	0	0	0	0	0	0.17	0.03	0	0	0	0	0	0	0
HORVU.MOREX.r2.1HG0001240	2.69	0	1.29	1.31	0	0	0	0.93	0.47	1.31	1.32	2.99	0.18	0	2.01	1.28	0	0	0.55	0.81	1.91	1.67	13.79
HORVU.MOREX.r2.1HG0001250	13.95	7.48	10.98	14.12	13.39	14.18	8.02	11.85	10.8	11.02	19.56	7.85	3.46	7.36	9.15	5.69	12.21	3.73	4.44	5.38	9.69	8.95	16.21
HORVU.MOREX.r2.1HG0001260	1.87	0.45	0.87	0.9	0	0.44	1.75	0	0.95	0.43	1.41	0	0	0.4	1.71	0	0.44	0	0	0	0.44	0	0
HORVU.MOREX.r2.1HG0001280	0	0	0	0	0	0	0	0.35	0	0	0	0	0	0	0	0	0	0	0	0	0	0	0
HORVU.MOREX.r2.1HG0001340	4.77	2.53	5.28	9.97	7.72	8.67	6.42	4.84	12.67	20.32	26.57	5.22	3.39	3.15	6.24	5.36	5.07	0	1.56	2.04	12.97	8.47	2.75
HORVU.MOREX.r2.1HG0001350	2.8	1.94	1.73	0.58	0.25	1.67	3.04	1.92	3.1	5.31	2.89	0.05	0	0	0.68	0	0.25	0	0	0	0	0.66	0
HORVU.MOREX.r2.1HG0001380	1.46	1.38	1.52	2.89	3.96	3.71	3.82	0.45	4.52	7.08	9.52	1.09	1.53	1.59	0.5	0.87	2.32	0	0	0.93	2.23	5.7	0
HORVU.MOREX.r2.1HG0001390	4.34	1.06	2.15	0.68	0.63	1.83	3.61	2.17	2.09	3.31	2.66	0	0	0	1.16	0	0.12	0	0	0	0	0.57	0
HORVU.MOREX.r2.1HG0001400	2.05	0.76	0.04	0.04	0	0	0.31	0.04	0	0.36	0.02	0	1.43	0	1.42	0	0	0	0	0.57	0	0	0
HORVU.MOREX.r2.1HG0001410	0.07	0	0	0	0	0	0	0	0	0	0.75	1.78	0.35	1.28	0	0	1.62	0.3	1.26	1.6	1.71	3.19	0
HORVU.MOREX.r2.1HG0001430	0	0	0	0	0	0	0	0	0	0	0	0	0	0	0	0	0	0	0	0.18	0	0	0
HORVU.MOREX.r2.1HG0001470	5.59	3.88	1.45	5.68	6.23	8.87	0.8	4.09	5.83	3.41	3.3	3.85	9.85	3.65	9.35	3.31	8.95	3.59	3.14	0.58	3.5	2.35	0
HORVU.MOREX.r2.1HG0001490	0	0	0	0	0	0	0.26	0	0	3.17	0	3.74	6.76	1.85	2.13	4.55	6.26	1.08	0	3.71	24.71	7.76	1.99
HORVU.MOREX.r2.1HG0001510	0	0	0	0	0	0	0	0	0	1.9	0	3.63	11.71	1.79	3.02	3.03	2.74	2.44	0	7.69	21.1	4.59	1.66
HORVU.MOREX.r2.1HG0001530	6.22	3.36	3.82	8.35	4.55	6.11	3.46	7.35	10.2	7.28	9.98	0.83	2.25	2.32	6.24	3.85	6.39	1.16	1.97	4.01	1.64	4.15	1.92
HORVU.MOREX.r2.1HG0001540	321.39	309.09	292.19	332.75	311.32	452.84	301.39	344.9	454.68	347.15	347.58	141.9	188.85	166.93	261.7	251.46	237.22	120.39	140.99	106.75	177.66	164.33	97.95
HORVU.MOREX.r2.1HG0001550	0.6	1.8	9.28	1.96	4.96	4.52	6.39	2.7	4.91	2.43	5.52	2.49	1	4.55	0.91	2.84	0.89	3.02	4.25	1.04	9.42	2.28	5.11
HORVU.MOREX.r2.1HG0001580	1.65	3.59	3.17	0.56	1.49	0.15	2.43	0.78	2.89	3.19	0.46	0.24	0.5	0.19	0.76	2.75	0.93	2.19	1.84	2.02	1.43	0.56	0.16
HORVU.MOREX.r2.1HG0001590	1.11	0.19	0	0	0	0	0	0	0	0.84	1.16	0	0	0	0	0	0	0	0	0	0	0	0
HORVU.MOREX.r2.1HG0001610	0.59	0.11	0.43	0	0	0.02	0.9	0.73	0.1	1.25	0.21	0.98	1.05	1.53	1.28	0.57	1.04	2.32	1.57	1.06	1.19	0.79	1.89
HORVU.MOREX.r2.1HG0001620	0.73	0.57	0.57	0	0	0	0.11	0.27	0.23	1.19	0.22	0.2	0.95	0.21	0.54	0.27	0.16	1.56	0.26	0.27	1.02	0.42	3.59
HORVU.MOREX.r2.1HG0001630	0	0	0	0	0	0.06	0.07	0	0	0.35	0	0.03	0.16	0.03	0	0.04	0.25	0.15	0.03	0.03	0.03	0.22	0
HORVU.MOREX.r2.1HG0001690	13.91	8.12	4.28	7.91	14.44	13.11	13.66	7.42	9.35	5.67	5.64	4.21	11.31	4.34	10.88	15.82	9.41	5.99	8.24	8.59	6.68	10.43	11.64
HORVU.MOREX.r2.1HG0001700	0	0	1.11	1.09	1.07	0	2.13	0.37	1.49	0	0	2.68	2.07	0.98	0.7	0	0	0.64	0.34	0.35	2.16	0.78	13.93
HORVU.MOREX.r2.1HG0001710	102.45	117.42	109.13	98.62	117.35	60.85	129.61	100.17	116.78	126.6	93.67	79.6	44.46	85.09	35.26	129.19	82.09	65.31	65.7	59.16	67.88	107.67	147.94
HORVU.MOREX.r2.1HG0001720	5.12	6.11	4.24	10.8	0.56	4.49	2.09	5.68	5.65	7.51	5.72	2.23	3.25	11.61	6.24	7.87	3.34	3	3.65	2.26	7.06	1.57	0.38
HORVU.MOREX.r2.1HG0001730	0.03	0	0.03	0.47	0	0.76	0	0.46	0.16	1.11	0.13	0	0.17	0	0.52	0.26	1.34	0	1.33	0.19	0	1.79	5.11
HORVU.MOREX.r2.1HG0001750	0.34	0.19	0	0	0	0	0	0	0	0	0	0	0.16	0	0.25	0	0	0	0	0	0	0	0
HORVU.MOREX.r2.1HG0001760	0.12	0	0	0	0	0	0	0.03	0	0	0	0	0	0	0	0	0.04	0	0	0	0.03	0	0
HORVU.MOREX.r2.1HG0001780	4.98	0	3.5	0	0	0	2.68	2.83	0	0	0	45.94	84.01	41.63	52.01	31.46	35.18	44.81	44.77	48.19	1.43	0	0
HORVU.MOREX.r2.1HG0001790	0.03	0	0.18	0	0	0.03	0.03	0.08	0.09	0.06	0.11	0.01	0.06	0.13	0.01	0.02	0.14	0	0	0.01	0.02	0.03	0
HORVU.MOREX.r2.1HG0001820	0	0	0	0.16	0.13	0	0	0	0	0	0	0	0	0.54	0	0	0	0	0	0	0	0	0
HORVU.MOREX.r2.1HG0001860	1235.6	1182.74	1267.39	5621.05	2942.02	3192.79	677.28	701.3	720.44	591.13	2225.01	500.81	574.68	476.93	930.75	875.02	828.72	87.43	96.13	101.81	548.11	558.43	227.62
HORVU.MOREX.r2.1HG0001870	2.68	4.44	6.42	2.86	4	7.9	6.44	6.27	7.45	3.68	4.55	7.58	2.73	1.43	5.3	2.47	3.82	1.85	7.06	3.77	5.36	2.96	0.78
HORVU.MOREX.r2.1HG0001890	0	0	0.24	0.06	0.17	0.11	0.22	0	0.11	0.11	0.11	0.05	0	0	0.11	0.12	0.05	0	0.11	0.28	0.06	0	0
HORVU.MOREX.r2.1HG0001900	0.08	0.39	0	0	0.11	0.36	1.17	2.63	0.53	1.01	0.55	0	0	0	0.08	0	0	0.17	0.3	0.13	0.21	0	0
HORVU.MOREX.r2.1HG0001910	20.23	23.22	21.21	29.24	37.23	35.29	29.53	14.13	36.87	27.55	26.38	9.18	10.49	11.05	9.4	30.5	27.7	10.75	15.2	12.28	18.61	17.29	1.2
HORVU.MOREX.r2.1HG0001920	65.7	59.13	78.27	71.47	77.98	57.19	58.58	69.97	50.27	38.54	55.5	49.97	36.92	34.9	64.02	39.86	42.54	30.23	20.92	31.79	43.1	53.2	78.48
HORVU.MOREX.r2.1HG0001940	15.84	12.24	8.86	5	0	8.89	11.97	9.9	11.41	11.6	15.14	9.15	8.8	12.36	10.01	5.95	8.74	3.46	8.09	12.82	11.15	11.28	9.52
HORVU.MOREX.r2.1HG0001950	0.19	0	0	0	0	0.3	0.25	0	0	0	0	3.27	9.01	4.29	0	2.73	1.78	11.1	8.33	3.82	4.45	0	0
HORVU.MOREX.r2.1HG0001960	0	0	0	0	0	0.22	0	0	0	0	0.29	0	1.67	0	0	0	0	0	0	0	0.96	0	0
HORVU.MOREX.r2.1HG0001970	3.29	3.24	0	0	0	0	3.25	6.16	0	0	0	34.19	31.95	26.45	33.83	17	17.25	31.28	51.1	46.27	7.93	3.54	10.15
HORVU.MOREX.r2.1HG0001980	6.74	10.82	8.47	7.45	17.48	6.22	5.85	5	3.96	1.05	5.17	6.16	11.88	6.01	4.24	3.51	4.19	17.47	9.64	7.51	8.52	10.78	12.24
HORVU.MOREX.r2.1HG0001990	0	0	0	0	2.17	0	0	0	0	3.53	0.79	0	0	0	0	0.77	0	0	0	0	0	0	0
HORVU.MOREX.r2.1HG0002010	2401.88	2991.05	2660.16	248.16	445.95	1174.94	3310.4	3567.64	2752.41	697.67	2776.95	32.97	46.74	25.62	18.27	17.69	17.43	25.83	41.33	38.95	26.59	14.12	2.29
HORVU.MOREX.r2.1HG0002020	79.81	102.61	90.71	121.29	120.93	103.71	88.77	79.98	79.08	72.73	97.29	154.9	182.25	156.1	193.69	228.36	258.34	154.33	158.03	150.74	229.61	192.56	196.29
HORVU.MOREX.r2.1HG0002070	2.42	0	0.77	2.33	2.24	0.76	0	1.61	2.41	0	0	0	2.16	0	0	0.79	4.58	0	1.43	0	0.77	0.82	0
HORVU.MOREX.r2.1HG0002090	0.73	0	1.43	1.8	6.93	7.51	0.04	1.23	14.32	3.52	0.93	0	0	1.43	0.7	0.32	4.57	2.95	2.92	2.98	0	1.66	0
HORVU.MOREX.r2.1HG0002120	0.25	0.12	1.35	0	0.1	0	0	0.1	0	0	0.26	0.5	0	0.15	0.09	0	1.45	0.84	0.06	0.19	0.21	0.69	0
HORVU.MOREX.r2.1HG0002140	0	0	0	0	0.71	0	0	0	0	0	0	0	0	0	0.99	0	0	0	0	0	0	0	0
HORVU.MOREX.r2.1HG0002170	1.66	2.41	2.43	0.8	1.56	0.79	0.78	0.41	1.64	0	1.24	4.03	1.88	0	4.95	1.25	8.92	3.82	4.46	4.2	3.55	1.28	0
HORVU.MOREX.r2.1HG0002180	2.63	3.81	3.42	6.66	4.55	3.04	4.84	3.26	2.89	5.79	4.49	6.3	6.11	5.21	5.5	4.74	4.63	12.17	5.07	3.6	5.63	5.89	6.3
HORVU.MOREX.r2.1HG0002190	266.91	185.37	199.64	163.06	175.56	163.84	169.55	259.32	205.62	158.12	174.33	164.53	199.06	115.08	203.17	142.49	154.93	90	111.29	104.98	190.56	153.51	76.31
HORVU.MOREX.r2.1HG0002200	9.19	9.67	7.28	7.22	15.89	10.43	7.62	9.48	9.43	13.37	9.36	7.8	3.66	6.31	6.77	2.49	2.71	4.64	2.43	3.19	2.68	8.98	22.52
HORVU.MOREX.r2.1HG0002210	568.34	619.25	608.67	289.61	349.58	233.4	631.24	592.71	362.84	279.47	332.63	472.88	398.59	426.83	247.6	339.76	339.49	697.82	625.49	614.72	211.59	274.98	228.68
HORVU.MOREX.r2.1HG0002230	16.17	25.03	17.23	8.51	10.81	1.92	11.25	17.82	9.31	8.4	8.09	10.22	3.9	3.5	7.01	3.78	7.54	5.87	9.08	8.11	10.65	3.35	1.72
HORVU.MOREX.r2.1HG0002240	0	0	0	0	0	0	0	0	0	0	0	0	0.13	0	0	0	0	0	0.5	0	0	0	0
HORVU.MOREX.r2.1HG0002310	0.63	1.12	0.38	0.37	0.39	0.66	0.99	0.48	0.19	0	0.55	0.15	0.06	0.17	0.1	0	0.09	0	0	0.29	0.6	0.25	0.19
HORVU.MOREX.r2.1HG0002320	4.57	5.92	13.44	7.88	14.51	5.21	6.4	3.13	10	7.57	8.69	5.44	4.97	1.67	6.47	3.37	2.91	1.22	1.08	0.81	4.5	5.83	5.41
HORVU.MOREX.r2.1HG0002330	29.41	35.74	36.88	29.39	24.84	35.73	21.96	34.83	23.72	17.49	20.4	18.75	21.33	12.92	21.07	17.48	11.78	20.22	18.87	18.3	25.77	15.57	46.77
HORVU.MOREX.r2.1HG0002340	0.14	0.76	0	0	0	0	0	0	0	0	0	0	0	0	0	0	0	0	0	0	0	0	0
HORVU.MOREX.r2.1HG0002350	4.39	3.38	10.36	1.15	5.61	1.8	4.29	5.45	1.46	4.98	2.33	1.52	0.45	1.31	2.41	4.71	7.41	3.62	2.51	3.8	6.1	4.95	19.75
HORVU.MOREX.r2.1HG0002370	0	0	0	0	0	0	0	0.19	0	0	0	0	0	0	0	0	0	0	0	0	0	0	0
HORVU.MOREX.r2.1HG0002410	0	0	0	0	2.38	0	0.23	0	1.55	0.67	0.34	0	0	0	0	0	0	0	0	0	0	0	0
HORVU.MOREX.r2.1HG0002430	1.19	1.04	1.91	0.62	2.64	1.13	1.31	0.74	0.96	0.56	1.99	0.8	0.51	0.11	0.75	0.51	0.61	0.33	0.24	0.05	0.5	0.38	1.74
HORVU.MOREX.r2.1HG0002460	499.84	625.15	583.4	51.66	96.77	23.68	925.44	1016.75	680.34	357.23	267.74	22.14	14.06	13.44	16.25	14.95	14.34	55.02	47.02	42	17.54	8.62	18.19
HORVU.MOREX.r2.1HG0002490	0.8	4.3	3.29	0.9	2.51	0	2.97	0.92	0.56	0.07	0	0	0	0	1.04	0	0	0	0	0	0	0	0
HORVU.MOREX.r2.1HG0002510	0	0	0	0	0	0	0.1	0	0	0	0	0	0	0	0	0	0.05	0	0	0	0	0	0
HORVU.MOREX.r2.1HG0002520	0	0	0	0	0	0	0	0	0	0	0	0	0	0	0.04	0	0	0	0	0	0	0	0
HORVU.MOREX.r2.1HG0002530	0	0	0	0	0	0	0	0	0	0	0	0	0	0	0	0.05	0	0	0	0	0	0	0
HORVU.MOREX.r2.1HG0002540	0	0	0	0	0	0	0	0	0	0.04	0	0.09	0	0.13	0	0.05	0.13	0	0.13	0.05	0	0	0
HORVU.MOREX.r2.1HG0002550	0	0	0.17	0	0	0	0.14	0	0	0	0.1	0	0	0.41	0.11	0.48	0.26	0	0	0.24	0	0.16	0
HORVU.MOREX.r2.1HG0002560	0.84	0	0	0	0	0	0	0.34	0	0	0	0	0	0	0	0	0.15	0	0	0.03	0	0	0
HORVU.MOREX.r2.1HG0002570	0.57	0.36	0	0.04	0	0	0.17	0.04	0	0.11	0	0	0.61	0	0.19	0	0	0.13	0	0	0	0	0
HORVU.MOREX.r2.1HG0002580	0.04	0	0	0	0	0	0	0.25	0	0.03	0	0	0	0	0.04	0	0	0	0	0	0	0	0
HORVU.MOREX.r2.1HG0002590	0.87	0.57	0.57	0.28	0	0	0.82	0	1.37	0.27	0	0.26	1.19	2.4	0.27	0	1.36	0	1.2	0	0.28	1.51	1.12
HORVU.MOREX.r2.1HG0002600	0.05	0.02	0	0	0	0	0	0.1	0.03	0.15	0.03	0.06	0.07	0.02	0.1	0.05	0.06	0.08	0.03	0.05	0.08	0.04	0.5
HORVU.MOREX.r2.1HG0002610	0.76	0	1.04	0	0	0	0.8	0.32	0.41	0.02	0.24	0	0.31	0.02	0	0.13	0.22	0.04	0.13	0.08	0.46	1.2	5.04
HORVU.MOREX.r2.1HG0002620	1.68	2.28	0.02	0.36	0.63	1.28	0.3	0.62	1.62	1.56	0.27	2.1	0.44	1.79	2.34	1.42	0.98	1.7	0.68	0.61	1.71	3.15	0.17
HORVU.MOREX.r2.1HG0002630	0	0	0	0	0	0	0	0	0	0	0.64	0	0	0	0	0	0	0	0	0	0	0	0
HORVU.MOREX.r2.1HG0002640	0.55	0	0.26	0	0	0.51	0	0.49	0.82	0	0.65	1.03	0	0	0	2.44	0	0	0	0	0	0	0
HORVU.MOREX.r2.1HG0002660	2.79	0	2.25	1.95	0	0	6.9	4.72	0	0	0	2.26	0	0.45	0	0	0	0.22	2.97	5.24	2.41	0	0
HORVU.MOREX.r2.1HG0002670	0.12	1.52	0.52	0	0.84	0.18	0	0.25	0.43	0.54	0.66	0.66	0.54	1.58	0.68	0.11	1.36	0.74	1.5	0	0.19	0.72	0
HORVU.MOREX.r2.1HG0002680	0	0	0	0	0	0	0	0	0	0	0	0	0	0	0	0	0	0	0	0	0.12	0	0
HORVU.MOREX.r2.1HG0002700	0.04	0	0	0	0	0	0	0.12	0.64	0	0	0	1.22	0	0	0	0.9	0.13	0.13	0.28	0.98	0.79	1.52
HORVU.MOREX.r2.1HG0002710	0	0	0	0.13	0	0.39	0.08	0	0	0	0	0	0	0	0.33	0	0	0	0	0	0	0	0
HORVU.MOREX.r2.1HG0002730	0.58	0	0	0	0	0	0.02	0.27	0.73	0.02	0	0	0.71	0.73	0	0.2	0.35	0.39	1.22	0.82	1.94	1.85	1.88
HORVU.MOREX.r2.1HG0002740	0	0	0	0.03	0	0	0	0	0	0	0.16	0	0	0	0	0	0	0	0	0	0.04	0	0
HORVU.MOREX.r2.1HG0002750	14.98	16.39	12.61	10.92	9.74	26.81	14.52	20.51	18.63	7.86	10.15	13.86	22.1	24.02	15.35	26.45	28.12	14.76	15.2	16.02	17.79	18.7	11.27
HORVU.MOREX.r2.1HG0002780	1.7	0	0.06	0.19	1.05	0.4	0	0.59	0.6	0	1.58	0	1.02	0.35	0.2	0.33	0.48	0.19	0.11	0.4	1.13	1	2.1
HORVU.MOREX.r2.1HG0002790	29.13	37.05	23.78	36.13	28.26	48.02	18.55	20.64	30.5	23.91	35.11	45.11	62.37	32.75	54.29	52.25	55.6	31.6	39.96	36.45	55.84	31.1	74.63
HORVU.MOREX.r2.1HG0002800	0	0	0.27	0	0	0	0.69	0.04	0	0.07	0	0.07	0.14	0.31	0.29	1.77	0.56	0.77	0.59	2.49	0.44	0.4	0
HORVU.MOREX.r2.1HG0002820	0.81	0	0.07	0	1.83	0.2	0.17	1.75	0.2	0	0.34	8.17	15.76	11.36	4.51	4.47	9.99	11.93	11.82	14.18	6.7	3.83	3.07
HORVU.MOREX.r2.1HG0002840	7.23	3.77	10.86	8.17	4.5	6.45	6.18	10.09	5.97	6.99	5.77	8.53	4.45	4.83	9.08	11.43	6.45	4.38	4.57	8.14	5.33	5.38	3.22
HORVU.MOREX.r2.1HG0002850	0	0	0	0	0	0	0	0	0	0	0	0	0	0	0	0	0.12	0	0	0	0	0	0
HORVU.MOREX.r2.1HG0002860	34.13	28.85	18.35	16.93	27.43	37.18	21.04	27.02	27.04	28.06	35.4	9.7	24.39	7.86	20.71	11.41	19.76	11.22	12.45	7.72	18.67	14.72	38
HORVU.MOREX.r2.1HG0002880	6.85	2.26	1.5	3.87	4.97	2.76	2.64	0.93	8.34	2.44	5.37	1.5	2.53	1.15	0.62	2.88	1.26	0	0.61	0.52	0.33	0	0
HORVU.MOREX.r2.1HG0002900	0	0	0	0	0	0	0	0	0	0	0	0	0	0	0	0	0.24	0	0	0	0	0	0
HORVU.MOREX.r2.1HG0002910	3.88	1.36	0.26	1.97	2.98	2.21	1.35	0.62	5.14	1.39	2.7	1.44	1.24	0.94	0.49	3.93	0.41	0	0	0.32	0.18	0	0
HORVU.MOREX.r2.1HG0002940	37.37	23.5	35.34	16.92	40.07	15.6	10.35	17.78	35.14	2.25	20.3	82.59	55.24	68.64	15.6	14.1	15.66	29.92	12.77	16.49	21.51	6.92	20.71
HORVU.MOREX.r2.1HG0002960	0	0	0	0.4	0.47	0	0.08	0	0.41	0	0	0	0.64	0	0.77	0	1.02	0.46	0.08	0.39	0.83	2.19	1.54
HORVU.MOREX.r2.1HG0002970	121.39	121.67	123.89	32.1	51.16	26.05	122.78	149.72	84.64	26.79	40.58	74.3	87.29	100.13	58.85	47.45	52.44	73.88	83.1	102.63	39.9	34.19	33.38
HORVU.MOREX.r2.1HG0003010	86.35	81.16	82.43	85.44	85.07	101.18	93.83	108.71	93.43	82.53	137.71	36.35	42.23	55.03	100.57	60.73	52.06	21.7	44.11	57.53	78	77.51	6.67
HORVU.MOREX.r2.1HG0003020	0	0	0	0	0	0	0	0.37	0	0	0	0	0	0	0	0	0	0	0	0	0.36	0	0
HORVU.MOREX.r2.1HG0003030	2.88	0	0.36	2.42	0.17	0.34	2.55	1.94	0.7	1.82	3.89	1.77	0.17	0	0.68	1.1	1.5	1.7	0.81	0.34	1.03	0.56	9.42
HORVU.MOREX.r2.1HG0003040	9.73	20.45	12.66	5.5	16.97	12.64	19.19	14.06	25.03	16.29	22.81	3	2.47	0.36	4.92	2.73	3.57	0	1.09	2.3	1.02	1.54	3.75
HORVU.MOREX.r2.1HG0003050	1.78	0	0.24	0.6	0.09	1.17	2.1	3.13	1.11	3	0.28	1.3	0.98	2.06	0.55	1.63	1.89	0.8	0.78	1.03	0.5	0	0
HORVU.MOREX.r2.1HG0003070	3.64	9.35	8.79	5.28	14.92	7.2	14.38	6.82	17.29	20.44	7.76	1.15	2.19	2.05	6.55	4.75	7.25	8.38	6.87	2.37	11.85	6.42	16.2
HORVU.MOREX.r2.1HG0003080	37.49	17.36	25.69	42.28	29.1	41.83	12.74	23.59	28.76	37.72	35.98	15.63	17.75	16.46	18.32	19.4	31.06	11.37	7.52	9.65	24.86	24.56	4.95
HORVU.MOREX.r2.1HG0003100	0	0	0	0	0	0	0	0	0	0	0	0	0	0	0	0	0	0	0	0	0	0	0
HORVU.MOREX.r2.1HG0003130	0.14	0.08	0.09	0.03	0.06	0.13	0.47	0.2	0.18	0.14	0.18	0.12	0.27	0.08	0.26	0.1	0.11	0.29	0.15	0.08	0.32	0.11	0
HORVU.MOREX.r2.1HG0003150	5.67	5.74	2.98	12.87	0.95	9.27	0.78	1.68	2.26	0	0.33	1.22	0.59	1.96	3.18	0.78	2.83	0	1.11	1.07	8.15	0.99	4.02
HORVU.MOREX.r2.1HG0003170	0.51	1.96	2.96	0	2.39	0	4.28	0.5	0.5	4.17	0.51	1.34	0	1.3	0	2.04	0	5.08	2.28	0	0.97	3.66	9.92
HORVU.MOREX.r2.1HG0003180	0.47	0	0	0.05	0	0.05	0	0.26	0.2	0.1	0	0.1	0.64	0.38	0.7	0.16	0	0.23	0.05	0.15	0.55	1.06	0
HORVU.MOREX.r2.1HG0003200	0.07	0.07	0	0	0	0	0.27	0	0	0	0	0	0	0	0	0.21	0.06	0.06	0	0.4	0	0	0
HORVU.MOREX.r2.1HG0003210	5.33	5.44	3.23	8.71	5.39	2.03	2.65	3.85	2.8	1.82	5.12	5.72	3.69	0.8	3.9	1.92	2.76	3.2	2.39	4.53	3.17	1.61	0.67
HORVU.MOREX.r2.1HG0003220	0.94	0.77	0.46	0.94	0	1.72	1.03	1.73	2.27	0.24	0.47	1.1	0.87	0	0.04	0.73	2.1	1.34	1.28	0	0.14	1.8	0
HORVU.MOREX.r2.1HG0003230	0.42	0	0	0	0	0	0	0	0	0	0	0	0	0	0	0	0	0	0	0	0	0	0
HORVU.MOREX.r2.1HG0003250	0	0	0	0	0	0	0	0.31	0	0	0	0.3	0.59	0	0	0	0	0	0	0	0	0.7	0
HORVU.MOREX.r2.1HG0003260	0.61	0	3.15	0	0	0	1.26	0	1.72	1.36	0	0.18	0	1.2	0.63	0.54	0	5.12	4.28	0.59	0	1.69	5.35
HORVU.MOREX.r2.1HG0003270	81.72	53.96	65.67	64.49	77.15	75.97	73.07	63.15	60.32	58.87	65.14	20.89	17.79	58.12	27.81	54.06	44.75	17.17	34.32	17.3	42.08	47.11	57.71
HORVU.MOREX.r2.1HG0003280	213.73	195.13	188.92	312.63	156.29	89.85	88.98	119.35	41.01	6.66	43.65	258.43	251.74	195.58	403.04	431.69	471.07	176.01	120.76	157.46	635.24	325.96	160.53
HORVU.MOREX.r2.1HG0003300	3.65	0.61	1.21	2.17	0	2.59	1.99	3.82	0.19	0	3.93	0.18	0.36	0	0	0	0	0	0.67	0	0	0	0
HORVU.MOREX.r2.1HG0003310	0	0	0	1.45	0	0	0	0	0	0	0	0	0	0	2.23	0	0.06	0	0	0	0	0	0
HORVU.MOREX.r2.1HG0003330	2.15	1.62	0.32	5.53	2.65	9.03	1.12	0	0.83	0	0	1.84	2.16	4.27	1.18	0	4.56	0.12	3.23	0.94	0	3.18	0
HORVU.MOREX.r2.1HG0003340	5.61	16.92	19.14	149.19	255.86	109.96	13.51	15.73	47.1	234.78	31.82	627.4	674.28	626.66	1000.92	710.12	616.91	584.95	450.97	544.28	227.17	198.56	347.11
HORVU.MOREX.r2.1HG0003350	0	1.05	0	0	2.39	0	0.52	0	1.12	1.18	0	4.45	0	0	0	0	0	0	0	0	0	0	1.3
HORVU.MOREX.r2.1HG0003360	0.74	0.07	0.37	0.31	0	0.42	0.03	0	0.27	0.46	0.12	1.16	1.83	0.7	4.91	1.24	1.46	1.14	0.58	0.5	1.71	1.74	0
HORVU.MOREX.r2.1HG0003370	172.23	205.99	206.87	3.53	12.33	1.16	287.46	344.86	31.58	58.41	19.82	3.18	8.68	4.02	4.25	8.26	6.99	7.87	7.57	3.17	6.98	18.47	0
HORVU.MOREX.r2.1HG0003380	0	0	0	0	0	0	0	0	0	0	0	0	0	0	0	0	0	0	0	0	0	0	0
HORVU.MOREX.r2.1HG0003390	267.1	246.12	238.24	16.01	30.08	16.09	318.53	356.36	109.47	97.39	55.8	95.6	108.63	87.86	94.6	54.72	47.57	130.88	126.74	150.39	53.56	52.74	80.66
HORVU.MOREX.r2.1HG0003400	5.24	2.21	2.7	1.51	1.15	2.18	1.38	3.55	2.58	1.98	0.91	0.82	1.5	1.09	0.9	0.73	0.95	1.33	0.53	0.44	0.74	0	0
HORVU.MOREX.r2.1HG0003410	3.96	1.41	2.26	2.71	0.68	1.86	0.94	3.59	1.24	1.95	0.55	0.38	1.7	0.89	0.8	0.43	0.13	0.98	1.66	0.68	0.27	0	0.2
HORVU.MOREX.r2.1HG0003420	0.16	0	0.03	0.03	0.03	0.08	0.03	0.06	0.06	0	0.02	0.03	0	0	0	0	0.03	0.05	0.08	0	0	0	0.04
HORVU.MOREX.r2.1HG0003450	0	0	0	0	0	0	0	0	0	0	0	0	0	0	0.2	0	0	0	0	0	0	0	0
HORVU.MOREX.r2.1HG0003460	0	0	0	0	0	0	0	0	0	0	0	0	0	0	0.54	0.39	0.35	0	0	0	0	0	0
HORVU.MOREX.r2.1HG0003480	0.98	4.63	3.89	1.65	3.29	2.49	3.25	5.65	5.13	5.08	4.19	0.37	0.89	1.36	0	1.25	2.24	0.18	2.34	1.48	2.51	1.06	0
HORVU.MOREX.r2.1HG0003500	6.64	2.56	1.9	0.03	4.67	3.83	4.73	3.81	2.2	2.5	5.17	5.83	0.98	1.61	8.73	2.31	7.17	1.73	4.19	4.03	4.89	2.97	1.15
HORVU.MOREX.r2.1HG0003540	0	0	0	0	0	0	0	0	0	0	0	0	0	0	0	0	0.45	0	0	0	0	0	0
HORVU.MOREX.r2.1HG0003570	0	0	0.16	0	0	0	0.48	0	0.08	0	0.26	0	0	0.17	0	0	0	0	0	0	0.58	0	0
HORVU.MOREX.r2.1HG0003580	0	0.08	0	0.08	0	0	0	0	0	0	0.17	0	0	0	0	0	0	0	0	0	0.23	0	0
HORVU.MOREX.r2.1HG0003600	0.27	0.64	2.3	2.19	0	1.72	1.39	1.79	1.07	0.93	1.43	1.24	1.19	0.25	0	2.26	1.35	0	1.08	0.27	2.71	2.89	0
HORVU.MOREX.r2.1HG0003630	6.42	7.32	8.71	4.14	9.86	9.24	7.69	8.78	9.03	9.09	10.78	16.58	16.6	11.74	10.31	6.23	8.18	5.07	7.97	9.05	8.33	12.38	28.35
HORVU.MOREX.r2.1HG0003650	0	0	0	0.19	0	0	0	0	0	0	0	0	0	0	0	0	0	0	0	0	0	0	0
HORVU.MOREX.r2.1HG0003660	0.24	0	0	3.67	0.33	0.34	0.21	0.22	0.66	0	0.14	0.77	0.08	2.41	1.72	1.94	0.5	0.64	1.33	1.5	1.06	0.15	1.03
HORVU.MOREX.r2.1HG0003670	0	0	0	0.22	0	0	0	0	0	0	0.22	0	0	0	0	0	0	0	0	0	0	0	0
HORVU.MOREX.r2.1HG0003680	0	0	0.72	1	0	0.51	0	0.18	0	0	0	0.43	0.49	0	0	0	0.72	0	0	0	0.24	0.3	0
HORVU.MOREX.r2.1HG0003710	0.13	0	0	0	0.19	0	0	0	0	0	0	0	0	0	0	0.12	0	0	0	0.09	0	0	0
HORVU.MOREX.r2.1HG0003720	0.17	1.31	0.26	2.57	0.46	0	1.08	0.95	0.22	0	0.16	0	1.25	0	0.23	0.8	1.32	0.14	0.91	2.88	0.16	1.29	0.87
HORVU.MOREX.r2.1HG0003740	7.34	5.92	1.55	8.64	4.96	13.5	4.54	7.41	13	13.26	8.54	7.2	0.04	3.16	3.93	7.49	5.54	4.91	1.08	3.48	3.38	2.64	0.23
HORVU.MOREX.r2.1HG0003750	4.04	4.5	8.51	3.89	9.97	6.11	10.9	5.82	3.17	3.7	5.08	7.67	1.73	3.31	5.28	5.75	3.01	5.73	8	7.33	4.36	16.53	19.97
HORVU.MOREX.r2.1HG0003760	8.14	8.53	5.53	6.74	8.56	6.7	10.93	4.56	8.38	11.95	5.99	5.17	0.81	10.67	3.91	7.61	4.88	12.2	4.83	5.61	6.3	6.82	0.08
HORVU.MOREX.r2.1HG0003770	1.05	1.33	0.67	2.28	1.28	1.88	0.27	2.79	0.09	0	1.76	3.78	1.59	1.64	3.9	0.29	2.02	2.65	7.09	3.49	2.09	3.31	12.57
HORVU.MOREX.r2.1HG0003790	0	0	0	0	0	0	0	0	0	0	0	0	0	0	0.56	0	0	0	0	0	0	0	0
HORVU.MOREX.r2.1HG0003850	0.99	0	0	0	2.24	0	0	0.34	0	0.91	0	0	0	0	0	0	0	0	0	0	0	0	0
HORVU.MOREX.r2.1HG0003870	57.99	45.88	52.51	71.1	31.37	42.12	47.41	44.88	33.52	28.53	48.51	25.31	36.97	36.19	34.35	43.11	44.11	19.95	18.02	26.76	31.34	30.76	16.9
HORVU.MOREX.r2.1HG0003880	0	0	0	0	0	0	0	0	0	0	0	0	0	0	0.31	0	0	0	0	0	0	0	0
HORVU.MOREX.r2.1HG0003890	0.02	0	0	0	0	0.19	0	0	0	0	0	0	0	0	0	0	0	0	0	0	0	0	0
HORVU.MOREX.r2.1HG0003900	25.19	12.66	18.42	31.46	13.48	16.03	14.57	14.51	12.07	10.83	14.83	7.99	20.52	13.08	7.24	17.8	15.91	8.93	6.64	8.99	11.55	7.62	3.08
HORVU.MOREX.r2.1HG0003910	1.84	0	0.7	3.33	1.54	4.59	0.23	0.6	2.97	1.24	1.74	3.75	1.37	1.46	1.53	4.48	2.75	0	0.74	0.84	4	0	1.09
HORVU.MOREX.r2.1HG0003920	0	0	0	0	0	0.3	0	0	0	0.85	0.33	0	0	0	0	0	0.03	0	0.16	0	0	0.33	0
HORVU.MOREX.r2.1HG0003930	0	0	0	0	0	0.31	0	0	0	0	0	0	0	0	0	0	0	0	0	0	0	1	0
HORVU.MOREX.r2.1HG0003950	0	0	0	0	0	0	0	0	0	0	0	0.06	0	0.04	0.05	0.15	0.43	0.81	0.99	1.11	0	0.57	0.91
HORVU.MOREX.r2.1HG0003970	0	0	0	0	0	0	0	0	0	0	0	1.63	0.74	0.57	1.08	0.52	1.03	1.74	1.44	1.82	0	0.79	0.04
HORVU.MOREX.r2.1HG0004000	0	0	0	0.9	2.41	0	0	0	0	0.86	0	0	0	0	0	0	0	0	0	0	0	0	0
HORVU.MOREX.r2.1HG0004010	0	0.02	0	0	0	0	0.05	0	0	0	0	0	0	0	0	0	0	0	0	0	0	0	0
HORVU.MOREX.r2.1HG0004040	0	0.87	0	0	0	0	0	0	0	0	0	0	0	0	0	0	0	0	0	0	0	0	0
HORVU.MOREX.r2.1HG0004050	2.27	1.71	2.86	3	2.56	3.01	1.72	2.75	3.21	3.41	2.65	1.26	3.48	0.68	1.04	1.69	3.22	0.97	1.61	1.34	4.29	5.21	0.84
HORVU.MOREX.r2.1HG0004060	62	33.72	29.27	34.57	36.54	40.41	50.69	52.37	50.69	24.57	37.43	20.16	37.69	23.78	28.5	27.33	36.22	20.68	29.93	18.74	17	34.35	12.5
HORVU.MOREX.r2.1HG0004070	13.08	15.67	14.03	10.85	7.2	6.8	14.09	12.44	9.66	4.55	8.99	7.06	3.19	6.95	8.58	5.17	4.85	11.18	11.44	10.81	12.81	18.49	22.7
HORVU.MOREX.r2.1HG0004080	0.76	1.39	0.27	0.09	0	1.08	2.16	1.04	1.63	1.27	0.34	0.84	0.29	1.78	0.47	0.18	0.98	1.09	0.81	2.94	2.04	0.99	2.29
HORVU.MOREX.r2.1HG0004110	0	0	0	0	0	0	0	0	0	0	0	0	0	0	3.05	0	0	1.5	0	0	0	0	0
HORVU.MOREX.r2.1HG0004130	2.8	2.26	1.82	1.35	2.63	0.44	0	0.46	2.31	2.55	0.47	0.41	0.85	1.6	0	0.94	0.88	0.78	0.84	1.28	1.78	3.36	6.33
HORVU.MOREX.r2.1HG0004200	140.91	111.63	112.1	100.14	155.82	150.86	122.79	115.48	144.28	102.12	145.54	49.3	53.02	64.38	46.12	37.71	46.97	38.6	36.76	36.77	66.79	71.95	56.78
HORVU.MOREX.r2.1HG0004210	2369.5	3878.83	3423.62	3637.61	5994.23	1920.58	4224.98	1689.91	5916.65	3153.06	2827.19	30.82	17.71	63.25	14.52	214.52	104.57	42.11	21.43	12.19	20.5	48.98	80.46
HORVU.MOREX.r2.1HG0004220	0.2	0	0.41	0.5	0	0.26	1	1.1	0.39	0.04	0.12	1.39	0.98	2.47	0.81	1.41	1.3	1.48	3.41	1.73	0.62	0.43	0.06
HORVU.MOREX.r2.1HG0004230	2.26	1.64	5.69	1.24	4.62	1.21	3.87	3.79	2.08	2.96	2.63	0.66	0.21	2.83	1.94	0.93	4.41	2.61	2.21	4.66	2.27	2.56	5.86
HORVU.MOREX.r2.1HG0004240	0	0	0.47	0	0.46	0	0	0	0.48	0.44	0	0	0	0	0.44	0	0	0	0	0	0	0	0
HORVU.MOREX.r2.1HG0004330	0	0	0	0	0	0	0	0	0	0	0.79	0	0	0	0	0	0	0	0	0	0	0	0
HORVU.MOREX.r2.1HG0004340	2.3	0	0	0	0	0	0	1.31	1.68	2.81	0	0	0	0	0.72	0	0.89	2.63	4.67	2.91	1.1	1.8	0
HORVU.MOREX.r2.1HG0004350	0	0.75	2.64	0.74	1.45	0.37	0.72	0.38	0	0	1.16	0.68	1.05	2.33	0.71	1.55	0.36	0.65	0.69	0.36	0.73	0	10.24
HORVU.MOREX.r2.1HG0004360	8.39	24.42	19.75	19.38	33.34	20.66	18.12	12.76	10.84	15.89	16.57	12.24	8.31	18.45	8.48	21.3	14.78	16.55	13.48	14.57	18.59	19.88	19.88
HORVU.MOREX.r2.1HG0004380	0.59	1.7	0.41	2.02	0.68	0.88	0.11	1.42	0.45	0.59	0.45	0.16	0	0	0	0	1.13	0	0	0	0	0.86	0
HORVU.MOREX.r2.1HG0004390	0.04	0.95	0.15	0	0.18	0	0.07	0.11	0.22	0.1	0	0.07	0	0.03	0.04	0	0	0.79	0.03	0	0	0	0
HORVU.MOREX.r2.1HG0004410	0.22	0	1.54	0.35	0.07	2.05	0.83	1.43	1.63	1.48	1.06	0.66	0	1.93	0.63	1.81	1.01	0.96	1	0.07	0.84	0.54	2.12
HORVU.MOREX.r2.1HG0004430	1.12	3.03	3.11	2.89	4.93	2.1	1.73	1.3	4.96	7.49	1.5	2.16	0.26	1.02	0.67	2.46	1.87	4.41	2.29	0.34	2.95	3.55	3.77
HORVU.MOREX.r2.1HG0004440	2.82	2.79	0.56	0.72	2.33	10.09	2.49	0.74	2.57	8.63	2.22	5.38	0.52	2.01	1.24	7.68	2.96	0	1.19	4.11	9.32	0.39	0
HORVU.MOREX.r2.1HG0004450	0	0	0	0	0	0	1.42	1.51	1.24	0	0	125.2	151.35	125.11	83.39	70.98	70.17	87.75	114.61	139.91	6.23	17.78	0
HORVU.MOREX.r2.1HG0004490	0	4.85	0	0.92	1.53	0	0	0	0	0	0	0.12	2.07	0.66	0	0.15	1.84	1.61	3.43	0.75	0.38	0	0
HORVU.MOREX.r2.1HG0004500	0.57	0.03	0.81	0.17	1.19	0.23	0.99	0.78	0.44	0.12	0.15	1.31	1.05	0.23	1.46	1.16	1.92	1.29	0.66	0.92	0.73	0.61	0.55
HORVU.MOREX.r2.1HG0004510	0	0	0	0.21	0	0	0	0.13	0	0.23	0	0	0	0	0	0	0	0	0	0	0	0	0
HORVU.MOREX.r2.1HG0004520	0	0	0	0.06	0	0	0	0	0	0	0	0	0.2	0	0	0	0	0	0	0	0	0.08	0
HORVU.MOREX.r2.1HG0004540	0	0	0	0	0	0	0	0.27	0	0	0.11	0	0	0	0	0	0	0	0	0.16	0	0	0
HORVU.MOREX.r2.1HG0004550	4.06	2.08	1.43	0	0	0	0.65	1.05	1.22	0	0	0	1.32	0	0	0	0.17	0	0	0	0.03	0	0
HORVU.MOREX.r2.1HG0004560	2.18	1.61	0.25	1.76	2.56	0.36	1.83	1.18	1.36	0.96	1.45	0.96	0.41	0.29	2.69	0.37	1.3	0.66	1.66	0.66	1.58	1.33	0.4
HORVU.MOREX.r2.1HG0004570	0	0	0	0	0	0	0	0	0	0	0.49	0	0	0	0	0	0	0	0.17	0	0	0	0.31
HORVU.MOREX.r2.1HG0004590	0	0	0	0	0	0	0	0	0	0	0	0	0	0	0	0	0	0	0	0	0.45	0	0.34
HORVU.MOREX.r2.1HG0004600	0.19	0	0	0	0	0	0.03	0.03	0	0	0	0.06	0	0.13	0	0	0.09	0	0	0.11	0.03	0	0
HORVU.MOREX.r2.1HG0004620	56.33	51.74	61.51	53.52	40.91	41.77	54.77	41.26	67.35	57.72	71.87	5.87	24.38	16.49	28.8	16.1	18.7	6	10.28	10.78	15.26	21.05	19.57
HORVU.MOREX.r2.1HG0004630	3.75	3.97	3.68	0.66	1.41	0.1	3.7	2.02	7.73	3.69	1.28	0.12	0.02	0.12	0.03	1.02	0.39	0	0.89	0.08	1.76	0.87	1.06
HORVU.MOREX.r2.1HG0004640	0	0	0	0	0	0	0	0.1	0.2	0.29	0	0.09	0.19	0	0	0	0	0	0.09	0	0	0	0.45
HORVU.MOREX.r2.1HG0004660	0.51	2.56	0.86	0	0.33	0	1.54	0.08	0.99	1.18	0.41	0.46	0.16	0.15	0.08	2.37	0.86	1.34	2.63	0.33	0.33	0.45	0
HORVU.MOREX.r2.1HG0004670	0	0	0	0	0	0	0	0.03	0	0	0	0	0	0	0	0	0	0	0	0	0	0	0
HORVU.MOREX.r2.1HG0004680	0.1	1.51	0	1.04	0	0.27	0	0	0.66	0.6	0.44	0	0	0	0	0.78	0	0	2.36	0.54	1.51	0	0
HORVU.MOREX.r2.1HG0004700	0.6	0	0.5	1.94	0	1.4	1.29	2.39	1.62	2.19	0.62	0.68	1.86	0.26	1.7	0.26	1.44	1.74	0.42	0.21	0.27	0.75	0.74
HORVU.MOREX.r2.1HG0004710	0	0	0	0	0	0	0	0	0	0	0	0	0	0.41	0	0	0	0	0	0	0	0	0
HORVU.MOREX.r2.1HG0004760	9.77	11.89	10.39	12.32	4.15	11.48	15.62	11.32	7.44	5.42	13.9	27.34	19.65	31.86	22.19	22.65	19.85	16.54	18.09	20.94	25.77	36.04	52.03
HORVU.MOREX.r2.1HG0004790	0	0	0	0	0	0	0	0	0	0	0	0	0	0	0	0	1.49	0	0	0	0	0	0
HORVU.MOREX.r2.1HG0004800	0	0	0	0	0.9	0	0	0	0	0	0	0	0	0	0	0	0.3	0	0.29	0	0	0	0
HORVU.MOREX.r2.1HG0004810	67.29	109.3	100.31	96.46	92.68	109.87	101.11	64.01	74.9	24.86	110.81	82.64	65.78	64.51	74.26	64.92	45	36.42	34.01	45.97	108.47	153.04	270.06
HORVU.MOREX.r2.1HG0004820	37.48	60.63	43.09	33.34	87.1	26.84	49.68	49.44	32.62	33.75	41.48	57.19	72.27	62.56	33.33	42.03	44.79	65.2	39.84	51.7	51.59	62.79	46.93
HORVU.MOREX.r2.1HG0004830	8.15	10.6	11.11	15.1	74.17	45.04	165.2	93.54	75.21	239.43	65.8	31.57	12.46	24.39	35.87	64.21	50.36	42.24	40.27	55	30.08	66.92	27.42
HORVU.MOREX.r2.1HG0004840	14.18	12.46	5.33	14.46	13.94	6.52	5.35	13.99	9.08	9.07	10.48	4.94	6.01	6.84	6.55	6.99	5.8	8.15	7.07	4.97	3.41	7.51	0
HORVU.MOREX.r2.1HG0004850	0	0	0	0.2	0	0	0.1	0	0	0	0	0	0	0.1	0.71	0	0	0	0	0.1	0.72	0	0
HORVU.MOREX.r2.1HG0004860	21.2	32.34	39.49	70.45	256.63	216.82	481.3	366.85	394.5	651.73	242.07	123.16	84.64	117.96	130.16	264.42	176.56	135.53	106.16	116.72	147.93	147.57	165.19
HORVU.MOREX.r2.1HG0004870	145.82	142.18	173.54	251.03	163.85	121.08	105.94	88.6	179.83	161.08	138.41	352.27	381.4	278.91	565.72	394.44	415.14	148.54	208.63	202.86	576.23	254.67	193.82
HORVU.MOREX.r2.1HG0004900	2.91	4.61	3.94	4.68	5.79	2.83	6.09	4.14	6.15	3.85	5.23	0.35	0.55	0.67	0.5	3.17	5.24	0	3.11	1	0.3	3.23	1.39
HORVU.MOREX.r2.1HG0004960	0	0	0	0	0.62	0	0	0.31	0	0	0	0	0	0	0	0	0	0	0	0.1	0.1	0	0.31
HORVU.MOREX.r2.1HG0004990	0	0	0	0	0	0	0	1.35	0	0	0	0	0	0	0	0	0.73	0	0	0	0	0.99	0
HORVU.MOREX.r2.1HG0005010	0	0	0.18	0	0	0	0	0	0	0	0	0	0.17	0	0	0	0	0	0	0	0	0	0
HORVU.MOREX.r2.1HG0005020	0.22	0.5	0	0.03	0	0.3	0	0.36	0.08	0	0.27	1.69	0.22	0.05	0.4	0.3	0	0	0	0.06	0.42	0	0.13
HORVU.MOREX.r2.1HG0005030	0.03	0	1.83	0	0	0.35	0.32	0.36	0.15	0	0	0.06	0	0.03	0	0.07	0.16	0	0.67	0	0	0.04	0
HORVU.MOREX.r2.1HG0005040	0	0	0	0.92	0	0	0	0	0	0	0	0	0	0	0	0	0	0	0	0	0.39	0	0
HORVU.MOREX.r2.1HG0005050	0	0	0	0.73	0	0	0	0	0	0	0	0	0	0	0	0	0	0	0	0	0	0	0
HORVU.MOREX.r2.1HG0005080	0.92	0	0	0.13	0	2.15	0	0	2.25	2.51	1.68	0.18	0.09	0	3.43	1.36	1.15	0	0	0.16	0.19	0	0
HORVU.MOREX.r2.1HG0005090	1.48	1.41	0.3	3.89	1.63	3.74	3.44	0	1.07	4.82	1.51	2.6	2.47	1.95	4.86	0.68	3.47	1.22	1.34	0	3.6	0	0
HORVU.MOREX.r2.1HG0005170	0	0	0	0	0	0	0	0	0	0	0.15	0	0	0	0	0	0	0	0	0	0	0	0
HORVU.MOREX.r2.1HG0005190	0	0	0.09	0	0	0	0	0	0	0	0	0	0	0	0	0	0	0	0	0	0	0	0
HORVU.MOREX.r2.1HG0005260	0	0	0	0.4	0	0	0.4	0.21	0.41	0.77	0	0	0	0	0	0.21	0	0	0.19	0	1	0	0
HORVU.MOREX.r2.1HG0005300	11.71	14.74	12.56	19.41	19.43	14.98	7.58	4.1	20.95	19.16	8.29	7.59	8.28	4.84	8.2	12.51	16	1.35	8.57	7.04	15.6	6.25	0
HORVU.MOREX.r2.1HG0005310	1.25	0.78	0	3.32	0	2.63	0	0	0	0	0	0.07	0.29	1.27	0	0	1.72	0	1.13	0	2.68	0	1.69
HORVU.MOREX.r2.1HG0005340	144.82	100.83	94.11	121.06	74.56	146.73	79.22	126.35	157.71	118.19	118.13	91.34	119.35	113.29	141.85	140.97	160.86	61.56	89.72	63.7	126.07	78.35	48.61
HORVU.MOREX.r2.1HG0005350	0.87	1.43	2.01	2.52	6.08	2.21	3.01	1.43	2.58	3.2	1.74	1.81	0.27	1.28	0.54	4.14	2.17	4.45	0.52	1.36	3.33	3.03	4.97
HORVU.MOREX.r2.1HG0005360	1.82	3.33	7.15	1.98	4.74	3.99	2.36	4.66	1.49	3.7	6.39	1.04	3.66	2.86	2.19	0.89	1.84	3.36	1.29	1.78	3.93	1.9	0
HORVU.MOREX.r2.1HG0005370	12.92	17.91	23.07	9.95	20.89	21.01	26.71	14.2	13.84	1.61	10.96	11.73	6.19	20.68	4.07	22.86	12.53	15.67	7.65	9.29	6.24	5.01	12.86
HORVU.MOREX.r2.1HG0005380	8.98	15.75	11.35	19.39	26.21	14.78	18.76	12.84	9.26	5.39	6.61	1.7	0.48	2.93	0.98	0.53	3.99	1.04	0.62	0.66	2.47	3.07	1.91
HORVU.MOREX.r2.1HG0005390	0.2	0.2	0	0	0	0	0	0	0.2	0.18	0	0	0	0	0	0.2	0	0	0	0	0.19	0	0
HORVU.MOREX.r2.1HG0005400	5.62	2.74	7.51	5.52	7.31	5.88	5.97	9.51	10.45	5.64	2.87	3.4	5.43	4.16	4.15	3.19	4.96	8.3	1.88	3.29	3.25	2.65	37.9
HORVU.MOREX.r2.1HG0005430	0	0.24	0	0	0	0.04	0.11	0	0	0	0	0	0.04	0	0	0	0	0	0	0	0	0	0
HORVU.MOREX.r2.1HG0005440	5.64	5.43	8.16	5.63	5.23	4.36	9.81	6.91	9.15	3.55	9.96	0	0.52	0	1.1	1.79	0.54	2.8	1.14	0.37	3	0.7	0
HORVU.MOREX.r2.1HG0005520	50.22	64.3	34.21	60.19	49.35	52.05	48.18	57.64	72.02	90.37	46.49	14.56	20.89	18.97	31.43	15.47	19.77	17.2	13.45	10.57	20.37	24.18	1.19
HORVU.MOREX.r2.1HG0005530	0	0	0	0	4.16	0	0	0	1.47	0	4.44	0	0	0	0	0.5	4.97	1.6	5.46	2.71	5.9	8.6	70.09
HORVU.MOREX.r2.1HG0005540	0	0	0.08	0	0.45	1.4	0	0	2.97	0	1.59	0	0	0	0	0.08	0	0.89	0	0.22	3.89	1.49	4.81
HORVU.MOREX.r2.1HG0005560	0	0	0	0	0	0	0.71	0.38	0	1.26	0	0	0	1.97	0	2.92	0	0.03	1.22	0.79	0.06	1.17	0
HORVU.MOREX.r2.1HG0005570	29.31	33.06	32.41	21.83	17.45	30.73	36.94	33.86	30.89	52.38	29.56	9.56	8.5	11.03	14.81	13.03	9.69	10.29	9.96	7.32	8.64	16.01	4.31
HORVU.MOREX.r2.1HG0005590	0.53	0	0	0	0	0	0	0	0	0	0	0	0	0	0	0.11	0.2	0	0	0	0	0	0
HORVU.MOREX.r2.1HG0005600	0	0	0	0	0	0	0	0	0	0	0	0	0	0	0	0	0	0	0	0	0.87	0	0
HORVU.MOREX.r2.1HG0005610	0	0	0	0	0	0	0	0	0	0	0	0	0	0	0	0	0	0	0	0	0.76	0	0
HORVU.MOREX.r2.1HG0005620	0.09	0	0	0.31	0.04	0	0	0	0	0.38	0.18	0.04	0.09	0.29	0.31	0.05	0.13	0.16	0.08	0	0.96	0.48	1.88
HORVU.MOREX.r2.1HG0005640	3.57	9.43	5.52	10.88	23.67	21.15	14.81	5.84	28.72	21.69	21.92	13.32	3.66	10.76	5.98	8.92	12.69	18.05	15.6	11.12	14.02	12.87	10.3
HORVU.MOREX.r2.1HG0005660	10.63	7.43	7.17	1.21	2.75	8.09	18.48	9.8	3.58	1.29	1.36	19.52	22.62	23.91	14.44	16.93	22.44	21.28	22.59	17.44	11.01	9.49	1.37
HORVU.MOREX.r2.1HG0005680	8.04	7.12	8.95	9.54	83.73	19.98	27.1	20.89	478	335.47	89.79	41.25	38.99	34.05	81.54	71.91	60.67	64.83	51.32	52.44	212.52	245.54	265.08
HORVU.MOREX.r2.1HG0005700	0	0	0	0	0	0	0	0	0	0	0.69	0	0	0	0	0	0	0	0	0	0	0	0
HORVU.MOREX.r2.1HG0005710	0	0	0	0	0	0	0	0	0	0.45	0	0	0	0	0	0	0	0	0	0.57	0	0	0
HORVU.MOREX.r2.1HG0005720	0	0	0.4	0.58	0.64	0	0	0.55	0.41	0	0.26	0.38	0.52	0.77	0	2.09	0.21	0.32	0.24	0.48	1.97	0.9	0
HORVU.MOREX.r2.1HG0005750	0	0	0	0	0	0	0	0	0	0	0	0	0	0	0	0	0	0.03	0	0	0	0	0
HORVU.MOREX.r2.1HG0005770	0	0	0	0	0	0	0	0.1	0.54	0	0.11	0.08	0.4	0.06	0	0	0	0	0	0	0	0	0
HORVU.MOREX.r2.1HG0005790	0	0	0.37	0.37	0.13	0.12	0	0	0	0.24	0	0.12	0	0.57	0.12	0.31	0	0	0	0	0	0.14	0.19
HORVU.MOREX.r2.1HG0005800	116.01	93.3	76.25	109.6	75.91	87.97	98.94	102.61	96.01	67.08	104.8	46.88	55.88	53.36	59.29	36.54	60.13	44.37	47.9	41.68	61.81	34.61	5.54
HORVU.MOREX.r2.1HG0005810	13.96	16.27	24.65	17.7	13.32	18.08	20.45	20.11	14.79	20.02	11.89	10.59	11.75	7.67	16.63	20.9	22.79	7.56	12.09	11.45	10.19	7.51	5.22
HORVU.MOREX.r2.1HG0005820	0	5.87	0	0	0	0	0	0	0	0	0	0	0	0	0	0	0	0	0	0	0	0	0
HORVU.MOREX.r2.1HG0005840	0	0	0	0	0	0	0	0	0	0	0	0	0	0	1.27	0	0	0	0	0	0	0	0
HORVU.MOREX.r2.1HG0005850	0.37	2.29	0	0	0.45	0.35	0.09	0.27	0.18	0.09	0	1.22	0	0	0	1.15	0.47	0	0	0.09	0	0.1	0
HORVU.MOREX.r2.1HG0005860	10.88	12.56	14.9	15.05	21.06	11.02	17.58	15.06	13.87	24.28	10.58	8.79	10.51	3.18	16.78	11.1	10.26	11.22	2.87	2.97	9.73	5.91	0
HORVU.MOREX.r2.1HG0005870	0	0	0.34	0	0	0	0	0	0	0	0	0	0	0	0	0	0	0	0	0	0	0	0
HORVU.MOREX.r2.1HG0005900	2.39	0.73	3.67	5.27	3.78	0.19	1.87	4.01	2.12	2.29	4.65	0.95	4.04	4.09	2.75	1.17	2.9	1.44	2.24	2.52	5.59	1.85	19.96
HORVU.MOREX.r2.1HG0005910	0	0	0	0	0	0.18	0	0	0	0	0	0	0	0	0	0	0	0	0	0	0	0	0
HORVU.MOREX.r2.1HG0005920	0.34	0	0	0	0	0	0.36	0.43	0.2	0.13	0	0	0	0	0	0	0	0	0	0	0	0	0
HORVU.MOREX.r2.1HG0005940	0.36	0	0.38	0.17	0.44	1.06	1.09	0.47	0.4	0	0.94	0.26	0.44	0	0	0	0	0	0	0	0	0	0
HORVU.MOREX.r2.1HG0005950	0	0	0	0	0	0	0	0	0	0	0	0.06	0	0	0	0	0	0	0	0	0	0	0
HORVU.MOREX.r2.1HG0005960	0.59	0.1	0.2	0.97	0	0	0	0.1	0.1	0.28	0.22	0	0	0.7	0	0	0	0.39	0.09	0.19	0.19	0	0
HORVU.MOREX.r2.1HG0005970	0	0	0	0	0	0	0	0	0	0	0	0	0	0	0	0	0.64	0	1.06	0.73	6	2.08	0
HORVU.MOREX.r2.1HG0005990	0	0	0	0	0	0	0	0	0	0	0	0	1.63	0	0	0	0	0	0	0	3.31	0	0
HORVU.MOREX.r2.1HG0006000	0	0	0	0	0	0	0	0	0	0	0	0	0	0	0	0	0	0	0.12	0	1.37	0	0
HORVU.MOREX.r2.1HG0006090	0	0	0	0	2.42	0	0	0	0	0	0	0	0	0	0	0	1.49	0	0	0	0	0	0
HORVU.MOREX.r2.1HG0006110	2.64	0	1.89	2.07	2.35	1.54	1.13	0.94	1.27	0.22	1.71	0.64	1.7	0.42	1.33	0.97	0.9	0.61	1.52	0	0.23	0.5	0
HORVU.MOREX.r2.1HG0006120	0.63	0	0	0	0	0	0	0	0	0	0	0	0	0	0	0	0	0.26	0	0	0	0	0
HORVU.MOREX.r2.1HG0006140	0	0	0	0	0	0	0	0	0	0	0	0.36	1.53	2.73	0.43	0.93	0.36	1.48	0.41	0.88	0	0	0
HORVU.MOREX.r2.1HG0006150	0.53	0	0	0	0	0	0	0	0	0	0	0	0	0	0	0.3	0	0	0	0	0	0	0
HORVU.MOREX.r2.1HG0006180	0.78	0	0.75	0.02	0.24	0.32	0.84	1.08	0.02	1.46	1.31	0	0.02	0.57	1.52	2.07	0.06	2.02	1.09	0.18	0.9	1.59	0.17
HORVU.MOREX.r2.1HG0006190	0	0	0	3.02	0	0	0.65	0	0	0	0.35	0	0	0	0	0	0.32	0	0.63	0	0	0	0
HORVU.MOREX.r2.1HG0006200	4.05	4.95	4.07	4.97	5.14	4.55	3.31	3.32	6.2	8.49	7.63	5.85	1.58	4.77	3.32	1.75	2.91	3.17	8.89	0.47	8.9	2.13	0.47
HORVU.MOREX.r2.1HG0006240	3367.53	2783.67	2978.82	4249.54	2704.53	1779.64	1894.16	2473.64	1104.85	947.85	1557.66	4070.99	4617.85	3615.67	5534.9	3819.32	4035.55	2375.5	2467.83	2754.84	3052.01	2811.53	1215.24
HORVU.MOREX.r2.1HG0006250	88.07	95.17	91.76	99.81	101.35	112.58	70.3	87.68	53.26	45.23	96.28	164.64	135.72	162.1	144.01	224.53	250.93	178.81	163.08	159.9	198.99	111.29	97.41
HORVU.MOREX.r2.1HG0006260	13.43	6.43	14.87	0.76	3.02	0.12	11.84	15.56	0	2.54	0	27.1	10.84	24.25	5.61	14.58	6.2	27.2	15.73	20.58	10.56	5.39	0
HORVU.MOREX.r2.1HG0006280	13.01	14.4	13.52	12.78	18.14	16.51	14.08	16.99	26.71	8.89	17	24.3	28.66	34.51	23.29	21.53	22.42	42.28	32.67	26.17	30.92	26.51	7.3
HORVU.MOREX.r2.1HG0006290	5.64	8.78	6.7	3.61	2.47	8.31	11.12	5.72	2.89	4.32	5.78	4.25	9.48	3.63	5.29	6.59	3.32	6.17	6.7	3.53	5.83	6.84	3.8
HORVU.MOREX.r2.1HG0006310	0.07	0	0	0	0	0	0	0	0	0	0	0	0	0	0	0	0	0	0	0	0	0	0
HORVU.MOREX.r2.1HG0006320	0	0	0	0	0	0	0	0	0	0	0	0	0	0	0	0.26	0	0	0	0	0	0	0
HORVU.MOREX.r2.1HG0006350	0	0	0.48	1.25	0.34	0.33	0.79	1.28	1.16	1.31	0.93	2.46	0.88	0	9.93	1.34	3.73	0.1	0.11	0.46	7.96	4	1.01
HORVU.MOREX.r2.1HG0006360	0	0	0	1.04	0	0	0	0	0	0	2.6	0	0	0	0	0	0	0	0	0	0	0	0
HORVU.MOREX.r2.1HG0006370	13.22	11.29	21.19	16.13	12.91	13.6	17.18	15.08	22.86	7.21	13.82	11.54	3.31	5.61	4.5	18.46	9.49	6.07	5.41	9.36	21.45	20.21	0.21
HORVU.MOREX.r2.1HG0006390	20.72	26.51	24.72	37.68	68.08	43.08	18.18	18.79	23.06	33.67	48.37	149.96	133.3	155.39	96.64	115.7	107.14	185.23	123.22	136.57	145.84	115.51	114.16
HORVU.MOREX.r2.1HG0006400	23.42	10.38	13.26	16.03	16.42	14.74	11.16	12.99	22.38	12.62	16.19	9.18	14.97	6.88	14.02	8.32	14.32	5.16	9.15	9.1	17.62	13.27	1.71
HORVU.MOREX.r2.1HG0006410	0	0	0	0	0	0	0	0	0	0	0	0.71	0.94	0	0	0.46	0	0	0.72	0	0	0.83	0
HORVU.MOREX.r2.1HG0006450	0	0	0	0	0	0	0	0	0	0	0	0	0	0.08	0	0	0	0	0	0	0	0	0
HORVU.MOREX.r2.1HG0006510	59.39	70.84	89.41	0.62	2.51	1.47	87.27	116.19	40	6.99	17.69	0.42	0	0.84	0	0	0	0	0	0	0.26	0.16	0
HORVU.MOREX.r2.1HG0006530	0.14	0	0	0	0	0	0	0	0.79	22.34	3.06	0	0	0	0	0	0	0	0	0	0	0	0
HORVU.MOREX.r2.1HG0006540	96.37	53.92	81.89	105.59	59.87	70.77	61.34	77.08	85.41	61.3	82.69	44.05	55.79	61.05	69.86	55.31	61.74	36.8	36.14	47.18	73.27	50.04	41.89
HORVU.MOREX.r2.1HG0006590	1.71	1.2	1.94	0.24	3.95	0.92	4.61	0.96	1.92	27.13	4.6	2.83	0.45	5.17	0.46	3.49	0.91	3.96	5.29	2.77	0.93	0	0
HORVU.MOREX.r2.1HG0006620	42.04	33.56	41.82	31.86	51.45	45.64	33.49	48.08	35.81	25.51	36.47	35.22	43.93	29.92	41.29	30.85	34.77	29.01	35.26	25.78	35.23	57.82	22.65
HORVU.MOREX.r2.1HG0006630	1.85	4.91	4.77	1.92	2.86	2.18	3.44	1.88	6.08	7.83	4.69	1.81	0.97	2.7	0.61	5.87	2.74	2.94	3.06	1.87	5.38	3.13	6.5
HORVU.MOREX.r2.1HG0006650	0	0	0	0	0	0	0	0	0	0	0	0	0	0	0	0	0	0	0	0	0	0	0.27
HORVU.MOREX.r2.1HG0006660	1.95	1.66	0.19	0	0	0.96	1.75	1.5	1.46	2.27	0.89	0	0	0.84	0.88	0.34	0	0.35	0.87	0	1.62	0.27	1.52
HORVU.MOREX.r2.1HG0006680	0	0.94	0	0.18	0.45	0.09	0.18	0.09	0.18	0.43	0	0	0	0	0	0.1	0	0.41	0.43	0	0.54	0	0
HORVU.MOREX.r2.1HG0006690	0	0.26	0	0	0	0	0	0.32	0	0	0	0	0.76	0.23	0	0	0.25	0	0.23	0	0.25	0	0
HORVU.MOREX.r2.1HG0006710	0	0	0	1.57	0	0	0	0	1.61	1.86	0	0	0	0	0	0	0	0	0	0.75	0	0	0
HORVU.MOREX.r2.1HG0006720	535.09	534.97	540.75	1295.41	999.55	1103.1	442.06	424.35	523.24	363.58	1008.46	583.64	449.68	570.71	504.9	746.09	621.55	399.42	443.5	526.25	1036.29	1076.25	1001.42
HORVU.MOREX.r2.1HG0006730	0	0	0	0	0.73	0	0	0	0	0	0	0	0	0	0	0	0	0	0	0	0	0	0
HORVU.MOREX.r2.1HG0006740	0	0	0	0	0	0	0	0	0	0	0	0	0	0.55	0	0	0	0	0	0	0	0	0
HORVU.MOREX.r2.1HG0006760	0	0	0	0	0	0	0.14	0	0	0	0	0	0	0	0	0	0.14	0	0	0	0	0	0
HORVU.MOREX.r2.1HG0006810	0.5	0.73	0	0.14	0.28	0.17	0.5	0.91	0.17	0.33	0.28	0.41	0.3	0.41	0.85	0.12	0.05	0.15	0.05	0.13	0	0	0
HORVU.MOREX.r2.1HG0006820	1.29	2.9	2.41	0.1	2.36	20.96	3.07	4.91	22.66	2.53	8.01	0.19	0.12	0.33	0.33	0.16	1.29	0.09	0	0.34	1.84	0	0
HORVU.MOREX.r2.1HG0006850	0	0.37	0.13	0	0	0	0	0	0	0	0	0	0	0	0	0	0	0	0	0	0	0	0.35
HORVU.MOREX.r2.1HG0006890	0	0	0	0	0	0	0	0	0.29	0	0	0	0	0	0	0	0	0	0	0	0	0	0
HORVU.MOREX.r2.1HG0006900	0.67	0	0	0	0	0	0.86	0.38	1	0.37	1.02	0	0.12	0.78	3.33	0.32	0.39	1.36	0	0.72	0.55	0	0
HORVU.MOREX.r2.1HG0006940	0	1.95	0	0	0	0	0	0	0	0	0	0	0	0	0	0	0	0	0	0	0	0	0
HORVU.MOREX.r2.1HG0006950	0	0	0	0.8	0	0	0	0.41	0	2.22	0	0	0	0	0	0	0	0	0	0	0	1.79	0
HORVU.MOREX.r2.1HG0007010	22.5	19.71	1	3.36	5.75	5.11	14.15	24.57	7.22	26.79	6.09	14.6	10.21	11.35	8.96	3.75	3.34	2.59	1.94	7.63	0.05	0	0
HORVU.MOREX.r2.1HG0007020	0	0	0	0	0	2.87	0	0	0	0	0.69	0	0	0	0	0	0	0	0	0	0	0	0
HORVU.MOREX.r2.1HG0007030	0	0	0	0	0	0	0	0	0	0	0.94	0	0	0	0	0	0.88	0	0.41	0.81	0	0.94	0
HORVU.MOREX.r2.1HG0007040	18.35	5.93	8.4	1.32	0.3	1.88	8.92	10.18	4.01	3.63	4.87	0.69	5.38	0.97	6.13	3.01	3.89	1.71	4.02	3.22	3.75	2.28	0.6
HORVU.MOREX.r2.1HG0007050	0.51	0	0	0	0	0	0	0	1.24	0	0	0	0	0	0	0	0	0	0	0	0.16	0	0
HORVU.MOREX.r2.1HG0007070	2.97	4.81	6.48	2.51	0.11	5.06	5.46	2.24	3.12	1.66	9.34	1.14	1.28	2.21	0.53	1.59	2.54	0.66	4.24	1.02	8.08	4.9	4.88
HORVU.MOREX.r2.1HG0007090	6.75	4.56	12.62	25.03	14.73	29.04	9.93	4.41	12.05	29.06	32.08	1.03	0.48	0.69	1.4	2.58	1.52	0	1.2	0.55	2.71	2.39	0.21
HORVU.MOREX.r2.1HG0007110	29.79	25.28	25.12	3.91	2.49	0	31.87	34.09	7.08	7.73	3.21	7.8	6.13	6.06	4.34	4.04	10.56	16.08	12.05	15.67	1.35	5.46	1.14
HORVU.MOREX.r2.1HG0007120	11.73	18.37	24.21	5.54	4.81	5.8	17.21	19.82	18.4	16.66	7.81	1.51	0.19	0	2.06	0	0.89	0	0	0	2.02	1.72	0
HORVU.MOREX.r2.1HG0007130	0.42	0	0.82	1.22	0	0.4	0	0.42	0	0	0	0	0	0	0	0	0	0	0.38	0	0.4	0.44	0
HORVU.MOREX.r2.1HG0007140	0.05	0	0	0	0	0	0	0	0	0	0	0.16	0.05	0	0.25	0	0	0.21	0	0	0.05	0	0.07
HORVU.MOREX.r2.1HG0007190	2.52	1.16	2.05	0.93	0	0.09	3.5	1.51	0	1.78	0.47	1.31	0	0	0.37	0	0.63	0	0.26	0	0.37	0	0
HORVU.MOREX.r2.1HG0007200	0	0	0	0	0	0.08	0.88	0.49	0	0	0	0.83	2.26	0	0.24	1.73	1.24	0	0.91	0.24	0.48	0.97	0
HORVU.MOREX.r2.1HG0007220	0.84	0	1.58	0	0.11	0	1.81	1.91	1.14	0.21	0.65	0	0	0	0	0	0	0	0.92	0	0.64	0	0
HORVU.MOREX.r2.1HG0007230	0	0	0	0	0	0	0	0	0	0	0	0	0	0	0	0	0	0	0	0	0	0	0.18
HORVU.MOREX.r2.1HG0007250	0	0	0.06	0	0	0.02	0	0	0	0	0	0	0	0	0	0	0	0.13	0	0	0	0	0
HORVU.MOREX.r2.1HG0007260	0	0	0	0	0	0	0	0	0	0	0	0	0	0	0.2	0	0	0	0.19	0.03	0	0	0
HORVU.MOREX.r2.1HG0007330	0	0.13	0	0.62	0	0	0.12	0	0	0	0.27	0.27	0	0	0	0	0.34	0	0	0.15	0	0.21	0
HORVU.MOREX.r2.1HG0007340	0	0	0	0	0.13	0	0	0	0	0	0	0	0	0	0	0	0	0	0	0	0	0	0
HORVU.MOREX.r2.1HG0007350	0.52	0	0	0	0	0	0	0	0	0	0	0	0	0	0	0	0	0	0	0	0	0	0
HORVU.MOREX.r2.1HG0007370	0	0	0	0	0	0	0	0	0	0	0	0	0	0	0	0	0	0	0	0	0.59	0	0
HORVU.MOREX.r2.1HG0007380	0	0	0	0	0	0	0	0	0	0	0	0	0	0	0	0	0	0	0	0.21	0	0	0
HORVU.MOREX.r2.1HG0007390	0	0	0	0	0	0	0.7	0	0	0	0	0	0	0	0	0	0	0	0	0	0	0	0
HORVU.MOREX.r2.1HG0007410	4.88	3.53	7.34	9.51	4.23	5.01	8.97	2.19	13.53	11.83	4.83	25.38	12.37	48.04	10.6	80.86	65.06	112.55	97.65	40.93	47	45.77	57.35
HORVU.MOREX.r2.1HG0007420	0	0	0	0	0	0	0	0	0	0	0	0	0	0	0	0	0.2	0	0	0	0	0	0
HORVU.MOREX.r2.1HG0007430	0	0	0	0	0	0	0	0.02	0	0	0	0	0.02	0	0.02	0	0.05	0	0	0	0	0	0
HORVU.MOREX.r2.1HG0007460	0	0	0	0	0	0	0	0	0	0	0	0.75	0	0	0	0.57	0	0	1.51	0	0	1.75	0
HORVU.MOREX.r2.1HG0007470	0	0	0	0	0	0	0	0	0	0	0	0	0	0	0	0.35	0	0	0	0	0	0	0
HORVU.MOREX.r2.1HG0007480	0	0.1	0	0.47	0	0	0	0	0	0	0	0	0.05	0	0	0.2	0.15	0	0	0	0	0	0
HORVU.MOREX.r2.1HG0007530	8.69	7.93	6.96	1.14	0.38	0.57	5.77	5.62	1.58	0.5	0.9	0.87	0.88	0.47	5.61	3.84	1.81	0.12	0.85	0.29	1.87	1.26	0
HORVU.MOREX.r2.1HG0007540	0.93	0	0	0	0	0.04	0	0.77	0	0	0	0	0	0	0	0	0	0	0	0	0	0	0
HORVU.MOREX.r2.1HG0007550	15.65	7.57	10.83	9.18	3.45	16.51	4.45	8.35	18.63	1.14	5.28	7.52	6.32	13.27	12.36	10.55	12.43	9.47	6.59	9.78	9.13	0.05	3.03
HORVU.MOREX.r2.1HG0007560	7.45	5.01	6.39	1.83	8.76	3.11	9.07	10.56	12.4	5.83	1.49	9.8	3.38	2.02	8.22	2.79	4.81	0.16	3.8	4.78	2.18	0.65	0.27
HORVU.MOREX.r2.1HG0007610	0	0	0	0	0	0	0	0	0	0	0	0	0	0	0	0	0	0	0.16	0	0	0	0
HORVU.MOREX.r2.1HG0007620	0	0	0	0	0	0	0	0	0	0	0	0	3.02	6.14	2.95	2.08	1.87	0	0	5.52	0	0	0
HORVU.MOREX.r2.1HG0007630	0.47	0.46	0.47	0	0	0.22	0.99	0.57	1.58	0	1.25	0	0	0.1	0	0	0.11	0	0.21	0	0	0	0.33
HORVU.MOREX.r2.1HG0007650	1.79	2.74	3.26	1.39	1.8	0.41	5.36	0.99	9.39	6.23	1.2	14.06	3.09	31.11	1.63	41.31	28.1	63.06	44.19	18.67	23.42	22.96	31.61
HORVU.MOREX.r2.1HG0007660	0	0	0	0	0	0	0	0.06	0	0	0	0	0	0	0	0	0.1	0	0	0	0	0	0
HORVU.MOREX.r2.1HG0007670	5.84	8.88	7.64	7.56	7.74	6.79	5.85	7.79	8.04	7.48	12.93	3.48	3.88	3.41	3.68	4.68	7.82	0.57	2.41	4.73	6.02	4.32	11.42
HORVU.MOREX.r2.1HG0007730	0.09	0	0	0	0	0	0	0	0	0	0	0	0	0	0.17	0	0	0	0	0	0.08	0	0
HORVU.MOREX.r2.1HG0007740	1.5	1.51	1.08	2.9	3.15	2.24	1.59	2.2	1.45	0.25	0.39	1.06	1.21	2.47	0.73	4.4	2.02	0.03	1.67	0.03	0	0.32	1.18
HORVU.MOREX.r2.1HG0007760	67.75	60.64	58.59	66.45	56.62	55.58	67.62	85.68	85.81	56.79	72.58	32.23	52.54	39.11	71.01	65.08	56.68	49.44	41.15	36.3	42.76	44.07	27.25
HORVU.MOREX.r2.1HG0007770	8.35	0.59	4.92	10.76	5.07	12.06	13.59	6.49	5.79	8.16	7.6	3.68	3.91	7.89	11.87	6.94	8.94	2.93	3.3	4.56	8.79	7.56	37.85
HORVU.MOREX.r2.1HG0007790	167.62	157.65	139.56	56.5	55.36	73.51	112.63	140	39.07	34.62	53.68	176.32	176.18	139.2	170.7	131.46	141.05	129	133.49	106.57	62.82	35.97	12.67
HORVU.MOREX.r2.1HG0007820	0	0	0	0.34	0	0	0	0	0	0	0	0	0	0	0	0	0	0	0	0.23	0	0	0
HORVU.MOREX.r2.1HG0007840	39.94	20.24	26.06	0.09	3.9	0	50.41	48.27	6.4	1.29	12.9	0	0	0	0	0	0	0	0	0	0.09	0.05	0
HORVU.MOREX.r2.1HG0007850	2.1	7.48	2.1	2.2	3.54	1.78	3.41	2.14	5.33	0.92	1.46	1.44	0	0.36	0.47	2.77	1.29	0	1	0.19	0.1	1.15	2
HORVU.MOREX.r2.1HG0007880	16.98	21.08	37.37	42.71	38.17	36.32	15.08	13.19	5.72	20.03	36.74	401.87	400.19	354.04	595.25	472.81	405.82	134.39	210.47	199.11	1272.88	954.66	356.31
HORVU.MOREX.r2.1HG0007890	9.52	19.24	22.84	7.88	18.77	6.48	37.8	38.23	64.16	28.65	20.79	14.44	11.8	16.27	16.21	12.2	10.27	7.58	7.39	6.91	22.39	25.89	44.3
HORVU.MOREX.r2.1HG0007990	10.22	8.2	6.88	8.28	8.88	5.28	15.67	11.66	14.8	6.31	9.15	9.49	10.63	8.42	14.79	13.43	15.22	7.44	6.19	5.95	20.96	10.98	3.41
HORVU.MOREX.r2.1HG0008020	0.65	0.38	1.43	0.89	3.15	0.92	1.4	0.48	1.74	2.06	1.32	0.94	0.71	1.99	0.57	3.32	1.96	2.62	5.35	1.43	3.91	1.15	5.75
HORVU.MOREX.r2.1HG0008030	0	0	0	0	0	0	0	0	0	0	0	0	0	0	0	0	0	0	0	0	0	0	0.57
HORVU.MOREX.r2.1HG0008040	0	0	0	0	0	0	0	0.12	0	0	0	0	0	0	0	0	0	0	0	0	0	0	0
HORVU.MOREX.r2.1HG0008050	0.34	0.33	0	0	0	0.64	0.32	0	0.66	0.31	0.34	0	0	0.29	0.31	0.34	0.31	2.85	2.73	1.57	0	2.1	3.48
HORVU.MOREX.r2.1HG0008060	2.9	0	0	1.6	0	0	0.78	0	0.82	0	2.49	0	0	0	0	2.09	0	0	0	2.67	0	0	0
HORVU.MOREX.r2.1HG0008070	148.64	84.16	102.4	324.06	247.01	234.62	54.96	58.77	108.36	122.93	230.14	65.72	70.36	63.67	116	107.94	88.48	85.18	77.54	60.71	95.92	191.76	103.19
HORVU.MOREX.r2.1HG0008080	1061.77	827.34	985.89	916.62	841.38	1035.82	855.92	976.52	881.51	961.93	1036.47	670.97	708.84	584.37	1102.05	805.54	806.31	477.46	510.08	490.16	783.33	561.96	211.49
HORVU.MOREX.r2.1HG0008090	0	0	0	0.31	0	0	0	0	0	0	0	0	0	0	0	0	0	0	0	0	0.16	0	0
HORVU.MOREX.r2.1HG0008100	12.17	20.48	20.65	19.44	35.41	17.57	18.88	9.33	19.69	23.44	15.61	16.72	10.58	31.36	7.9	55.69	37.28	30.13	18.31	21.72	50.4	44.73	20.35
HORVU.MOREX.r2.1HG0008110	27.53	20.21	25.98	21.42	16.18	18.68	20.5	22.11	22.33	19.28	24.3	15.61	23.18	22.05	28.33	28.28	24.88	13.86	26.16	21.68	15.98	24.5	14.7
HORVU.MOREX.r2.1HG0008160	0	0	0	0	0	0	0	0	0	0	0	0	0	0	0	0	0	0	0.58	0	0	0	0
HORVU.MOREX.r2.1HG0008170	0	0	0	0	0	0	0	0	0.14	0	0	0	0	0	0	0	0	0	0	0	0	0	0
HORVU.MOREX.r2.1HG0008180	1.02	0.9	2.18	1.41	0.49	2.09	0.91	0	1.11	1.06	0.74	1.44	0	0	0.43	0	0	1.06	0.58	0	0	0	0
HORVU.MOREX.r2.1HG0008200	0	0	0	0	0	0	0	0	0	0.07	0	0.07	0	0	0	0	0	0	0	0.08	0	0	0
HORVU.MOREX.r2.1HG0008210	0.4	0	0	0.17	0	0	0	0.61	0.08	0	0.12	0	0.06	0	0	0	0.47	0	0	0.06	0.44	0	0
HORVU.MOREX.r2.1HG0008220	1.27	0	0	0	0	0	0	0	0	0	0	0	0	0	0	0	0	0	0	0	0	0	0
HORVU.MOREX.r2.1HG0008230	0.57	0	0	0	0	0	0	0	0	0	0	0	0	0	0	0	0	0	0	0	0	0	0
HORVU.MOREX.r2.1HG0008260	0	0	0	0	0	0	0	0	0	0	0	0	0	0	0	0	0	0	1.01	0	0	0	0
HORVU.MOREX.r2.1HG0008270	10.68	1.55	9.37	7.37	0.33	11.14	7.56	7.93	6	6.21	12.45	1.93	4.86	5.25	6.69	1.79	4.47	0	7.26	6.67	2	10.01	1.89
HORVU.MOREX.r2.1HG0008280	0	0	0	0	0	0	0.05	0	0	0	0	0	0	0.04	0	0	0.04	0	0	0	0	0	0
HORVU.MOREX.r2.1HG0008310	0	0.28	0.28	1.11	0	1.63	0	0.57	0.28	1.58	0	0	0	0.25	0	0.58	0	0	0.52	0	0	1.19	8.31
HORVU.MOREX.r2.1HG0008320	1	2.09	5.83	1.04	4.53	2.13	1.38	1.77	4.14	4.01	2.21	1.72	0.42	2.22	0.52	2.43	1.76	6.23	5.02	2.28	3.82	2.77	5.35
HORVU.MOREX.r2.1HG0008330	5.82	5.72	3.45	5.33	8.63	4.69	6.31	6.57	3.74	7.87	4.31	3.95	4.49	5.34	4.86	3.44	5	2.43	3.73	1.53	3.2	3.59	0.49
HORVU.MOREX.r2.1HG0008340	4.14	1.26	2.77	1.35	1.46	1.08	3.24	6.42	7.23	5.2	2.1	1.72	1.56	4.12	8.15	4.64	3.76	0.57	4.24	2.85	5.33	3.95	0
HORVU.MOREX.r2.1HG0008370	0.68	0	0.08	0.29	0.54	0.03	0	0.17	0.62	0	0.03	0.25	0.02	0	1.41	1.39	0	0	0.29	0	0	1.97	0
HORVU.MOREX.r2.1HG0008380	1.89	1.49	1.01	0.48	0.48	1.65	2.48	3.79	2.42	0.52	2.22	0.4	0.03	1.54	1.36	0.46	1.33	0.54	0.11	0.37	1.78	0.09	0
HORVU.MOREX.r2.1HG0008400	0	0	0	0	0	0	0.19	0	0	0	0	0	0.24	0	0	0	0	0	0	1.13	0	0	0
HORVU.MOREX.r2.1HG0008410	163.18	165.11	135.13	170.84	135.23	145.76	137	146.41	90.49	98.89	122.91	133.54	180.17	144.5	209.58	154.34	120.38	148.95	137.38	181.23	138.19	157.36	21.83
HORVU.MOREX.r2.1HG0008420	1.39	1.86	2.53	1.4	0	2.05	0.69	2.84	2.76	3.05	0.51	0	4.43	2.05	2.59	1.57	1.34	1.04	0	1.67	0.57	1.82	0
HORVU.MOREX.r2.1HG0008430	16.21	18.96	13.08	23.87	14	22.35	7.48	11.95	13.78	8.81	15.78	4.56	8.42	4.77	10.32	3.65	11.4	9.27	0.89	1.78	7.46	6.99	0.38
HORVU.MOREX.r2.1HG0008440	0.86	0	0	0	0.14	1.39	0	0.97	0	1.19	0	0	0	0.63	0	0	0.34	0.6	0.35	0	0	0.13	0
HORVU.MOREX.r2.1HG0008450	0.64	0	0	0	0	1.07	0	0	0	0	0	0	0	0	0	0	0	0.14	0	0	0.52	0	0
HORVU.MOREX.r2.1HG0008460	0.15	0	0	0	0.1	0	0	0	0	0	0	0	0	0.02	0	0	0	0.41	0	0.3	0.15	0	0
HORVU.MOREX.r2.1HG0008490	1.12	2.04	0.54	0.25	0.07	0.2	1.44	0.56	0.73	1.92	0.25	0	0.48	0	0.42	1.04	0.41	0.16	0.31	0	0	0	0
HORVU.MOREX.r2.1HG0008510	0.45	0.15	0.25	0	0	0	0.03	0.74	0	0	0	0	0	0	0	0.38	0.12	0	0	0.36	0.03	0.45	0
HORVU.MOREX.r2.1HG0008520	0.08	0	0	0.89	0.01	0.3	0.43	0.01	1.02	0.76	0.81	0.07	0	0	0.21	2.43	0.69	0	0	0	0.17	0.88	0
HORVU.MOREX.r2.1HG0008530	0	0	0	0	0.42	0	0	0	0	0.1	0	0	0.06	0	0	0	0	0	0	0	0	0	0
HORVU.MOREX.r2.1HG0008540	0.02	0	0.19	0	0.02	0	0.04	0	0	0.04	0	0	0	0	0.06	0.01	0.03	0.03	0	0.03	0	0.04	0.04
HORVU.MOREX.r2.1HG0008550	0	0.75	0	0	0	0	0	0	0	0	0	0	0	0	0.6	0	0	0	0	0	0	0	0
HORVU.MOREX.r2.1HG0008560	0.1	0.24	0	0.1	0.19	0.09	0.37	0.21	0.52	0.11	0	0.08	0.35	0.3	0.24	0.09	0.09	0.1	0	0	0.32	0.1	0
HORVU.MOREX.r2.1HG0008570	0	0	0	0	0	0	0	0	0	0	1.21	0	0	0	0	0	0	0	0	0	0	0	0
HORVU.MOREX.r2.1HG0008580	0	0.1	0	0	0	0.04	0	0.05	0	0.03	0	0.09	0	0	0	0.14	0.21	0	0	0.22	0	0	0.88
HORVU.MOREX.r2.1HG0008590	2.41	4.05	0	2.32	1.13	0	0	0.6	0	0	0	2.65	0	0	0	0	0	0	0	0	0	1.23	12.89
HORVU.MOREX.r2.1HG0008630	0.05	0.54	0.03	0.09	0	0.05	0.64	0.14	0.09	0.15	0.08	0	0	0	0.14	0	0.14	0.07	0	0.08	0.07	0	0
HORVU.MOREX.r2.1HG0008640	0	0	0	0	0	0	0.06	0	0.07	0.19	0.07	0	0	0	0	0	0	0	0	0	0	0	0
HORVU.MOREX.r2.1HG0008650	0.42	0.43	0.05	1.87	3.01	0.12	0.09	0.06	0.88	0.08	0.23	0	0.05	0.07	0	0.08	1.05	0	0.03	0.18	0	0.4	0
HORVU.MOREX.r2.1HG0008660	0	0	0	0	0	0	0.49	0	2.06	0	0	0.46	0.47	0	1.42	0.52	0	0	0.47	0	0	1.6	0
HORVU.MOREX.r2.1HG0008670	0	0	0	0	0	0	0.09	0	0.04	0	0	0	0	0	0	0.05	0.02	0.04	0.04	0	0	0.05	0.09
HORVU.MOREX.r2.1HG0008690	0	0	0	0	0	0	0	0	1.01	0	0	0	0	0	0	0.46	0	0	0	0	0	0	0
HORVU.MOREX.r2.1HG0008700	0	0	0	0	0	0	0	0	0	0	0.39	0	0	0	0	0	0	0	0	0.27	0	0	0
HORVU.MOREX.r2.1HG0008710	0.36	0.15	3.21	0.03	0.16	1.48	0	0.49	0.04	0.17	0.07	0	0	0	1.97	0.27	1.06	0	0	0.21	0.03	0.21	0
HORVU.MOREX.r2.1HG0008720	0	0	0	0	0.09	0	0	0.07	0	0	0	0.14	0	0.22	0	0	0	0	0.18	0	0	0	0
HORVU.MOREX.r2.1HG0008730	0	1	1.62	0.83	0	2.17	0	0.55	0.24	0.44	0.61	0	0.49	0	1.46	1.23	0.87	0	0	0.09	0	0	0
HORVU.MOREX.r2.1HG0008740	0	0	0	0	0	0	0	0	0	0	0	0.58	0	0	0	0	0	0	0	0	0	0	0
HORVU.MOREX.r2.1HG0008760	0.04	1.05	0	0	0	0.53	0.08	0.35	0	0	0	0.45	0.04	0	0	0.51	0.62	0	0	0	0.17	0.19	1.31
HORVU.MOREX.r2.1HG0008770	0	0.28	0	0	0	0.9	0	0	1.16	0	2.64	0	0.98	0	0	0	0	0	0	0	0	0	0
HORVU.MOREX.r2.1HG0008780	0	0	0	0.38	0	0	0.73	0	0	0	0.78	1.73	0.36	0.34	0	0.4	1.83	1.98	1.05	0.36	2.24	1.21	0.99
HORVU.MOREX.r2.1HG0008790	0	0	0	0.23	0	0	0	0.03	0	0	0	0	0	0	0	0	0	0	0	0.08	0	0.15	0
HORVU.MOREX.r2.1HG0008800	0	0	0	0	0	0	0	0	0	0.43	0	0	0	0	0	0	0	0	0	0	0	0	0
HORVU.MOREX.r2.1HG0008810	0	0.11	0.72	3.16	0	0	1.24	0.37	1.2	0.93	1.19	0.03	0.08	0.46	1.73	0.02	0.74	0.81	0	0.03	0.02	0.04	0.02
HORVU.MOREX.r2.1HG0008820	0	0	0	0	0	0.38	0	0.93	0	0	0	0	0	0	0.26	0	0	0	0	0	0	0	0
HORVU.MOREX.r2.1HG0008830	0.87	0	3.23	0	1.41	0.87	0.72	0	0	0	1.49	0.81	4.82	0	0.51	1.3	0.36	0.82	1.09	2.31	0.65	0.47	0
HORVU.MOREX.r2.1HG0008840	0.63	4.07	3.81	1.39	1.66	3.56	1.98	1.53	1.82	1.01	5.81	1.74	0	0	2.44	2.59	3.14	0	1.11	0.27	0.98	0.17	0.06
HORVU.MOREX.r2.1HG0008850	0	0	6.62	4.22	0	2.31	0	1.93	0	0	2.45	0	0	0	0	0	0	0	0	0	0	0	0
HORVU.MOREX.r2.1HG0008870	0.16	0.08	0	0.92	0.46	0.07	0	0.08	0.7	0.44	0.16	2.38	2.67	0.8	5.62	0.08	2.94	2.99	0	1.7	1.07	2.35	10.83
HORVU.MOREX.r2.1HG0008880	0	0	0	0.86	0	0	0	1.06	0	1.32	0	0	0	0	1.02	0	0	0	0	0	0	0	0
HORVU.MOREX.r2.1HG0008900	0	0	0	0	0	0	0	0	0	0	1.53	0	0	0	0	1.53	0.48	0	0	0	0	0	0
HORVU.MOREX.r2.1HG0008920	18.04	28.31	14.57	41.22	25.07	31.18	13.27	10.11	19.52	14.24	23.66	107.2	66.4	94.62	63.5	116.6	94.81	55.45	63.84	80.78	79.16	96.32	165.4
HORVU.MOREX.r2.1HG0008930	0	0	0	0	0	1.34	0.33	0.7	0	0.97	0.35	0	2.9	0	0	0	0	0	0	0	0	0	0
HORVU.MOREX.r2.1HG0008940	6.49	5.58	7.53	6.62	6.77	6.01	8.34	7.1	4.9	2.44	4.61	3.24	5.29	3.93	4.83	4.71	2.38	6.09	3.37	3.72	4.55	4.56	26.64
HORVU.MOREX.r2.1HG0008950	56.48	61.52	39.84	44.15	45.19	34.04	59.49	71.1	61.61	60.75	48.41	68.72	99.86	66.16	132.9	111.69	117.92	66.97	84.74	84.4	102.29	106.17	32.7
HORVU.MOREX.r2.1HG0008980	806.3	952.81	1085.68	3021.76	2136.15	2389.24	698.34	637.16	612.14	701.45	1904.55	1126.05	1250.78	1070.42	1951.02	1460.95	1438.85	590.61	402.84	478.28	1660.61	2483.16	2466.84
HORVU.MOREX.r2.1HG0009050	0	0.05	1.01	0.26	1.14	0	0	0.22	0	2.43	0	1.46	0.92	0.08	3.13	0.98	0.62	0	0.49	0.48	0.43	0.38	0
HORVU.MOREX.r2.1HG0009100	2.66	1.91	2.15	1.86	2.3	1.83	2.05	2.85	1.42	3.1	2.87	0.22	1.55	1.28	1.58	0.49	1.35	0	1.09	0	1.15	0.5	0
HORVU.MOREX.r2.1HG0009110	25.42	28.63	27.75	27.13	18	20.98	11.62	25.97	23.47	18.11	19.16	1.53	8.58	11.94	6.45	9.03	10.52	4.76	7.2	3.47	15.72	4.93	0.09
HORVU.MOREX.r2.1HG0009120	31.78	31.86	19.37	0.21	7.65	3.79	13.48	14.81	3.29	9.18	1.05	0.72	2.49	0.66	6.76	3.28	2.06	0	0.85	5.19	8.3	14.26	4.41
HORVU.MOREX.r2.1HG0009130	0	0	0	0	0	0	0	0	0	0	0	0	0	0.7	0	0	0	0	0	0	0	0	0
HORVU.MOREX.r2.1HG0009170	15	14.41	13.96	7.42	6.84	11.32	11.68	15.4	12.4	8.12	15.4	8.44	12.03	10.97	16.8	11.17	15.5	10.22	15	13.54	16.93	6.77	5.02
HORVU.MOREX.r2.1HG0009180	1.89	1.6	0.2	3.8	0.41	3.91	1.57	2.3	0.97	1.3	1.82	1.62	1.7	0.47	2.86	3.46	6.83	0.68	2.7	2.1	4.83	0.23	0.89
HORVU.MOREX.r2.1HG0009190	1.82	0	0.06	0.06	0	1.01	0	0.84	2.11	0	0	0	0	0	0	0	0.34	0	0	0.54	0	0	0
HORVU.MOREX.r2.1HG0009200	0	0	0	0	0	0	0	0	0	0	0	0	0.17	0.17	0	0	0	0	0.07	0	0	0.48	0
HORVU.MOREX.r2.1HG0009240	1.24	2	3.24	1.04	5.92	3.06	2.49	1.06	6.19	8.11	2.13	1.11	0.14	1.11	1.02	4.44	0.29	2.54	2.52	1.04	2.22	3.89	9.06
HORVU.MOREX.r2.1HG0009250	20	24.72	24.1	15.49	21.43	19.9	22.29	34.28	18.35	12.97	21.95	54.03	44.02	39.91	41.09	41.64	33.11	48.1	46.55	49.01	39.13	56.37	51.09
HORVU.MOREX.r2.1HG0009260	0	0	0	0	0	0	0	0	0	0	1.51	0	0	0	0	0	0	0	0	0	0	0	0
HORVU.MOREX.r2.1HG0009310	4.43	0.07	1.99	0.52	4.13	5.29	4.21	1.73	4.03	4.01	2.25	0	0	1.92	0	0.98	3.26	1.54	2.48	2.91	5.41	3.59	2.67
HORVU.MOREX.r2.1HG0009320	1.58	3.18	0.62	2.33	1.64	1	1.86	5.64	5.71	2.18	2.3	0.4	4.66	4.23	5.27	2.3	4.08	2.07	4.36	3.08	8.06	7.55	0.61
HORVU.MOREX.r2.1HG0009330	0.08	1.09	2.02	0.37	0.07	0	0.29	0.53	0.45	0	0	2.17	1.08	1.55	0.44	1.67	2.71	2.56	4.15	1.8	0.74	0.9	0
HORVU.MOREX.r2.1HG0009340	0	0	0	0	0	0	0	0	0.54	0	0.55	0	0	0	0	1.09	0	0.9	0	0	0	0	0
HORVU.MOREX.r2.1HG0009370	0	0	0	1.76	0	0	0	0	0	4.19	2.58	0	0	0	0	0	0	0	0	0	0	0	0
HORVU.MOREX.r2.1HG0009380	0	0	0	7.11	2.26	0	0	0	0.48	4.08	0	0	0	0	0	0	0	0	0	1.37	0	0	5.28
HORVU.MOREX.r2.1HG0009390	0	0	0	8.48	0.71	0	0	0	0	1.79	2.88	0	0	0	0	0	0	0	0	0	0	0	0
HORVU.MOREX.r2.1HG0009410	11.21	11.09	5.81	0	0	0	16.9	23.96	3.88	3.1	0	0	0	0	2.13	1.18	0	1.96	2.16	5.3	0	0	5.21
HORVU.MOREX.r2.1HG0009420	0	1.05	0	0	2.41	4.81	0.52	0	1.12	17.44	0	15.16	13.41	13.77	25.7	19.35	12.53	16.78	12.59	16	3.34	0.49	1.39
HORVU.MOREX.r2.1HG0009440	0	0	0	0	13.6	2.14	0	1.12	2.24	1.02	0	83.25	162.98	108.33	157.2	124.02	108.94	174.84	87.88	124.36	50.42	61.4	136.19
HORVU.MOREX.r2.1HG0009450	0	0	0	0	0	1.74	0	0	0	0	0	0	1.65	0	0	0	0	0	0	0	0	0	0
HORVU.MOREX.r2.1HG0009480	0	0	0	0	0	0	0	0	0	0	0	0	0.07	0	0.34	0	0	0	0	0	0	0	0
HORVU.MOREX.r2.1HG0009500	0	0	0	0	0	0	0	0	0	0	0	0.7	6.49	0	0	3.17	0	0	0	0.72	2.3	0	0
HORVU.MOREX.r2.1HG0009520	0	0	0	0	0	0	0	0	0	0	0	0	0	0	0	0	0	0	0	0	0	0	0.88
HORVU.MOREX.r2.1HG0009530	62.34	66.22	76.31	72.54	86.84	73.2	94.36	85.48	110.47	400.18	105.99	474.46	348.55	453.35	256.25	467.32	485.16	363.27	443.37	468.52	148.94	60.64	31.33
HORVU.MOREX.r2.1HG0009550	0.78	0	0	0	0	2.22	0	2.33	1.55	0	0	7.5	5.59	11.77	4.18	3.84	2.95	1.91	0	7.64	3.71	8.73	0
HORVU.MOREX.r2.1HG0009560	3.56	3.22	0	2.13	0	0.18	3.6	1.05	3.35	3.14	0.89	0	0	0.56	0	0	0.79	0.16	0	0.71	0	0.1	0.57
HORVU.MOREX.r2.1HG0009570	0.43	0.43	0	0	0.41	0	0.41	0	0.21	0	0	0	0	0	0	0	0	0	0.39	0	0	0	0
HORVU.MOREX.r2.1HG0009580	12.25	4.29	6.51	3.31	0.97	3.66	6.77	8.55	4.74	3.61	1.94	1.65	1.56	1.95	0.93	1.03	2.81	3.54	2.21	2.17	0.93	0.51	0.53
HORVU.MOREX.r2.1HG0009590	0	0	0.7	0	0	0	0	0	0.11	0	0	0	0	0	0	0	0	0	0	0	0.44	0	0
HORVU.MOREX.r2.1HG0009630	0.5	0.29	2.27	1.12	0.44	0.66	2.3	1.99	2.58	2.88	0.44	4.49	2.49	4.15	0.84	6.88	3.22	4.74	2.77	5.56	2.27	1.89	0.55
HORVU.MOREX.r2.1HG0009640	0	0.56	0	0.55	0	0	0.27	0	0.28	0	0.56	0	0	0	0	0	0	0	0.26	0	0	0	0
HORVU.MOREX.r2.1HG0009690	0.64	3.15	2.53	6.2	6.4	1.53	2.12	2.85	1.58	1.47	1.28	1.43	0.29	0.84	2.69	0	2.1	0	2.03	1.5	2.45	0	19.62
HORVU.MOREX.r2.1HG0009710	0	1.29	1.18	0	1.15	0.19	0	0.2	0.3	0.19	0.61	0	0	0.36	0	1.43	0.49	1.18	0.54	0.19	0	0.21	0
HORVU.MOREX.r2.1HG0009720	0	0	0	0	0	0	0	0	0	0	0	0	0	0	0	0.19	0	0.16	0	0	0	0	0
HORVU.MOREX.r2.1HG0009740	0	0	0	0	0	0	0	0	0	1.17	0	0	0	0	0	0	0	0	0	0	0	0	0
HORVU.MOREX.r2.1HG0009790	1	3.37	1.45	1.92	0.47	0.47	0.93	3.45	1.97	2.27	1	5.26	5.85	2.98	2.27	3.49	2.8	3.31	1.34	2.73	2.84	4.09	0
HORVU.MOREX.r2.1HG0009800	0	0	0	0	0	0.42	0	0	0	0	0	0	0	0	0	0	0	0	0	0	0	0	0
HORVU.MOREX.r2.1HG0009820	0	0	0	0	0	0	0	0.15	0	0	0	0	0	0	0	0	0	0	0	0	0	0	0
HORVU.MOREX.r2.1HG0009830	0	0	0	0	0	0	0	0	0.37	0	0	0.33	0	0	0	0	0	0	0	0	0	0	0
HORVU.MOREX.r2.1HG0009850	0	0	0	0	0	0.1	0	0	0	0	0	0	0	0	0	0	0	0	0	0	0	0	0
HORVU.MOREX.r2.1HG0009860	0.06	0	0	0	0	0	0	0.06	0	0	0	0	0	0	0	0	0	0	0.04	0	0	0	0
HORVU.MOREX.r2.1HG0009870	0	0	0	2.38	0	0	0	0.34	0	0	0	0	0	0	0	0	0	0	0	0	0	1.46	0
HORVU.MOREX.r2.1HG0009880	0.27	0	0	0.73	0	0	0	0.71	0.87	0	0.5	0	0	0	0	0	0	0	0	0	0	0.14	0
HORVU.MOREX.r2.1HG0009890	0	0	0	0	0	0	0	0	0	0	0	0	0	0	0	0	0	0.44	0	0	0	0	0
HORVU.MOREX.r2.1HG0009900	11.53	21.2	8.92	7.4	5.89	7.36	15.96	16.69	6.52	5.21	6.66	24.87	14.25	17.51	15.63	17.91	12.81	19.64	19.91	23.85	8.86	9.06	1.84
HORVU.MOREX.r2.1HG0009910	6.65	6.61	12.1	5.03	4.81	5.56	8.8	10.41	10.29	4.6	11.72	2.33	1.25	1.74	2.63	4.66	2.31	2.42	1.38	1.57	2.13	0.68	0.85
HORVU.MOREX.r2.1HG0009920	0.13	0	0.39	0	0	0	2.26	3.5	1.31	0.24	0.75	1.22	0	0	0.12	0	0	0.5	4.2	0.06	0.86	0	1.87
HORVU.MOREX.r2.1HG0009930	0	0	0.12	0.91	0	0.5	1.64	0.75	0.69	0	1.5	1.67	1	0.7	1.02	0.61	1.42	0	2.22	0	0	0	0
HORVU.MOREX.r2.1HG0009940	0.11	0.04	0.69	0.33	0	0.18	1.92	0.37	2.8	2.07	0.63	0	0.04	0.28	0.07	2.28	2.73	0.1	2.05	0	2.3	1.65	0
HORVU.MOREX.r2.1HG0009950	8.3	10.51	8.74	8.32	16.92	6.89	10.49	6.41	12.97	11.59	8.97	6.78	4.29	3.98	1.04	8.05	7.85	11.93	15.42	6.29	13.02	11.3	28.29
HORVU.MOREX.r2.1HG0009960	0	0	0	0	0	0	0	0	0	0	0	0	0	0	0	0	0	0	0	0	0.44	0	0
HORVU.MOREX.r2.1HG0009970	0	0	0	0	0	0	0	0	0	0	0	0	0	0	0	0	0	0	0	0	1.77	0	0
HORVU.MOREX.r2.1HG0010010	0	0	0	0	0	0	0	0	0	0	0	0	0	0	0	0	0	0	0	0	0.19	0	0
HORVU.MOREX.r2.1HG0010080	21	23.63	30.89	30	37.74	55.3	20.78	15.93	28.64	10.27	21.97	3.39	1.24	4.27	1.13	3.46	4.29	4.14	2.06	3.07	2.24	0.78	0.14
HORVU.MOREX.r2.1HG0010090	22.77	39.27	37.6	40.27	44.06	34.07	35.54	27.83	29.5	21.26	27.58	27.68	18.88	44.16	13.78	51.07	36.05	53.52	52.09	36.69	24.77	37.52	58.86
HORVU.MOREX.r2.1HG0010170	2.69	3.52	7.66	6.58	1.94	7.06	6.67	4.51	9.7	8.03	5.73	5.19	2.43	2.51	2.85	6.99	8.31	1.95	5.49	3.18	2.21	6.14	7.57
HORVU.MOREX.r2.1HG0010220	0	0	0.38	0	0.27	0	0	0.55	0.38	0	0.38	0	0	0	0	0.6	0	0	0	0	0	0	1.69
HORVU.MOREX.r2.1HG0010250	0	0.18	0	0	0	0	0	0	0.18	0	0	0.17	0	0	0	0	0	0	0	0	0	0	0
HORVU.MOREX.r2.1HG0010370	0	0	0	0	0	0	0	0	0	0	0	0	0	0	0	0	0	0	0	0	0.1	0	0
HORVU.MOREX.r2.1HG0010380	6.67	5.02	5.76	11.2	4.32	8.19	9.02	11.48	4.34	5.29	8.32	0	2.66	4.4	10.19	0.04	5.16	0.11	2.82	2.29	4.21	5.32	0
HORVU.MOREX.r2.1HG0010390	3.01	12.52	9.59	3.92	9.2	4.86	14.38	6.53	5.88	8.28	7.21	3.26	0.59	11.41	1.61	10.96	7.57	4.41	7.17	6.71	7.37	8.97	13.97
HORVU.MOREX.r2.1HG0010400	0	0	0	0	0	0	0	0.96	0.28	0	0	0	0	0	0	0	0	0	0	0	0	0	0
HORVU.MOREX.r2.1HG0010420	0	0	0	0	0	0	0	0	0	0	0	0	0	0	0	0	0	0	0	0	0.37	0	0
HORVU.MOREX.r2.1HG0010440	0	0	0	0	0	0	0	0	0	0	0	0	0	0	0.89	0	0	0	0	0	0	1.5	0
HORVU.MOREX.r2.1HG0010450	0	0	0	0	0	0	0	0	0	0	0	0	0	0	1.14	0	0	0	0	0	0.67	2.1	0
HORVU.MOREX.r2.1HG0010460	0	0	0	0	0	0	0	0	0	0	0	0	0	0	1.07	0	0	0	0	0	0	0	0
HORVU.MOREX.r2.1HG0010470	0	0	0	0	0	0	0	0	0	0	0	0	0	0	0.78	0	0	1.43	0.45	0	0	0	0
HORVU.MOREX.r2.1HG0010490	0	0	0	0	0.05	0	0	0	0	0	0	0	0	0	0	0	0	0	0	0	0	0.39	0
HORVU.MOREX.r2.1HG0010500	5.23	9.12	4.87	7.14	4.02	2.88	6.22	5.86	4.94	5.71	5.07	5.02	6.57	3.87	8.79	9.29	4.57	7.19	3.92	4.57	11.07	7.79	2.09
HORVU.MOREX.r2.1HG0010510	0.98	0	0	0	0	0	0	0	0	0	0	0	0	0	0	0	0	0	0	0	0	0	0
HORVU.MOREX.r2.1HG0010520	49.68	39.49	37.56	91.98	52.92	74.72	30.43	39.56	50.97	14.89	74.14	65.56	64.93	61.73	113.73	120.63	125.76	35.99	40.22	46.17	123.46	63.96	35.83
HORVU.MOREX.r2.1HG0010590	0.42	0	0	0	0	0	0	0	0	0	0	0	0	0	0	0	0	0	0.38	0	0	0	0
HORVU.MOREX.r2.1HG0010610	8.07	2.1	9.15	0.71	7.5	1.39	6.82	0	5.11	3.32	5.93	0.64	2.63	2.46	2.62	2.89	4.16	0	0.65	2.62	4.88	4.48	5.07
HORVU.MOREX.r2.1HG0010620	0.94	0	0	0	0	0	1.57	0.17	0	0	0	0	0	0	0	0	0	2.52	0.05	0	0	0	0
HORVU.MOREX.r2.1HG0010630	1.46	0	0	1.06	0	0.69	0.34	1.44	2.5	0	2.5	0	0.33	0	0	0	0.68	0	0.32	0	1.04	0	0
HORVU.MOREX.r2.1HG0010640	5.57	6.23	1.75	5.36	1.68	1.2	5.72	7.96	5.96	5.57	6.27	1.35	13	4.01	10.9	3.61	7.77	3.24	2.97	3.34	5.79	3.17	0
HORVU.MOREX.r2.1HG0010650	1.96	11.19	8	12.36	2.66	10.34	15.34	6.2	5.93	8.44	0	3.61	1.08	7.92	0.97	0	4.68	5.28	4.23	3.41	7.03	5.14	3.76
HORVU.MOREX.r2.1HG0010660	2.3	0	0	0.65	1	0.71	0	1.49	0	0	1.11	0.98	1.32	0.45	0.9	0	0	0	3.01	0.05	0.74	0	0.26
HORVU.MOREX.r2.1HG0010670	5.64	0.76	5.17	3.64	0.38	1.39	2.13	2.34	0.2	0.75	0.66	0.36	0.88	0.45	2.18	0	1.05	7.03	0.1	0.38	1.54	0	0
HORVU.MOREX.r2.1HG0010690	0	0	0.11	0.42	0.11	0	0	0	0	0	0	0	0	0	0	0	0	0	0	0	0.11	0	0
HORVU.MOREX.r2.1HG0010710	0	0	0	0	0	0	0	0	0	0	0	0.29	0	0	0	0	0.62	0	0	0	0	0	0
HORVU.MOREX.r2.1HG0010720	0	0.21	0.27	0	0	0.01	0.23	0.4	0	0.13	0.37	0	0.39	0.22	0.39	0.69	1.19	0.3	0	0	0	1.24	0
HORVU.MOREX.r2.1HG0010730	0.27	0.2	0.29	0.18	0	0	0	0	0	0	0	0.18	0	0	0	0.19	0	0.16	0	0.18	0	0	0
HORVU.MOREX.r2.1HG0010760	0	0	0	0.23	0	0	0.2	0	0	0	0	0	0	0	0	0	0	0	0	0	0	0	0
HORVU.MOREX.r2.1HG0010770	2.37	0.05	1.19	0.39	0.61	0.43	2.03	4.78	0	0	0.18	12.97	8.09	8.96	5.43	8.44	5.39	25.22	21.29	18.46	5.61	9.17	3.54
HORVU.MOREX.r2.1HG0010790	0	0	0	0	0	0	0	0	0	0	0	0	0	0	0	0	0	0	0	0	0.82	1.75	0
HORVU.MOREX.r2.1HG0010810	0.66	1.95	2.28	0	0	0	0	0.98	0.33	0	1.32	0	3.63	0	1.85	0	2.17	0	2.39	2.78	0.63	1.72	8.15
HORVU.MOREX.r2.1HG0010820	0	2.2	1.01	0	0	0	0	0.2	0	0	0	0	0	0	0.57	0	0	0	0.55	0.19	0	2.33	0
HORVU.MOREX.r2.1HG0010830	0	0	0	0	0	0	0	0	0	0	0.51	0	0	0	0	0	0	0	0	0.46	0	0	0
HORVU.MOREX.r2.1HG0010840	5.61	3.82	7.22	3.1	0.96	7.58	5.51	6.92	10.56	8.14	10.33	0.51	8.98	2.78	13.25	1.73	4.87	0.11	5.26	6.05	9.77	3.22	1.18
HORVU.MOREX.r2.1HG0010850	7.28	5.72	6.66	8.88	6.16	3.45	13.75	13.02	4.56	3.91	3.37	3.66	9.68	8.78	5.38	14.15	6.12	3.54	5.26	2.19	5.34	0.38	1.8
HORVU.MOREX.r2.1HG0010860	0	0	0	0.7	0	0.07	0	0.1	0	0.27	0	0	0	0	0.7	0	0	0	0	0	0.33	0	0
HORVU.MOREX.r2.1HG0010870	0	0	0	0	0	1.42	0	0	0	0	0	0	0	0	0.29	0.44	0.2	0	0	0	0	0	0.34
HORVU.MOREX.r2.1HG0010880	1.43	0.13	0.83	2.46	0.7	1.75	3.14	1.64	2.82	1.23	0.52	0.8	1.39	2.44	2.43	0.29	0.67	0	1.5	0.53	7.92	2.25	2.72
HORVU.MOREX.r2.1HG0010890	1.12	0.74	1.3	1.07	0.18	0.35	1.06	0.36	0.36	0	0.55	0.67	0.17	0.66	1.05	0.95	0.86	3.36	0.17	0.18	1.07	0.97	0.51
HORVU.MOREX.r2.1HG0010920	2.4	2.49	2.05	3.41	0.56	0.96	2.07	3.31	1.87	1.03	2.18	1.04	1.4	3.15	3.3	1.39	2.02	0.76	2.22	2.23	2.71	2.52	5.52
HORVU.MOREX.r2.1HG0010930	5.35	5.39	1.89	2.22	4.65	3.77	6.17	8.95	2.79	1.6	2.15	4.43	5.91	6.72	6.06	8.5	2.82	5.82	5.93	3.43	3.34	6.07	0
HORVU.MOREX.r2.1HG0010940	0	0.15	0	0.04	0	0.12	0	0	0.09	0	0	0.1	0	0	0	0	0	0	0.12	0	0.11	0	0.16
HORVU.MOREX.r2.1HG0010950	4.11	1.5	2.1	2.91	0	1.97	0.2	3.75	6.91	2.99	2.66	0.14	6.48	3.1	2.17	4.38	2.36	0.48	0.36	0.15	1.99	0.72	0.85
HORVU.MOREX.r2.1HG0010960	0	0	0.04	0.06	0	0	0	0	0.05	0	0	0	0	0	0	0.01	0.1	0.34	0	0.07	0	0	0
HORVU.MOREX.r2.1HG0010970	13.86	5.62	11.36	9.35	4.54	5.71	6.59	6.75	2.72	5.07	7.66	4.4	8.17	5.38	8.2	3.68	5.65	4.62	6.11	3.79	6.78	6.95	5.94
HORVU.MOREX.r2.1HG0010990	0	0	0	0	0	0	0	0	0	0	0	0	0	0	0	0	0	0	0	0	0	0	0
HORVU.MOREX.r2.1HG0011000	0	0	0	0	0	0	0	0	0	0	0.49	0	0	0	0	0	0	0	0	0	0	0	0
HORVU.MOREX.r2.1HG0011010	6.24	10.49	12.59	26.45	4.62	7.42	6.1	2.27	4.3	0.64	0	8.66	8.92	12.87	2.6	12.72	13.94	13.62	9.59	4.37	44.52	19.29	61.28
HORVU.MOREX.r2.1HG0011020	11.44	10.2	16.81	31.73	14.39	12.32	15.77	11.23	14.09	4.14	26.91	3.55	6.33	1.87	9.93	4.87	3.96	0	5.99	5.25	5.07	4.7	0
HORVU.MOREX.r2.1HG0011030	0	0	0	0	0	0	0	0	0	0	0	2.36	1.42	7.84	8.36	7.4	10.35	2.32	3.17	5.35	3.84	0.21	0.89
HORVU.MOREX.r2.1HG0011040	0.25	0.72	0.78	0.8	0.95	0.2	0.82	0.03	0.57	0.26	0.66	0.56	0.23	0.62	0.5	1.34	0.82	0.87	0.68	0.36	1.27	2.48	6.73
HORVU.MOREX.r2.1HG0011050	0	0	0	0	0	0	0	0	0	0	0	0.09	0	0	0	0	0.17	0.08	0	0	0.09	0	0
HORVU.MOREX.r2.1HG0011060	0	0	0	0	0	0	0	0	0	0	0	0	0	0	0.46	0	0	0	0	0	0	0	0
HORVU.MOREX.r2.1HG0011080	8.94	12.03	8.18	5.02	7.12	7.2	6.47	6.77	8.68	1.83	9.18	7.74	5.29	6.97	13.94	5.9	4.78	6.85	7.04	2.55	7.68	4.03	4.63
HORVU.MOREX.r2.1HG0011090	19.41	19.84	13.79	5.12	8.93	9.47	12.34	20.37	8.47	6.83	4.67	29.21	35.43	27.54	12.71	14.44	11.87	17.87	21.55	30.66	25.35	11.69	17.09
HORVU.MOREX.r2.1HG0011100	204.75	172.14	222.87	210.99	147.14	190.32	173.66	191.84	233.04	281.52	221.36	147.27	191.44	165.2	190.23	167.24	143.76	129.13	97.39	149.92	170.13	168.13	266.93
HORVU.MOREX.r2.1HG0011120	0	0	0.61	0.29	0	0	0	0.69	0	1.63	0.03	0	0	0	1.1	0	1.4	0	0.77	0	0	0	0
HORVU.MOREX.r2.1HG0011130	9.61	8.61	7.63	8.86	14.37	10.73	7.21	6.63	14.29	16.83	14.83	3.49	4.19	3.38	3.99	2.86	5.61	1.21	3.18	1.97	4.72	5.13	13.68
HORVU.MOREX.r2.1HG0011140	0.71	0	0	0	0	0.46	0.83	0	0	0	0.58	0.64	2.85	0.65	0.57	0	0	0	0.5	0.48	0.37	0.17	0
HORVU.MOREX.r2.1HG0011150	37.49	36.61	40	40.73	40.86	35.01	21.74	33.47	22.65	25.96	25.54	126.57	140	119.82	71.19	58.06	66.49	125.57	119.31	120.79	103.39	115.45	249.15
HORVU.MOREX.r2.1HG0011160	1.34	0.84	1.86	4.97	4.39	5.04	2.15	0.82	1.46	2.67	1.46	1.78	0.7	3.56	1.2	3.95	3.65	3.59	3.73	2.81	1.8	2.61	5.87
HORVU.MOREX.r2.1HG0011180	1.7	1.22	4.33	0.28	3.5	0.12	2.62	1.78	1.33	1.75	1.61	0.47	1.74	0.54	1.47	0.78	0.27	0	0.54	0	1.16	0.76	7.35
HORVU.MOREX.r2.1HG0011190	0	0	0	0	0	0	0	0	0	0	0.38	0	0	0	0	0	0	0	0	0	0	0	0
HORVU.MOREX.r2.1HG0011200	0.15	0	0.04	0.09	0	0.07	0	0.17	0.29	0.08	0.07	0	0.17	0.26	0	0.44	0	0.25	0.17	0.08	0	0.27	0
HORVU.MOREX.r2.1HG0011220	1.91	1.21	1.26	0.91	0.68	1.13	3.74	2.39	3.68	4.3	2.48	0.92	0.16	1.57	0.94	1.46	1.47	0.75	0.99	0.56	4.06	1.33	0.17
HORVU.MOREX.r2.1HG0011230	0.08	0	0	0.21	0	0.03	0	0	0.34	0.05	0.05	0	0	0.08	0	0	0	0	0	0	0	0	0
HORVU.MOREX.r2.1HG0011240	1.55	0	1.29	0	0	0	0	0	0	0	0	0	0	0	0.21	0	0	0	0.2	0	0	0	0
HORVU.MOREX.r2.1HG0011250	0.6	0	0	0	0	1.25	0	0.98	0.32	0	0.03	0	0	0	0.76	0	0.6	0	0	0	0.47	0	0
HORVU.MOREX.r2.1HG0011260	156.05	99.32	131.39	201.7	147.22	155.48	97.95	133.17	153.92	158.09	206.33	81.66	95.09	65.05	178.09	117.27	118.05	43.54	62.71	62.07	151.03	116.52	36.3
HORVU.MOREX.r2.1HG0011270	23.14	42.87	34.36	32.43	55.92	39.1	40.82	24.61	47.2	55.62	35.2	21.03	13.1	25.1	15.51	26.28	43.47	12.49	13.85	33.35	36.04	14.87	3.79
HORVU.MOREX.r2.1HG0011290	0	0	0	0	0	0	0	0	0	0	0	0	0	0	0	0	0	0	0	0	0.41	0	0
HORVU.MOREX.r2.1HG0011310	0	0	4.08	0	0	0	0	0.92	0	0	0.94	1.23	0	0	2.13	0	1.31	0	0	3.42	0	2.88	0
HORVU.MOREX.r2.1HG0011320	7.41	10.55	7.19	7.1	4.81	6.29	8.67	10.53	7.35	8.58	9.58	8.47	6.99	4.98	6.44	9.77	9.3	7.04	6.6	7.14	8.98	4.32	4.72
HORVU.MOREX.r2.1HG0011350	0.4	0.92	3.31	0.13	3.42	0.5	2.38	1.42	1.29	3.89	0.78	0.12	0	0.36	0.38	0.54	0.24	3.66	3	0.89	0.13	0.7	3.17
HORVU.MOREX.r2.1HG0011360	0	0	0	0	0.09	0	0	0.09	0	0.18	0	0	0	0	0	0.1	0.09	1.43	0.44	0	0	0.1	0.97
HORVU.MOREX.r2.1HG0011400	0	0	0	0	0	0	0	0	0	0	0	0	0	0	0.34	0	0	0	0	0	0	0	0
HORVU.MOREX.r2.1HG0011410	0	0.35	0	0	0	0.25	0.6	0.43	0.14	0	0	0.05	0	0	0	0	0.81	1.85	0	0.1	0.05	0	0.08
HORVU.MOREX.r2.1HG0011420	0	1.53	0	0	0	0	0	0	0.06	0	0.23	0.05	0	0	0	0	0	0	0	0	0.12	0.06	0
HORVU.MOREX.r2.1HG0011440	0	0	0	0.48	0	0	0.28	0	0	0	0	0	0	0	0	0	0	0	0.27	0	0	0	0.33
HORVU.MOREX.r2.1HG0011450	21	30.4	14.99	62.48	70.01	82.05	23.13	21.18	18.99	15.95	66.11	0	5.56	0	1.03	0	0	0	0	0	0	0	2.92
HORVU.MOREX.r2.1HG0011520	8.61	7.1	6.71	9.12	3.24	4.49	3.22	7.66	9.36	16.11	6.9	1.9	7.81	4.82	11.46	5.19	4.03	11.17	1.54	6.73	6.15	9.32	3.76
HORVU.MOREX.r2.1HG0011530	23.33	28	31.32	24.73	24.11	14.62	22.68	29.54	30.01	26.8	48.23	30.45	20.71	26.41	23.05	19.19	13.57	20.24	24.22	20.51	31.53	37.94	16.12
HORVU.MOREX.r2.1HG0011560	0.08	0	0	0	0	0.73	0	0.6	0	0	1.26	0	0	0	0.08	2.35	0.15	0	1.97	0	0	0	0
HORVU.MOREX.r2.1HG0011580	25.2	41.08	21.95	17.8	15.33	14.79	20.66	23.66	12.2	13.38	15.58	8.66	6.03	6.31	8.84	12.02	6.68	14.45	9.09	6.89	4.08	4.67	5.09
HORVU.MOREX.r2.1HG0011590	0	0	0	0	0.55	0.21	0.54	0	0	0	0	0	0	0.31	0	0	0	1.68	0	0.22	0	0	0
HORVU.MOREX.r2.1HG0011600	0	0	0	0	0	0	0.22	0	0	0.21	0	0	0	0	0	0	0	0.4	0	0	0	0	0
HORVU.MOREX.r2.1HG0011610	152.28	145.47	151.9	168.72	116.35	137.45	98.81	179.09	102.39	133.79	169.08	106.44	121.79	92.51	112.38	100.93	108.14	61.26	67.16	87.94	93.2	67.48	23.47
HORVU.MOREX.r2.1HG0011620	0	0	0	0	0	0.07	0.55	0	0.28	0	0	0	0.14	0.07	0.11	0.04	0.37	0	0.03	0.07	0	0	0
HORVU.MOREX.r2.1HG0011650	0	0	0	0	0	0	0	0	0.9	0	0	0	0	0	0	0	0	0	0	0	0	0	0
HORVU.MOREX.r2.1HG0011660	0	0	0	0	0	0.68	0	0	0.94	0	0	2.56	4.81	1.04	3.79	2.43	1.3	2.45	3.44	3.6	3.65	0	0
HORVU.MOREX.r2.1HG0011680	0.07	0	0.47	0	0	0	1.02	0.13	0	0.12	0	1.22	0.5	0.86	1.03	0.42	0.43	0.7	0	0.33	0.58	0.35	0.1
HORVU.MOREX.r2.1HG0011690	21.06	35.59	31.79	23.23	36.76	22.33	31.07	14.9	28.84	23.33	25.44	19.24	14.37	34.52	10.9	34.17	23	44.72	31.01	23.32	29.43	30.55	52.94
HORVU.MOREX.r2.1HG0011720	3.25	4.56	4.97	2.66	10.77	7.03	12.49	8.54	10.69	10.92	12.53	6	2.03	2.67	5.64	6.32	9.15	6.6	7.94	6.21	8.29	3.81	1.82
HORVU.MOREX.r2.1HG0011730	7.83	7.71	3.71	5.9	4.19	5.79	9.2	6.64	4.51	3.99	2.17	2.99	2.84	2.77	3.12	6.13	4.88	4.19	4.26	2.71	3.18	4.98	0
HORVU.MOREX.r2.1HG0011740	0	0	0	0	0	0	0	0.27	0	0	0	0	0.16	0	0.11	0.27	0	0	0	0.07	0	0	0
HORVU.MOREX.r2.1HG0011760	0.99	2.96	0.92	0.34	1.49	0	0.96	0.83	0.16	0.09	0.57	0.81	1.2	0	0.28	0.39	0.62	0.42	0.92	0.19	0.71	0.53	0
HORVU.MOREX.r2.1HG0011810	0	0	0	0	0.28	0	0	0	0	0	0	0	0	0	0	0	0	0	0	0	0	0	0
HORVU.MOREX.r2.1HG0011820	0	0	0	0	0	0	0	0	0	0	0	3.3	0	0	0	0	0	0	0	1.04	0	0	1.41
HORVU.MOREX.r2.1HG0011860	0	0.84	0.84	0	0	0	0	0	0	0	0	0	0	0	0	0	0	0	0	0	0	0	0
HORVU.MOREX.r2.1HG0011870	0.05	0	0	0	0	0	0	0	0	0	0	0	0	0	0	0	0	0	0	0	0	0	0
HORVU.MOREX.r2.1HG0011880	0	0	0	0	0.71	0	0	0.07	0	0	0	0	0	0	0	0.17	0	0	0	0	0	0	0
HORVU.MOREX.r2.1HG0011910	3.63	8.37	7.21	4.5	7.31	2.44	4.51	4.99	4.36	4.33	5.01	4.29	1.59	2.67	6.78	5.17	1.9	2.39	3.07	5.64	4.89	5.79	15.31
HORVU.MOREX.r2.1HG0011920	0.16	0.71	0.45	0.57	0.95	0.49	0.65	0.3	0.65	0.75	0.31	0.17	0.07	0.21	0	0.56	0.75	0.16	0.41	0.24	0.25	0.68	1.14
HORVU.MOREX.r2.1HG0011940	40.08	68.3	53.71	21.57	42.54	38.92	86.85	55.18	59.43	37.38	34.81	10.98	6.34	11.01	5.8	26.37	18.05	17.4	23.82	19.68	9.93	6.11	0.08
HORVU.MOREX.r2.1HG0011970	0	0	0	0.1	0.05	0	0.36	0.05	0.05	0	0	0	0	0	0.1	0.06	0.25	0.42	0.24	0	0	0	0.95
HORVU.MOREX.r2.1HG0011980	0	0	0	2.15	0.15	0	0	0	0	0	0	0	0	0	0	0	0	0	0	0	0	0	0
HORVU.MOREX.r2.1HG0011990	0.39	0	0	1.11	1.09	2.19	0	0	0	0	0	0	0	0	0	0	0	0	0	0	0	0	0
HORVU.MOREX.r2.1HG0012000	0	0	0	0	0	0	0	0	0	0	0.12	0	0	0	0	0	0.04	0	0	0	0	0	0
HORVU.MOREX.r2.1HG0012010	0	0	0	0.61	0	0	0	0	0	0	0	0	1.45	0.5	0	0	0.54	0	0	0	0	0	0
HORVU.MOREX.r2.1HG0012020	0.81	0	0	0	0	0	0	0	0	0	0	0	0	0	0	0	0	0	0	1.26	0	0	0
HORVU.MOREX.r2.1HG0012030	0	0	0	0	0	0	0	0	0	0	0	0	0	0.16	0	0	0	0	0	0	0	0	0
HORVU.MOREX.r2.1HG0012040	0	0	0.28	0.62	0	0	0	0.28	0	0	0	0	0.51	0.29	0	0	0	0.23	0	0	0	0	0
HORVU.MOREX.r2.1HG0012060	0	0	0	0	0	0	0	0	0	0	0	0	0	0	0	0	0.74	0	0.71	0	0	0	0
HORVU.MOREX.r2.1HG0012070	15.83	16.16	6.88	1.23	0.56	4.78	8.02	10.69	4.8	3.08	1.88	8.44	14.66	5.51	11.94	4.98	5.15	6.16	9.92	8.23	6.83	1.61	0.55
HORVU.MOREX.r2.1HG0012080	2.95	4.64	0.58	0	0.56	0.56	0.83	1.74	0	0.54	0.59	2.1	0.81	0.26	3.3	0.3	0	1.75	4.78	2.76	2.25	0.61	0
HORVU.MOREX.r2.1HG0012100	0	0.05	0	0.03	0	0.03	0	0	0.05	0.1	0	0	0.03	0.02	0	0.03	0	1.3	0.22	0	0	0.2	0
HORVU.MOREX.r2.1HG0012120	1.46	7.76	12.51	13.03	4.84	14.44	0.99	7.06	2.48	0.85	7.3	1.88	2.36	0.98	7.59	5.3	4.97	3.69	2.34	3.33	10.86	6	0.62
HORVU.MOREX.r2.1HG0012130	0.64	5.64	2.4	0	1.76	1.59	1.86	2.23	1.35	0.59	1.44	2.31	0.12	0	5.44	0	1.68	0.74	0.39	0.25	3.05	0.04	0.19
HORVU.MOREX.r2.1HG0012170	0	0	0	0	0	0	0	0	0.29	0	0	0	0.1	0.16	0.12	0.1	0	0	0	0.03	0.14	0	0
HORVU.MOREX.r2.1HG0012190	0	0.16	0	0	0	0	0	0	0	0	0	0	0	0	0	0	0	0	0	0	0	0	0
HORVU.MOREX.r2.1HG0012220	3.24	2.1	0	0	0	2.05	2.02	0.71	1.77	0	1.08	0	0	0	0	0	0	0	0	0	0	0	0
HORVU.MOREX.r2.1HG0012230	0	0	0.38	0	0	0	0	1.61	0	0	0	0	0	0.65	0	0	0	0	0	0.18	0	0	0
HORVU.MOREX.r2.1HG0012240	0.27	0.49	1.47	0.17	3.2	2.08	3.85	2.32	2.33	2.66	2.99	0.18	1.12	0.58	0.47	0.69	1.17	1.09	0.12	0.44	2.05	0.33	0.5
HORVU.MOREX.r2.1HG0012270	0	0.24	0	0.02	0	0.18	0	0	0	0	0	0	0	0	0	0	0	0	0	0.21	0	0	0
HORVU.MOREX.r2.1HG0012280	0	0	0	0	0	0	0	0	0.06	0	0	0	0.06	0	0	0	0	0	0	0.3	0.06	0	0
HORVU.MOREX.r2.1HG0012300	0	0	0	0.06	0.08	0	0.05	0	0.06	0.07	0.04	0	0	0.08	0	0	0.08	0	0	0	0	0.1	0
HORVU.MOREX.r2.1HG0012350	0	0.11	0	0.09	0	0	0	0	0	0	0	0	0	0	0	0	0	0	0	0	0	0	0
HORVU.MOREX.r2.1HG0012360	0	0	0	0.15	0	0	0.15	0	0	0	0	0	0	0.14	0	0	0	0	0	0	0.15	0	0
HORVU.MOREX.r2.1HG0012370	7.64	4.12	7.74	14.5	16.46	10.23	9.42	5.89	1.91	7.59	6.56	4.71	11.41	8.38	4.32	5.05	3.95	6.14	2.77	6.08	9.41	4.86	4.39
HORVU.MOREX.r2.1HG0012380	0	0.03	0.1	0.05	0.27	0.18	0.46	0.28	0.2	1.1	0.08	0	0.71	0.05	0.53	0	0.15	0	0.06	1.18	0.03	0.11	1.59
HORVU.MOREX.r2.1HG0012390	42.58	20.43	50.47	24.96	9.09	12.5	39.84	40.79	16.92	19.63	14.52	153.05	181.58	114.02	109.54	121.78	85.57	198.58	202.1	165.73	84.4	148.85	177.53
HORVU.MOREX.r2.1HG0012400	0	0	0	0	0	0	0	0.48	0	0	0	0	0	0	0	0	0	0	0	0	0	0	0
HORVU.MOREX.r2.1HG0012420	0	0.1	0	0	0	0	0.1	0	0	0	0	0	0	0	0.73	0	0	0	0.2	0	0	0	0
HORVU.MOREX.r2.1HG0012430	0	0	0	0	0	0	0	0.44	0	0	0	0	0	0	0	0	0	0	1.2	0	0	0	0
HORVU.MOREX.r2.1HG0012440	0.76	0.31	0	0.6	0.47	0.31	0.62	1.33	1.51	0.03	0.42	0.47	0	2.42	0	2.55	0.75	0	0	0.96	1.26	0.65	0
HORVU.MOREX.r2.1HG0012450	4.51	2.15	2	3.45	2.36	5.22	2.64	2.58	2.56	5.75	1.22	5.77	7.86	3.94	4.92	3.51	4.22	5.61	2.2	9.52	14.01	4.18	18.55
HORVU.MOREX.r2.1HG0012460	0	0	0	0	0	0	0	0	0.46	0	0	0	0.15	0	0	0	0	0	0	0	0	0	0
HORVU.MOREX.r2.1HG0012470	39.88	45.62	36.29	113.74	76.16	42.61	60.38	42.67	39.93	34.95	53.36	51.98	39.63	55.32	46.54	65.6	71.23	29.15	46.23	42.04	72.3	42.25	35.69
HORVU.MOREX.r2.1HG0012480	4.88	3.62	12.99	5.38	5.94	3.78	7.21	2.58	2.34	6.2	3.7	3.29	5.47	7.38	2.75	8.18	7.22	2.84	0	4.25	7.25	1.88	2.05
HORVU.MOREX.r2.1HG0012490	0	1.81	0	0	0	0.44	0	0	0	0	0	0	0	2	0	0	0	0	0	0	0	0	0
HORVU.MOREX.r2.1HG0012500	54.66	39.92	40.34	34.54	20.18	38.25	43.05	41.95	36.21	36.57	35.17	26.99	33.52	37.23	38.54	28.11	40.33	25.82	29.61	21.42	48.07	32.3	33.3
HORVU.MOREX.r2.1HG0012510	1.17	0	0	0.57	0	0.56	0	0	0	0	0	0	0	0	0	0	0	0	0	0	0	0	0
HORVU.MOREX.r2.1HG0012520	27.64	28.84	41.82	31.33	48.03	35.67	38.65	40.24	39.67	59.92	29.43	40.45	32.74	38.82	44.58	27.32	22.33	65.53	31.33	29.9	25.57	59.95	114.45
HORVU.MOREX.r2.1HG0012530	0	0.05	0.05	0	0.05	0.96	0.47	0.24	0	0.23	0.09	0.04	0	0	0	0	0	0.09	0	0	0	0	0
HORVU.MOREX.r2.1HG0012550	0.19	0.4	0	0.18	0	0	0	0	0.04	0	0.37	0.33	0	0.45	0	0.94	0	0	1.1	0.17	0.86	0	0
HORVU.MOREX.r2.1HG0012560	0	0	0	0	0	0	0.17	0	0	0	0	0	0	0	0	0	0	0	0	0	0	0	0
HORVU.MOREX.r2.1HG0012580	13.49	25.95	25.83	18.25	28.73	16.19	34.27	11.66	32.69	40.07	16.05	15.51	8.82	28.09	5.36	29.37	23.13	68.57	41.86	26.57	27.69	30.05	50.21
HORVU.MOREX.r2.1HG0012600	0.27	0.52	2	0	0	0.75	3.96	1.66	1.54	0.77	2.22	0.44	2.44	1.45	0	2.64	0.95	3.69	2.27	1.26	0.42	0.27	0
HORVU.MOREX.r2.1HG0012610	0	0	0.01	0.14	0	0.14	0.14	0	0	0.09	0	0	0	0	0	0	0.08	0	0	0	0	0	0
HORVU.MOREX.r2.1HG0012630	1.11	1.8	3.27	1.23	1.64	1.2	3.17	2.84	1.33	0.08	2.25	3.24	5.72	3.18	4.4	4.93	3.86	8.86	7.07	3.39	8.92	10.28	15.41
HORVU.MOREX.r2.1HG0012650	17.45	11.13	13.01	16.08	32.74	15.96	17.15	15.79	28.84	15.27	25.13	10.55	9.94	9.6	7.32	15.26	12.73	8.53	15.37	10.56	10.98	12.8	11.07
HORVU.MOREX.r2.1HG0012660	0.15	0	0	0.72	0.29	0	0.42	0	0.15	1.1	0	0	0	0	0.99	0	0	0	1.22	0	0	1.72	0
HORVU.MOREX.r2.1HG0012670	0.08	0	0.32	0	0.08	0.22	0.22	0	0.46	0.14	0	0	0	0.57	0.15	0.51	0.6	0	0.36	0	0	0.58	0
HORVU.MOREX.r2.1HG0012680	2.45	3.82	4.21	1.75	2.39	0.39	2.99	4.56	1.63	1.01	0.63	3.09	3.37	2.17	3.1	0.92	0.85	1.84	1.13	2.18	1.42	0.91	5.96
HORVU.MOREX.r2.1HG0012690	0	0	0	0	0	0	1.59	0	0	0	0	0	0	0	0	0	0	0	0	0	0	0	0
HORVU.MOREX.r2.1HG0012700	0	0	0	0	0	0	0.26	0	0	0	0	0	0	0	0	0	0	0	0	0	0	0	0
HORVU.MOREX.r2.1HG0012710	2.96	4.62	0.93	0.34	8.06	2.2	5.45	2.03	0.81	0.47	1.44	0.47	0.46	1.69	0.21	1.12	2.14	0.36	0.57	0.64	0.1	0.26	0
HORVU.MOREX.r2.1HG0012730	7.41	4.12	3.1	3.39	0.4	4.5	5.12	3.6	6.88	3.55	4.93	1.87	1.78	2.38	2.74	0.64	2.68	1.78	0.94	0	4.59	5.42	0
HORVU.MOREX.r2.1HG0012740	0.67	0.94	0	0	0	0	0.21	0.56	0.09	0	0.04	0.44	0.08	0.16	0.04	0.69	0.2	1.71	1.62	0.95	5.79	13.12	18.65
HORVU.MOREX.r2.1HG0012750	2.82	1.75	0.09	0	0	0.35	1.57	1.33	1.05	0.86	0.09	0	0.96	0.64	0.58	0	0.04	1.85	4.23	4.21	3.73	10.82	12.7
HORVU.MOREX.r2.1HG0012760	11.79	9.28	9.89	9.26	14.74	5.16	4.49	7.26	8.72	5.68	5.74	6.79	4.48	6.11	3.31	3.47	7.65	0.42	6.66	4.1	3.97	2.95	1.66
HORVU.MOREX.r2.1HG0012780	0.16	0	0	0	0	0	0.52	0.15	1.37	0.14	0.08	0	0	0	0	0	0.07	0	0	0.23	0	0	0
HORVU.MOREX.r2.1HG0012790	0	0	0	8.31	5.18	2.6	2.57	1.16	0	3.58	0	0.69	0	2.03	0	0	0	0	0	0	0.75	0	0
HORVU.MOREX.r2.1HG0012810	0.07	0.15	0	0	0	0.12	0	0	0.09	0	0.02	0	0.03	0	0	0.44	0	0.06	0.09	0.12	0.1	0.1	0
HORVU.MOREX.r2.1HG0012820	0	0	0	0	0	0.39	0.29	0	0	0	0	0	0	0	0	0	0	0	0	0.21	0	0	0
HORVU.MOREX.r2.1HG0012830	0.04	0.04	0	0	0	0.17	0.31	0.09	0.41	0.09	0.05	0.02	0.37	0	0.27	0.13	0.08	0.22	0.06	0.04	0.12	0.11	0.18
HORVU.MOREX.r2.1HG0012840	0	0	0	0	0	0	0	0	0	0	0	2.22	0.82	0	0.3	0	2.49	0.72	2.63	0	0	0.07	0
HORVU.MOREX.r2.1HG0012850	5.51	4.69	7.43	3.13	5.24	3.79	8.51	6.89	6.64	7.36	2.99	3.58	5.39	7.95	6.32	9.2	7.02	4.71	7.89	7.31	6.93	1.31	4.78
HORVU.MOREX.r2.1HG0012860	1.28	0	0.43	0.9	0	0.32	0	0.83	0	0	0	0.77	0.16	0.08	0	1.14	0.79	1.71	0.7	0	2.13	0.09	0
HORVU.MOREX.r2.1HG0012880	480.83	410.53	392.24	1217.53	873.75	830.91	273.83	303.6	447.78	808.81	1019.12	531.62	616.65	436.55	923.2	704.34	762.31	209.49	260.31	290.26	1227.25	786.98	280.22
HORVU.MOREX.r2.1HG0012890	1.4	7.6	2.2	0.62	4.56	0.47	4.6	2.28	2.05	0.07	1.79	2.99	0.78	1.47	0.88	0.69	1.78	0	1.69	0	0.26	4	0.13
HORVU.MOREX.r2.1HG0012900	10.27	6.78	6.61	8.6	6.13	6.95	9.01	13.31	11.8	6.93	8.03	6.77	4.42	4.31	5.43	10.49	6.21	5.16	5.19	7.71	13.41	6.72	9.59
HORVU.MOREX.r2.1HG0012910	2.22	4.09	3.98	3.25	7.29	5.38	3.11	1.03	5.23	6.99	2.4	0.21	0.11	1.58	0.33	4.8	3.13	4.26	3.6	1.58	2.57	1.72	0
HORVU.MOREX.r2.1HG0012920	16.63	14.03	22.41	14.29	20.82	8.51	25.5	14.34	9.86	10.72	14.53	13.42	6.81	11.01	14.46	17.97	20.61	11.71	10.38	13.83	24.25	17.83	5.08
HORVU.MOREX.r2.1HG0012930	0	0	0	1.36	0	0.24	1.36	0.6	0	0.5	0.21	0.3	0	0	0	0	0	0	0	0	0	0.58	0
HORVU.MOREX.r2.1HG0012940	0	0	0	3.33	0	0	0	0	0	0	3.51	0	0	0	1.48	0	0	0	0	0	0	0	0
HORVU.MOREX.r2.1HG0012950	41.95	41.92	31.66	8.55	13.1	4.97	72.97	77.07	42.99	13.5	24.02	22.61	44.19	26.32	43.96	25.42	29.76	41.3	44.74	48.67	15.26	7.77	8.16
HORVU.MOREX.r2.1HG0012960	0	0	1.41	0	0	0	1.01	0	0	0.66	0	0	0	0	0	1.45	0	0	0	0.67	0	0	0
HORVU.MOREX.r2.1HG0012970	2.74	5.62	5.75	8.29	4.43	7.9	2.61	8.07	11.57	7.47	9.72	4.71	6.64	4.6	6.23	10.85	3.02	6.04	5.38	5.59	9.96	10.53	10.27
HORVU.MOREX.r2.1HG0012980	8.27	5.71	4.25	3.48	13.34	7.66	2.43	8.92	9.62	3.7	7.59	6.23	3.14	0.94	4.53	5.82	7.77	1.35	8.21	3.04	2.37	7.7	10.21
HORVU.MOREX.r2.1HG0012990	7.26	7.48	8.59	7.59	8.76	11.47	8.59	7.37	13.18	6.49	10.66	6.63	2.38	7	3.75	8.16	11.71	5.58	3.33	3.97	12.61	7.13	1.06
HORVU.MOREX.r2.1HG0013000	0	0.34	0.68	0	0	0	0.48	0.17	0	0.31	0.33	0	0.16	0.3	0	0	0	0.15	0	0	1.13	0	0
HORVU.MOREX.r2.1HG0013010	0	0	0	0	0	0.09	0	0	0	0	0	0	0	0	0	0	0	0	0	0	0	0	0
HORVU.MOREX.r2.1HG0013020	1.03	1.86	0.97	0.94	4.34	0.45	0.85	3.08	0	0.44	2.07	1.16	0.46	2.75	0	0.7	2.31	1.48	2.78	0.46	2.13	4.05	7.42
HORVU.MOREX.r2.1HG0013030	0.65	0	0	0.36	0	0.42	0	0.3	0.37	1.01	0	0	0.34	0	0	0	0.33	0.55	0	0	0	0	0
HORVU.MOREX.r2.1HG0013040	0.54	0.73	0.37	0.06	0.67	0	0.34	0.31	0.03	0	0.37	0.76	0	0	0.01	0.06	0	0	0.03	0	0.41	0.15	0
HORVU.MOREX.r2.1HG0013050	1.08	0	0	0	0	0	0.44	0.76	0.45	0.71	0.15	0	0	0	1.9	0	0	0	0.28	0.44	0	1.3	0
HORVU.MOREX.r2.1HG0013080	0	0	0	0	1.35	0	0	0	0	0	1.83	0	0	0	0.06	1.63	0	0	0	0	0	0	6.57
HORVU.MOREX.r2.1HG0013090	14.16	8.92	8.87	13.92	20.01	15.95	12.46	13.29	14.3	18.23	17.46	5.48	7.66	10.31	7.11	8.73	9.11	0.93	5.37	6.73	14.19	6.24	0.05
HORVU.MOREX.r2.1HG0013100	0.18	0	0.7	1.18	1.51	0.99	0.66	0.52	0.51	1.13	0.17	0.47	0.32	0.47	0.17	0.54	0.81	0	0.16	0.17	0.5	0.55	0
HORVU.MOREX.r2.1HG0013120	0	0	0	0	0	0	0	0	0	0	0.08	0	0	0	0	0	0	0	0.07	0	0	0	0
HORVU.MOREX.r2.1HG0013150	0.79	2.55	1.28	2.21	4.89	4.61	0	0	0.23	1.53	4.32	0.57	0	1.23	0	0.49	0.22	0	0	0	2.13	0	0
HORVU.MOREX.r2.1HG0013160	219.35	208.29	189.52	202.79	209.78	247.72	159.99	211.38	176.77	162.25	155.9	279.99	271.03	217.11	211.6	235.94	293.85	210	228.91	197.94	235.43	147.57	116.27
HORVU.MOREX.r2.1HG0013170	2.87	1.12	5.61	0.62	1.3	0.93	3.96	7.09	2.78	3.13	4.32	6.26	5.08	2.94	6.83	3.56	1.29	0.77	1.92	5.13	5.89	2.91	4.37
HORVU.MOREX.r2.1HG0013180	0	0	0	0	0	0	0	0	0	0	0	0.06	0.13	0	0	0	0	0	0.06	0	0	0	0
HORVU.MOREX.r2.1HG0013190	93.22	89.95	89.46	72.58	64.53	66.93	66.19	79.54	46.12	63.75	67.07	57.82	55.92	49.67	73.09	49.88	62.5	29.41	59.19	37.32	41.83	35.67	31.24
HORVU.MOREX.r2.1HG0013210	2.15	1.11	0	1.48	0.04	0	0	1.3	0.82	4.09	1.35	0.85	1.19	0	2.77	3.33	5.67	2.68	2.88	0.06	16.33	5.19	5.09
HORVU.MOREX.r2.1HG0013230	2.99	0	0.43	0	0	0	1.87	0.64	4.82	1.24	0	1.43	0.49	0	0	0	0	2.13	0.89	1.54	4.74	6.76	0
HORVU.MOREX.r2.1HG0013240	0	0	0	0	0	0	0	0	0	0	0	0.49	0	0	0	0	0	0	0	0	0	0	0
HORVU.MOREX.r2.1HG0013270	0	0	0	0	0	0	0	0	0	0	0.55	0	0	0	0	0	0	0	0	0	0	0	0
HORVU.MOREX.r2.1HG0013280	0	1.48	0	0	0	0.38	1.67	0.47	0	0	0.25	0	0.18	0	0.47	0.36	0.13	0.47	0.18	0.28	0.92	0.32	0
HORVU.MOREX.r2.1HG0013290	0	0	0.16	0	0	0	0.23	0	0	0	0	0	0.03	0	0.29	0.14	0	0	0	0	0.18	0	0
HORVU.MOREX.r2.1HG0013300	0.3	0.93	0.42	0.34	0	0.25	1.21	0.15	0	0.05	0.23	0.64	0.11	0	2.48	1.11	0.45	0	0.31	0	0	0.98	0
HORVU.MOREX.r2.1HG0013310	21.39	29.27	15.01	21.92	18.24	19.71	20.14	20.46	18.05	20.81	17.06	14.3	6.63	12.84	4.55	29.49	17.86	19.4	19.12	21.5	15.51	14.96	15.32
HORVU.MOREX.r2.1HG0013320	4.7	10.84	5.28	8.48	7.82	5.61	5.72	5.02	4.36	5.64	5.14	4.31	6.7	2.73	8.4	7.22	3.94	4.22	5.74	2.37	7.05	9.9	1.29
HORVU.MOREX.r2.1HG0013340	2.9	0	0.16	2	1.31	0.7	2.22	2.63	0	0.12	1.55	2.14	0.32	0.95	1.54	0.06	0.82	0	2.23	0.65	1.05	0.23	0
HORVU.MOREX.r2.1HG0013350	0.5	0.93	0.43	2.25	2.33	1.26	2.91	2.77	1.69	0.6	2.26	2.48	1.67	1.79	1.21	1.23	1.19	0.63	0.94	0.39	1.75	1.23	0
HORVU.MOREX.r2.1HG0013360	0	0	0.84	0	0	0	0.04	0	0	0	0.09	0	1.11	0	0.03	0.31	0.24	0	0	0.88	1.79	0.34	0
HORVU.MOREX.r2.1HG0013370	4.12	15.18	9.8	2.44	12.82	6.46	5.34	4.82	14.31	13.85	7.5	259.66	136.43	344.08	126.6	904.36	703.38	468.95	350.84	223.09	615.85	276.41	80.3
HORVU.MOREX.r2.1HG0013380	9.97	8.66	5.32	0	10.9	0	37.12	26.25	25.38	29.95	13.83	1.35	1.76	1.52	4.01	9.85	5.43	5.24	4.22	5.75	8.07	5.05	3.71
HORVU.MOREX.r2.1HG0013410	0	0	0	0	0	0	0	0	0	0.49	0	0	0	0	0	0	0	0	0	0	0	0	0
HORVU.MOREX.r2.1HG0013420	0.07	0	0	0	0	0	0.07	0	0	0.34	0.43	19.55	20.53	20.05	9.86	10.95	14.65	3.13	4.13	6.4	0	4.79	15.52
HORVU.MOREX.r2.1HG0013430	0	0	0	0	0	0	0	0	0	0	0	3.72	0	1.24	0	0	0	0	0	0	0	0	0
HORVU.MOREX.r2.1HG0013440	0	0	0	0	0	0	0	0	0	0.42	0	0	0	0	0	0	0	0	0	0	0	0	0
HORVU.MOREX.r2.1HG0013460	0	0	0	0	0	0	0	0	0	0	0.3	5.37	1.38	7.24	2.46	13.69	6.7	4.43	5.12	7.65	15.79	9.16	3.96
HORVU.MOREX.r2.1HG0013470	4.56	7.49	3.15	0.57	0	1.96	1.14	2.33	2.6	1.92	1.09	5.66	7.36	15.59	3.7	11.37	9.83	10.93	11.05	7.96	3.21	6.85	2.38
HORVU.MOREX.r2.1HG0013490	21.36	22.39	19.15	0.65	11.74	13.68	20.79	24.84	3.99	1.93	7.35	28.15	24.1	41.97	19.78	33.54	31.24	33.95	41.09	36.36	11.1	11.93	4.23
HORVU.MOREX.r2.1HG0013500	0.9	4.61	3.05	2.09	0	0.31	3.84	4.26	1.46	1.7	0.98	2.58	0.57	0.26	0.37	0.81	0.57	0.83	0.15	0	1.98	2.19	4.58
HORVU.MOREX.r2.1HG0013510	6.82	4.06	6.41	6.32	0	0.07	7.05	7.09	7.62	5.31	2.26	7.78	9.4	9.52	11.57	8.94	10.41	0.33	1.97	3.12	1.29	3.55	1.41
HORVU.MOREX.r2.1HG0013540	5.62	4.37	4.09	6.72	4.09	3.61	3.36	1.83	5.42	3.16	5.43	6.58	2.5	0.59	4.16	2.94	2.21	2.86	2.18	2.33	4.08	3.83	9.24
HORVU.MOREX.r2.1HG0013580	0	0	0	0	0	0	0	0	0	0	0	0	0	0	0	0	0	0	0	0	0.58	0.11	0
HORVU.MOREX.r2.1HG0013590	0	0	0	0	0	0	0	0	0	0	0	0	0	0	0	0	0	0	0	0	0	0	0.36
HORVU.MOREX.r2.1HG0013600	5.52	2.63	4.06	6.48	0.39	1.73	3.66	3.4	4.2	5.63	1.01	3.11	5.64	3.08	4.99	3.34	1.14	2.47	5.53	2.71	1.56	2.78	3.07
HORVU.MOREX.r2.1HG0013610	11.67	5.35	2.7	5.6	0	2.73	2.68	2.95	14.65	0	0	0	12.72	2.32	7.25	2.71	2.81	9.12	7.67	2.4	11.1	11.53	0
HORVU.MOREX.r2.1HG0013640	118.16	111.77	121.24	253.77	161.61	126.41	66.62	95.8	56.65	24.65	86.07	16.12	7.63	9.96	22.98	19.9	16.42	9.3	16	8.9	32.2	14.95	1.19
HORVU.MOREX.r2.1HG0013650	0	0	0	0	0	0	0	0	0	0	0	0	0	0	0	0	0	0	0	0	0	2.85	0
HORVU.MOREX.r2.1HG0013660	0	0.32	0	0	0	0	0	0	0.13	0	0	0	0.09	0	0	0	0	0	0.09	0.06	0.07	0.12	0
HORVU.MOREX.r2.1HG0013670	0	0	0	0	0	0	0	0	0	0	0.2	0	0	0	0	0	0	0	0	0	0	0	0
HORVU.MOREX.r2.1HG0013700	0	0	0	0	0	0	0.32	0	0.16	0	0	0	0	0	0	0	0.16	0	0	0	0	0	0
HORVU.MOREX.r2.1HG0013730	5.56	1.92	3.86	0	2.53	0	2.5	1.46	0.93	0	0	0.11	0.11	0.44	1.43	3.76	0.22	0.68	5.65	2.85	2.97	0.88	1.92
HORVU.MOREX.r2.1HG0013750	620.44	715.66	684.63	197.68	317.78	322.06	1180.82	1152.46	1049.57	2021.11	582.56	376.93	390.99	307.37	512.42	363.17	369.42	261.69	240.08	250.42	238.15	237.6	207.95
HORVU.MOREX.r2.1HG0013760	0.19	1.28	0	0	0	0	0	0.12	0.8	2.05	0	0	0	0	0	0	0.06	0.22	0	0.56	0	0	0
HORVU.MOREX.r2.1HG0013780	176.23	167.8	184.73	111.43	140.63	155.52	101.82	151.51	167.92	157.24	155.12	105.99	80.73	100.61	145.33	123.88	116.4	61.98	92.69	104.36	110.81	70.51	37.22
HORVU.MOREX.r2.1HG0013790	10.64	12.96	15.24	0	2.27	4.36	15.59	17.21	5.08	2.65	4.23	0.53	1.99	5.3	0.56	1.14	1.77	3.03	1.81	0	2.75	1.95	0
HORVU.MOREX.r2.1HG0013800	18.52	6.7	12.57	27.38	17.13	0.36	12.74	8.55	7.65	3.15	0.62	285.79	187.04	269.37	206.42	343.81	276.36	164.22	161.31	186.24	879.82	522.2	393.87
HORVU.MOREX.r2.1HG0013810	0	0	0	0	0.07	0	0	0.14	0	0	0	0	0	0	0.84	0	0	0	0.07	0	0	0	0
HORVU.MOREX.r2.1HG0013870	0.34	0	0.17	0.16	0.89	0	0.16	0.16	0.16	0.15	0.41	0	0.78	0.53	0.16	0.86	0.15	1.39	0.53	1.46	0.24	0.53	2.42
HORVU.MOREX.r2.1HG0013880	1.73	5.54	1.95	1.47	0.19	3.49	2.34	3.02	5.02	1.93	1.48	1.39	1.51	0	1.39	0.78	2.13	2.96	0.69	1.04	2.35	1.68	0
HORVU.MOREX.r2.1HG0013890	20.59	25.75	25.01	25.62	9	34.01	16	20.51	21.86	15.26	27.25	8.3	10.29	6.1	8.98	11.33	16.38	4.78	6.25	6.23	7.43	19.3	1.72
HORVU.MOREX.r2.1HG0013930	4.15	8.6	4.13	0.7	0.05	1.02	8.88	7.53	3.96	6.54	3.93	0.99	2.66	3.88	0.4	2.15	1.67	4.94	3.49	2.42	1.98	1.37	12.61
HORVU.MOREX.r2.1HG0013940	0	0	0	0	0	0	0.14	0	0	0	0	0	0.11	0	0	0	0	0	0	0	0	0	0
HORVU.MOREX.r2.1HG0013960	9.8	5.13	11.08	10.42	12.84	5.36	7.31	11.15	9.99	21.91	12.3	3.28	4.8	10.28	3.64	14.61	6.64	10.25	17.24	9.82	5.7	15.18	4.63
HORVU.MOREX.r2.1HG0014000	0	0	0	0	0	0	0	0	0	0	0	2.29	0	0	0	0	0.49	0	0	0	0.5	0	0
HORVU.MOREX.r2.1HG0014010	3.18	9.43	3.55	4.6	5.48	3.08	3.93	1.52	0.92	1.75	0.97	4.75	3.38	8.95	1.49	7.54	4.77	6.73	7.16	5.7	10.26	10.73	15.84
HORVU.MOREX.r2.1HG0014050	0	0	0.87	1.05	0	0	0	0	0	0	0	0	0	0	0.21	0	0	0	0	0	0.21	0	0
HORVU.MOREX.r2.1HG0014060	8.68	19.87	12.31	17.81	18.45	18.99	10.06	9.62	9.16	7.86	12.07	17.48	13.95	12.82	13.2	13.16	11.21	5.78	6.16	4.77	26.12	30.01	35.94
HORVU.MOREX.r2.1HG0014080	59	57.18	57.49	68.8	51.58	59.28	57.14	57.23	51.2	41.29	48.71	43.3	46.91	41.96	41.95	44.51	42.63	47.34	40.27	53.01	47.87	37.02	15.89
HORVU.MOREX.r2.1HG0014090	0	0	0	0	0	0	0	0	0	0	0	0	0	0	0	0	0	0	0	0	0	2.01	3.36
HORVU.MOREX.r2.1HG0014110	0	0.8	0.36	0	0	0	0	0.35	0.87	3.94	0	0	0	0	0	0	0	0	0	0	0	0	0
HORVU.MOREX.r2.1HG0014120	253.72	173.28	170.06	231.31	171.57	172.69	162.21	180.43	176.88	57.14	146.06	55.95	78.49	81.22	84.94	48.51	77.43	53.38	60.87	61.45	60.33	36.8	13.76
HORVU.MOREX.r2.1HG0014130	0.39	0	0	0.19	0.92	0.36	1.09	0.38	1.13	2.3	3.04	0.17	0	0.34	0.18	2.17	1.61	2.15	1.57	0.18	0.37	0.61	0
HORVU.MOREX.r2.1HG0014140	39.13	47.63	29.84	22.55	53.87	37.56	42.41	37.58	32.93	53.54	27.14	41.2	24.55	55.89	14.92	32.76	33.63	43.2	37.36	39.87	33.77	33.13	31.21
HORVU.MOREX.r2.1HG0014150	0.43	0	2.08	0.4	0	0	0	0	0	0	0	0	0	1.09	0.75	0.86	0	0	0	0	1.21	0.85	1.21
HORVU.MOREX.r2.1HG0014170	17.01	18.05	24.21	33.79	24.45	9.06	28.56	20.2	14.86	6.7	13.99	38.81	32.15	31.63	27.95	24.77	26.29	17.18	41.43	51.97	16.18	31.14	32.41
HORVU.MOREX.r2.1HG0014180	7.61	7.38	6.98	3.88	1.68	2.98	2.93	1.33	5.31	11.85	4.04	14.23	5.68	5.39	3.28	7.65	6.72	14.59	7.62	13.56	5.12	13.84	1.67
HORVU.MOREX.r2.1HG0014190	1.05	0	0.53	0.59	0	0	0	0.86	0	0	0.43	2.85	0.33	0	0.58	0.72	0.89	0.46	0.72	0	1.09	0.55	0
HORVU.MOREX.r2.1HG0014200	1262.66	906.68	971.34	458.21	556.2	776.38	1256.71	1607.09	974.43	527.06	1141.4	1320.9	1615.23	1396.32	1286.47	1022.34	935.41	785.11	996.96	1036.21	415.14	787.2	1001.54
HORVU.MOREX.r2.1HG0014210	115.96	106.84	126.18	92.91	104.76	123.14	103.06	104.67	154.3	129.5	126.23	61.96	74.84	66.39	84.5	71.88	98.09	47.76	52.09	52.78	97.98	54.2	0.17
HORVU.MOREX.r2.1HG0014220	0	0	0	0	0	0	0	0	0	0.09	0	0	0	0	0	0	0	0	0	0	0	0	0
HORVU.MOREX.r2.1HG0014230	5.87	1.39	3.11	3.38	0	0.5	3.45	3.13	1.04	2.75	0.42	0	2.18	0.77	0.2	0	4.14	4.45	3.88	1.65	2.04	0.9	15.03
HORVU.MOREX.r2.1HG0014240	0.86	0.28	0.28	0.28	0	0.27	0.81	1.7	0	0	0	0	0	0	0.27	0	0	0	0	0.27	0	0	0
HORVU.MOREX.r2.1HG0014250	0	0	0	0	0	0.69	0	0	0	0	0	0	0	0	0	0	0	0	0	0	0	0	0
HORVU.MOREX.r2.1HG0014260	0	0	0	0	0	0	0.35	0	0	0	0	0	0	0	0	0	0	0	0	0	0	0	0
HORVU.MOREX.r2.1HG0014270	0	0	0	0	0.22	0	0	0.05	0.1	0	0	0	0	0	0	0	0	0	0.26	0	0	0.09	0
HORVU.MOREX.r2.1HG0014280	2.47	8.96	2.03	3.76	3.75	2.73	7.7	10.36	9.62	8.94	13.65	0.78	0.4	0.26	1.65	0.15	2.55	0	0	0	0.69	1.37	0
HORVU.MOREX.r2.1HG0014290	0	0.51	0	0	0	0	0	0	0	0	0	0	0	0	0	0	0	0	0	0.48	0	0	0
HORVU.MOREX.r2.1HG0014310	6.62	10.23	9.66	11.4	143.55	100.18	280.64	179.9	198.88	424.42	125.46	79.96	68.07	88.17	143.18	226.79	139.93	169.29	131.09	158.64	183.89	172.86	157.82
HORVU.MOREX.r2.1HG0014320	0	1.03	0.13	0	0	0	1.44	0.49	0.46	0	0	0	0	0.71	0	0	0	0	0	0	0	1.06	0
HORVU.MOREX.r2.1HG0014330	0.75	0.76	3.04	0	0.91	0	2.22	0.37	1.01	0	0	0	0	1.7	0	0	0	0	0	0	0	0	0
HORVU.MOREX.r2.1HG0014340	6.28	2.36	4.68	4.91	24.17	19.13	72.91	42.75	36.82	87.31	21.99	24.16	14.51	18.41	20.7	57.47	55.05	38.84	39.43	47.26	40.88	55.66	25.25
HORVU.MOREX.r2.1HG0014350	6.98	9.15	10.05	10.81	10.66	5.57	10.62	11.87	18.18	6.5	8.56	12.21	16.06	14.48	15.89	8.69	12.67	9.97	6.23	9.18	24.21	16.13	36.03
HORVU.MOREX.r2.1HG0014360	0	4.14	0	0	0	0	1.39	0	3	0	2.99	3.83	0	0	3.81	2.82	0	0	0	1.26	4.22	7.41	0
HORVU.MOREX.r2.1HG0014370	0	0	0	0	0.36	0	0	0	0	0	0	0	0.35	0	0.37	0	0	0	0	0	0.35	0	0
HORVU.MOREX.r2.1HG0014380	0	0	2.19	0	2.07	0	0	0	6.53	0	0	1.75	0	0	4.63	0	2.68	0	1.03	0	5.46	0	0
HORVU.MOREX.r2.1HG0014390	0	0.37	0.29	0	0	0.35	0	0	0	0.51	0	0.33	0	0	0	0.16	0	0	0	0	0	0	0
HORVU.MOREX.r2.1HG0014420	0	0	0	0	0	0	0	0	0	0	0.42	0.26	0.09	0	0	0	0	0	0.22	0	0.05	0	0
HORVU.MOREX.r2.1HG0014460	0	0	0	0	0	0	0	0	0	0	0.47	0	1.1	0	1.79	0	0.44	0	0	0	0	0	0
HORVU.MOREX.r2.1HG0014470	11.13	11.52	7.36	3.55	2.64	4.64	9.77	12.56	14.8	6.88	16.37	9.96	24.8	11.43	37.64	22.98	24.13	15.85	15.97	19.62	31.93	12.4	10.75
HORVU.MOREX.r2.1HG0014490	1.2	1.8	0.69	1.48	1.97	0.72	0.65	0.42	0.08	1.42	0.08	0	0	0	0	0	0	0	0	0	0	0.27	0.25
HORVU.MOREX.r2.1HG0014510	24.75	19.57	24.96	27.49	16.22	20.43	34.87	20.93	19.36	17.14	16.12	33.56	44.62	27.68	22.4	22.84	23.66	41.87	15.4	29.89	46.84	30.94	44.5
HORVU.MOREX.r2.1HG0014540	0	0	0	0	0.14	0.53	0	0	0.25	0	0	0.23	0	0	0	0	0	0	0	0	0	0	0
HORVU.MOREX.r2.1HG0014550	211.45	240.02	239.07	249.24	277.38	251.53	239.9	169.77	231.13	243.46	217.22	158.7	102.44	129.07	102.84	184.11	181.67	124.14	138.92	123.74	206.86	151.53	120.69
HORVU.MOREX.r2.1HG0014560	11.66	11.45	6.14	7.42	4	4.63	6.31	4.58	4.75	3.49	8.13	3.61	7.61	6.08	6.95	7.97	4.81	2.03	3.33	2.68	8.49	5.46	6.11
HORVU.MOREX.r2.1HG0014570	0	17.8	5.98	0	0	9.08	0	3.28	3.26	2.86	0	8.32	2.82	0	13.36	2.99	6.25	0	0	0	9.25	0	0
HORVU.MOREX.r2.1HG0014600	0.66	0	0.37	2.46	3.1	1.58	0	0.14	0.5	0	0.36	0	0	0	0	0	0	0	0	0	0	0	0
HORVU.MOREX.r2.1HG0014610	9.22	2.52	6.63	6.54	3.73	3.4	7.96	10.88	11.63	8.12	8.54	4.46	2	7.07	5.19	12.65	7.18	2.36	5.01	5.56	8.26	0.66	2.99
HORVU.MOREX.r2.1HG0014620	0.18	0.47	0.88	1.68	2.36	0.98	0.44	0	0	0	0.73	0.26	0.65	1.43	0.78	3	0.91	0	2.07	0.85	0.67	0.31	0.17
HORVU.MOREX.r2.1HG0014630	6.89	2.56	5.78	8.81	5.57	3.1	6.03	1.93	0.97	2.99	4.77	2.61	1.49	1.42	3.64	7.62	4.88	8.29	4.27	3.63	4.98	11.19	0.85
HORVU.MOREX.r2.1HG0014640	2.97	2.51	0	0	0.77	1.44	0	1.24	1.14	0	0.23	19.78	23.12	16.26	5.6	9.76	9.93	9.91	8.49	14.18	2.87	9.88	19.38
HORVU.MOREX.r2.1HG0014650	30.52	31.61	32.93	20.16	23.05	16.45	14.74	15.24	13.87	3.86	16.37	138.71	96.9	164.55	51.81	99.72	109.01	177.93	137.62	158.54	50.98	38.08	21.84
HORVU.MOREX.r2.1HG0014660	0	0	0	0.96	0	0	0	0	0	0	0	0	0	0	0	0	0	0	0	0	0	0	0
HORVU.MOREX.r2.1HG0014670	0	0	0	0	0	0	0	0	0	0	0	0	0	0.23	0	0	0	0	0	0	0	0	0
HORVU.MOREX.r2.1HG0014690	0	0	0	0	0	0	0	0.39	0	0	0	0	0	0	0	0	0	0	0	0	0	0	0
HORVU.MOREX.r2.1HG0014710	0	0	0	0	0	0	0	0	0	0	0	0.35	0	0	0	0	0	0	0	0	0	0	0
HORVU.MOREX.r2.1HG0014720	0.31	0	0	0	0	0	0	0	0	0	0	0	0	0	0	0	0	0	0	0	0.88	0	0
HORVU.MOREX.r2.1HG0014740	0	0.05	0.05	0	0	0.05	0.05	0	0.66	0.41	0	0	0.14	0	0	0.05	0.09	0.39	0	0	0.14	0.36	0.07
HORVU.MOREX.r2.1HG0014750	28.41	29.95	32.3	34.42	33.54	38.72	28.69	18.99	28.23	44.2	24.1	18.72	10.38	20.07	7.91	19.81	26.9	19.52	24.27	28.01	24.63	31.54	21.14
HORVU.MOREX.r2.1HG0014760	0	0	0	0	0	0	0	0	0	0	0	0	0	0	0.41	0	0	0	0	0	0	0	0
HORVU.MOREX.r2.1HG0014840	15.36	14.65	19.79	17.88	17.82	18.3	16.97	22.72	17.8	8.5	12.88	7.88	14.11	11.2	10.72	13.74	21.83	15.33	10.35	4.62	18.93	11.48	15.31
HORVU.MOREX.r2.1HG0014870	0	0	1.48	0.49	0	0.97	0	0.5	0.5	0.46	0.51	0	0.46	0	0.46	0.51	0	0	0.91	0	0	0	0
HORVU.MOREX.r2.1HG0014880	1.66	3.41	4.38	5.76	6.01	3.26	5.79	1.85	4.91	8.44	4.38	3.36	1.62	4.02	1.28	7.82	7.21	3.58	4.45	4.29	4.54	3.75	4.92
HORVU.MOREX.r2.1HG0014900	0	0	0	0	0	0	0	0	0	0	0	0	0	0	0	0	0	0	0	0	0	0.18	0
HORVU.MOREX.r2.1HG0014910	27.48	26.53	31.6	261.91	168.45	58.97	34.7	32.76	23.69	70.92	54.22	0	0	0	0	0	0	0	0	0	0	0	0.62
HORVU.MOREX.r2.1HG0014920	109.86	118.31	148.71	556.27	389.23	109.63	82.88	95.94	57.93	71.82	63.21	10.15	6.56	13.96	11.53	13.91	8.54	2.49	4.41	5.79	31.45	49.83	28.77
HORVU.MOREX.r2.1HG0014930	165.18	163.19	163.44	782.04	664.48	162.14	156.95	123.05	88.66	156.04	148.56	40.55	44.69	28.53	87.47	46.49	55.49	38.04	15.39	22.91	86.81	122.7	123.07
HORVU.MOREX.r2.1HG0014940	1.74	0.23	1.53	1.74	1.06	1.99	1.34	3.19	3.66	5.14	1.56	0.35	2.44	1.55	3.41	0.5	1.29	2.96	2.68	0.23	3.8	0.11	0.95
HORVU.MOREX.r2.1HG0014950	0	0	0	0	0	0	0	0	0.2	0	0	0	0	0	0	0	0	0	0	0	0	0	0
HORVU.MOREX.r2.1HG0014960	1.08	0.35	3.17	1.39	0	0	0	0	0	0	0.72	0	0.66	0	0	0	0	0.61	0	0	0	0	0
HORVU.MOREX.r2.1HG0014970	7.42	9.5	14.92	1.19	5.77	1.18	6.92	7.99	17.82	5.06	9.35	0	0	1.05	0	0.61	0	0	0	0	0	0	0
HORVU.MOREX.r2.1HG0014980	245.89	239.29	235	646.23	415.75	328.72	138.86	183.37	179.47	470.97	419.03	64.73	52.54	70.49	105.1	101.33	91.16	33.89	30.8	34.65	107.78	176.24	139.76
HORVU.MOREX.r2.1HG0014990	6.21	9.03	11.1	8.37	21.61	12.1	9.67	7.2	11.58	15.7	10.11	7	6.3	20.8	2.21	14.16	12.07	22.42	21.83	9.93	6.49	18.48	9.87
HORVU.MOREX.r2.1HG0015000	0	0	0	0	0	0	0	0.71	0	0	0	0	0	0	0	0	0	0	0	0	0	0	0
HORVU.MOREX.r2.1HG0015010	482.8	488.25	499.32	347.75	412.97	673.31	444.55	443.47	813.44	986.1	569.44	120.96	99.34	104.11	149.58	87.16	113.66	47.15	65.26	75.7	152.97	83.96	66.58
HORVU.MOREX.r2.1HG0015020	4.35	8.59	7.23	6.08	5.84	1.62	4.66	1.14	3.48	6.16	5.43	0	0.32	0.25	0	0	0	0.18	0	0.87	0.4	0	0.4
HORVU.MOREX.r2.1HG0015030	0	2.67	0	0	0	0	0	0	0	0	0	0	0	0	0	0	0	0	0	0	0	0	0
HORVU.MOREX.r2.1HG0015060	12.87	3.74	2.39	4.93	1.89	9.32	8.11	4.62	4.26	6.54	2.69	6.97	7.49	1.54	6	10.39	3.86	4.78	12.11	1.51	6.15	3.36	0
HORVU.MOREX.r2.1HG0015070	18.88	16.88	17.14	6.95	6.59	2.75	27.76	17.25	11.73	4.11	5.21	15.56	11.39	20.96	5.14	13.91	11.47	30.46	20.29	15.84	3.79	6.43	0.59
HORVU.MOREX.r2.1HG0015080	21.6	15.64	18.76	23.93	25.29	31.56	19.07	21.65	32.7	18.54	19.26	13.02	13.75	12.97	8.81	14.45	11.56	5.03	14.48	12.75	9.23	10.63	42.99
HORVU.MOREX.r2.1HG0015090	0	0	0	0	0	0	0	0	0	0	0.45	0	0	0	0	0	0	0	0	0	0	0	0
HORVU.MOREX.r2.1HG0015100	46.43	37.3	53.28	70.88	32.47	71	21.31	44.27	51.25	39.3	73.52	31.77	38.84	21.31	58.95	30.41	38.21	25.13	19.81	29.98	40.2	20.1	3.1
HORVU.MOREX.r2.1HG0015120	12.61	10.14	10.79	13.42	0.77	20.05	29.97	17.3	15.17	22.3	18.34	4.7	6.32	3.06	9.81	13.05	11.59	14.64	10.62	10.34	17.33	12.33	6.43
HORVU.MOREX.r2.1HG0015130	19.39	12.19	13.29	6.23	5.94	13.27	23.95	17.24	12.91	9.7	9.82	45.89	45.99	43.61	42.46	36.59	20.5	49.59	36.26	48.87	24.61	31.55	81.95
HORVU.MOREX.r2.1HG0015140	12.15	15.37	12.35	19.76	27.5	14.11	15.67	15.54	17.48	5.87	13.56	7.59	9.68	22.86	5.11	11.3	12.54	11.25	16.75	8.61	14.87	4.95	0.68
HORVU.MOREX.r2.1HG0015150	8.21	13.71	7.31	5.45	7.2	2.9	8.59	5.86	10.45	8.39	4.32	2.1	3.52	4.16	1.39	2.3	3.81	0	8.83	3.77	6.5	4.43	18.28
HORVU.MOREX.r2.1HG0015190	0	0	0	0	0	0	0	0	0.59	0	0	0.27	0	0	0	0	0	0	0	0	0	0	0
HORVU.MOREX.r2.1HG0015200	0	0	0	0	0	0	0	0	0	0.19	0	0	0	0	0	0	0	0	0	0	0	0	0
HORVU.MOREX.r2.1HG0015210	0.11	0	0	0	0	0.1	0	0	0	0	0.11	0	0.1	0	0	0	0	0.1	0	0	0	0	0
HORVU.MOREX.r2.1HG0015220	0	0	0	0	0	0	0	0	0.16	0	0	0	0	0	0	0	0	0	0	0	0	0.34	0
HORVU.MOREX.r2.1HG0015250	191.41	144.7	183.42	244.1	230.33	193.95	154.08	169.1	204.05	102.41	192.94	27.26	26.97	42.31	50.08	66.05	55.46	8.09	12.09	20.29	23.83	31.04	68.3
HORVU.MOREX.r2.1HG0015260	0	0	0	0	0	0	0	0	0	0	0.18	0	0	0	0	0	0	0	0	0	0.17	0.95	0
HORVU.MOREX.r2.1HG0015270	1.09	0	0	0	0	0.26	0	0.27	0	0	0	0	0.5	0.48	0	0	0.25	0	0	0	0	0	0
HORVU.MOREX.r2.1HG0015280	4.53	4.64	0.5	0.94	0	0.95	2.7	1.84	1.35	3	3.48	1.53	0.39	1.77	1.15	1.58	0.4	0	1	0	2.55	1.63	0.03
HORVU.MOREX.r2.1HG0015310	0.08	0.07	0	0	0	0	0	0	0	0	0	0	0.02	0	0	0	0	0	0	0	0.12	0	0
HORVU.MOREX.r2.1HG0015340	0.28	1.62	0	0	0	0.42	0.48	1.14	0	0.05	1.08	0.05	0	0.15	0	0.11	0	0	0.35	0.6	0.69	0.41	0.24
HORVU.MOREX.r2.1HG0015360	0	0	0	0	0	0	0	0	0	0	0	0	0	0	0.44	0	0	0	0	0	0	0	0
HORVU.MOREX.r2.1HG0015370	1.77	0	1.59	5.75	1.41	3.67	2.55	1.22	2.84	2.19	1.26	0.47	0	0.66	1.33	0.35	1.63	0	0	0	0.15	0.47	0.13
HORVU.MOREX.r2.1HG0015380	0.14	0	0	0	0	0	0	0	0	0	0	0	0	0	0	0	0.12	0	0	0	0	0	0
HORVU.MOREX.r2.1HG0015390	1.02	0	0.21	0	0	0	0	0	0	0	0	0	0	0.36	0	0.2	0	0	0	0	0	0.22	0
HORVU.MOREX.r2.1HG0015410	8.75	6.89	7.44	7.85	7.54	6.49	12.42	9.97	6.11	1.8	11.03	9.02	18.37	3.28	6.64	8.51	11.81	5.43	10.08	3.71	12.67	5.17	8.6
HORVU.MOREX.r2.1HG0015450	0	0	0	0	0	0	0	0	0	0	0	0	0	0	0.16	0.51	0.1	0	0	0	0.08	0	0
HORVU.MOREX.r2.1HG0015470	0.23	0.14	0.08	0.3	0.13	0.29	0.2	0.47	0.21	0.09	0.28	0	0.06	0.08	0.62	0.51	0.28	0.02	0.22	0.02	0.19	0.22	0.65
HORVU.MOREX.r2.1HG0015500	0	0	0	0.41	0	0	0	0	0	0	0	0	0	0	0.23	0	0.37	0	0	0	0	0	0
HORVU.MOREX.r2.1HG0015520	0	0	0	0	0	0	0	0	0	0	0	0	0	0	0	0	0	0.08	0	0	0	0	0
HORVU.MOREX.r2.1HG0015580	8.86	13.07	6.69	6.07	9.12	4.22	2.44	11.7	9.24	5.67	6.71	4.55	4.26	2.14	5.69	3.25	6.7	1.05	2.72	5.35	7.21	5.5	1.24
HORVU.MOREX.r2.1HG0015630	59.06	63.71	52.2	52.68	31.81	42.17	62.53	97.79	71.93	57.83	75.57	27.44	35.64	28.54	53.35	43.41	46.36	21.83	31.11	20.85	32.56	29.04	14.87
HORVU.MOREX.r2.1HG0015640	9.72	8.2	3.11	10.13	7.27	4.62	7.07	7.9	6.7	7.16	4.2	3.88	5.46	1.55	1.85	3.21	4.71	1.45	0.66	1.09	1.76	3.64	1.56
HORVU.MOREX.r2.1HG0015650	0	0	0	0	0	0.1	0	0.1	0	0	0	0	0	0	0	0	0	0	0	0	0	0	0
HORVU.MOREX.r2.1HG0015670	2.58	8.24	3.69	0.64	9.34	0.73	8.08	6.88	3.61	29.27	5.34	0	0	0	0.07	0	0	0	0	0	0	0	0
HORVU.MOREX.r2.1HG0015680	16.98	8.1	10.13	3.36	4.97	1.77	22.59	16.61	8.25	4.3	11.87	0.6	0	0.61	6.21	5.8	3.79	0	0.96	1.24	0.16	0.06	0.16
HORVU.MOREX.r2.1HG0015690	93.9	56.48	57.26	61.81	53.3	63.66	59.99	55.3	59.59	30.83	59.88	38.47	34.29	36.62	35.91	27.22	34.87	32.62	27.41	27.93	37.82	23.31	26.72
HORVU.MOREX.r2.1HG0015700	0	0	0.14	0	0	0	0	0	0	0	0	0	0.12	0	0.13	0	0	0	0	0	0.13	0	0
HORVU.MOREX.r2.1HG0015720	0	0.68	0.68	0	0	0	0	0	0	2.58	0	0	0	0.6	0	3.52	0.67	0.58	0	0	0	0.73	1.65
HORVU.MOREX.r2.1HG0015730	2.92	1.12	1.93	0.75	2	1.37	1.6	1.17	3.35	0.36	1.96	0.46	3.04	1.39	1.89	0.9	2.02	0.64	0.57	0.67	1.01	2.3	6.09
HORVU.MOREX.r2.1HG0015740	1.18	4.2	1.15	1.89	2.96	2.23	0.73	1.55	3.48	4.3	1.96	1.39	4.99	3.39	1.45	1.98	3.67	1.32	2.11	1.45	4.11	2.43	10.9
HORVU.MOREX.r2.1HG0015760	0	0	0	0	0	0.33	0	0.29	0	0	0	0	0	0	0	0	0.25	0	0.7	0	0	0	0
HORVU.MOREX.r2.1HG0015770	0	0	0	0	0.05	0	0	0.46	0.38	0	0	0	0	0	0	0	0	0	0	0	0	0.35	0
HORVU.MOREX.r2.1HG0015780	0	0	0	0	0.78	0	0	0	0	0	0	0	0	0	0	0	0	0	0	0	0	0	0
HORVU.MOREX.r2.1HG0015790	0	0	0.36	0	0	0	0.41	0	0	0	0	0	1.4	0	0.43	0	0	0	0	0	0	0	0
HORVU.MOREX.r2.1HG0015800	0.65	0.18	0.68	1.09	0	0.53	0.8	0.85	0	0	0.42	0.38	0.13	0.76	0.4	1.02	0.26	0.37	1.67	0.16	0	1.14	1.2
HORVU.MOREX.r2.1HG0015810	0	0.52	0	0	0	0	0	0	0	0	0	0	0	0	0	0	0	0	0	0	0	0	0
HORVU.MOREX.r2.1HG0015850	51.41	92.75	68.68	25.1	48.67	18.72	104.71	112.46	107.68	87.67	35.53	36.35	39.84	20.49	27.19	28.26	18.56	26.49	46.33	50.48	15.7	20.93	2.46
HORVU.MOREX.r2.1HG0015870	1.01	0.79	0.38	0.36	0	1.98	2.59	2.68	0.11	0	2.41	0.71	0	1.36	0.96	0	0.86	0	0	0	0.36	0	0
HORVU.MOREX.r2.1HG0015880	7.68	0	3.19	3.67	2.31	4.48	3.44	2.81	2.42	5.56	4.08	4.23	2.98	0.8	3.27	1.1	2.93	1.56	0.62	1.44	6.04	6.71	2.97
HORVU.MOREX.r2.1HG0015910	0	0	0	1.19	2.08	0.98	0.12	0	0	2.59	0.64	0	0	0	0	0	0	0	0	0	0	0	0
HORVU.MOREX.r2.1HG0015920	36.41	58	40.46	42.67	50.51	32.84	42.6	30.66	37.18	41.4	38.1	28.14	18.46	22.35	24.19	28.14	31.83	31.66	35.6	28.21	53.77	28.37	16.35
HORVU.MOREX.r2.1HG0015930	3.38	5.22	5.51	0.72	3.2	2.2	5.71	6	7.67	2.46	5.97	3.15	5.64	1.07	2.25	3.04	3.59	2.01	2.14	1.3	3.74	3.85	0
HORVU.MOREX.r2.1HG0015940	1.52	0.54	1.56	1.38	0.92	0.05	0.89	1.61	2.32	1.77	1.82	2.18	0.71	0.54	0.75	1.56	1.17	0.32	0.29	0.88	3.52	1.71	0.26
HORVU.MOREX.r2.1HG0015950	7.45	5.57	4.41	5.44	1.82	5.26	4.74	4	6.6	6.35	4.12	1.74	0.55	0.4	7.16	1.66	3.55	1.63	1.6	2.93	5.12	1.7	0.09
HORVU.MOREX.r2.1HG0015960	2.23	2.07	1	0	0	0.62	0	0.89	1.2	0.3	0.64	0	0.38	0	1.73	0	0.15	0	0.37	1.68	1.97	0.17	0
HORVU.MOREX.r2.1HG0015970	0.04	0	0	0.78	0	0	0	0	0.9	0	0	0.49	0	0	0	0	0	0	0	0	0	0.04	0
HORVU.MOREX.r2.1HG0016000	0	0	0	0	0	0	0	0	0	0.6	0	0	0	0	0	0	0	0	0	0	0	0	0
HORVU.MOREX.r2.1HG0016010	0	0	0	0	0	0	0	0.37	0	0	0	0	0	0	0	0	0	0	0	0	0	0	0
HORVU.MOREX.r2.1HG0016020	0.48	0	0.69	2.96	5.19	5.03	0	0.82	0.08	0.81	1.32	0.07	0	0	0	0	0	0	0	0	0	0	0
HORVU.MOREX.r2.1HG0016060	5.73	9.4	8.09	0.68	0	1	5.11	7.57	16.46	2.12	4.95	1.16	1.52	2.38	1.32	1.47	0.99	4.51	3.67	0.89	1.61	0.05	0
HORVU.MOREX.r2.1HG0016070	4.74	5.21	6.18	0.04	0.46	0.48	14.25	7.66	5.16	7.69	5.23	1.47	0.78	1.53	0.15	0.53	0.88	1.05	1.05	1.36	1.98	0.46	0
HORVU.MOREX.r2.1HG0016090	0.42	0	3.71	0.41	0.8	0	1.58	0.42	0	0	1.69	0	0.77	0	0	0	0	2.47	0	1.17	0.4	0	0
HORVU.MOREX.r2.1HG0016100	0.68	0	2.69	0.43	1.94	0	0.52	1.11	0.44	0.62	0.22	0.61	0.62	0	0.21	0	1.05	1.92	0.2	1.28	1.69	0	0
HORVU.MOREX.r2.1HG0016150	2.5	5.2	2.77	2.41	8.29	7.99	3.82	7.69	4.92	10.02	4.98	14.99	3.14	3.82	6.97	2.22	5.54	7.14	3.94	0	3.57	7.46	32.95
HORVU.MOREX.r2.1HG0016160	1.85	4.56	0	2.44	0	6.11	3.49	1.59	2.26	0.85	0.69	1.86	0	1.84	5.2	0	2.15	0	0.42	0	1.32	2.17	4.35
HORVU.MOREX.r2.1HG0016170	2.78	2.72	0	0.9	0	0	0.3	0.21	4.43	0.44	2.45	0	2.16	0	0.61	0.53	0.26	0	0.4	1.09	0	2.31	9.94
HORVU.MOREX.r2.1HG0016180	7.45	4.91	6.97	5.25	5.11	4.86	6.22	9.75	5.96	2.29	5.35	6.62	6.72	6.89	6.23	5.87	5.84	3.09	6.75	6.06	6.07	9.79	6.06
HORVU.MOREX.r2.1HG0016190	0.28	0	0	0	0.07	0.26	1.61	0	0.07	0	0	0	0	0	0.2	0	0.13	0.12	0	0	0.27	0	0
HORVU.MOREX.r2.1HG0016210	6.63	3.42	6.67	2.79	4.29	1.77	4.85	4.91	2.46	2.27	7.05	3.29	4.7	7.32	3.43	1.04	4.27	1.21	4.08	1.72	4.93	4.92	9.09
HORVU.MOREX.r2.1HG0016220	0.97	1.49	2.19	2.24	0	2.49	2.31	0.66	2.01	1.86	1.13	0	0	0	0	0	0.91	0	0	0	0	0.27	0
HORVU.MOREX.r2.1HG0016230	0.16	0.58	0	0	0.46	0.04	0	0	0	0	0	0	0	0	0.35	0	0	0.59	0	0.43	0	0	0.84
HORVU.MOREX.r2.1HG0016240	16.94	27.07	9.67	13.29	0.23	6.13	22.72	22.21	6.75	9.14	25.37	13.82	24.08	12.37	25.2	14.55	6.55	9.2	16.2	9.48	20.42	21.3	33.77
HORVU.MOREX.r2.1HG0016250	0	0	0	0.15	0	0.05	0.2	0.16	0.1	0.05	0.05	0	0	0	0	0	0.05	0	0	0	0	0	0
HORVU.MOREX.r2.1HG0016260	0	0.1	0	0	0	0	0	0	0	0	0	0	0	0	0	0	0	0	0	0	0	0	0
HORVU.MOREX.r2.1HG0016310	5.81	5.84	0	3.41	3.42	2.58	2.45	5.55	0.95	1.94	4.83	3.13	4.63	0	2.68	3.79	1.34	2.27	4.15	3.54	0.8	0.54	0
HORVU.MOREX.r2.1HG0016320	0	0.08	0.47	0	0	1.99	1.4	0.87	1.08	4.2	0	0.95	0	0.28	1.18	0.2	0.6	1.93	2.32	0	0.48	0.29	0.06
HORVU.MOREX.r2.1HG0016330	0	0	0	3.38	1.65	0	0	0	0	2	0	0	0	0	1.21	0	0	0	0	0	0.42	0	0
HORVU.MOREX.r2.1HG0016340	0.6	2.73	1.41	1.76	1.38	1.08	1.56	0.85	0.6	0.93	0.48	0	0.81	0	0.68	0	0	0	1.68	0	0.83	0	0
HORVU.MOREX.r2.1HG0016350	0.52	0	0	0	0	0.22	0	0	0	0	0	0	0	0	0	0.09	0	0	0	0	0	0	0
HORVU.MOREX.r2.1HG0016400	0	1.27	0	2.26	27.57	9.07	61.92	35.99	26.62	72.87	15.01	9.36	7.37	6.1	20.34	33.94	29.96	43.05	25.16	19.33	23.02	19.13	44.63
HORVU.MOREX.r2.1HG0016410	12.24	6.82	5.81	12.84	137.73	52	138.67	130.22	145.42	278.23	85.6	65.38	46.49	61.25	109.83	120.73	109.08	130.33	75.8	101.77	113.55	137.17	77.13
HORVU.MOREX.r2.1HG0016420	0.38	0	0	0	0	0	0	0	0	0	0	0.42	1.29	0.41	0	0	0.45	0	0	0	0	0	0.59
HORVU.MOREX.r2.1HG0016430	13.45	29.15	27.21	16.12	39.2	18.31	25.28	17.79	36.96	28.89	19.6	10.86	16	31.62	8.69	31.31	21.87	20.46	20.43	16.63	25.2	16.5	23.61
HORVU.MOREX.r2.1HG0016480	29.73	52.5	46.67	24.91	28.79	40.11	37.52	24.76	43.95	33.39	35.98	189.67	124.48	288.41	129.39	287.02	273.03	185.06	214.26	196.34	349.37	207.14	166.94
HORVU.MOREX.r2.1HG0016490	3.22	1.7	3.13	2.81	0.81	1.48	2.47	1.65	1.97	5.19	4.1	0.26	1.05	2.67	0.65	1.69	1.19	5.72	2.56	2.41	0.81	2.03	8.17
HORVU.MOREX.r2.1HG0016510	1.05	1.54	0.49	2.34	0	1.44	4.26	1.09	0.34	1.87	0.88	0	0	0	2.2	0	1.8	0	0	0.75	3.61	0	0
HORVU.MOREX.r2.1HG0016520	1.25	0	0	0	0	0	1.36	0	0	0	0	0	0	0.32	0	0	0.95	1.17	0	0	0.33	1.87	0
HORVU.MOREX.r2.1HG0016530	0	1.7	1.28	0	0	0	0	0.87	0	0.8	0	0	0	1.89	0	0.44	0.82	0	0	0	0	4.07	0
HORVU.MOREX.r2.1HG0016540	0.97	0.71	0.48	0.7	0	0.46	0.46	0.71	0.24	0.89	2.39	1.51	0.22	0.43	0.68	0.74	0.22	0.41	0.65	0.46	1.38	2.52	0
HORVU.MOREX.r2.1HG0016570	3.79	4.31	5.79	1.05	4.06	1.84	0.69	2.27	0.85	5.43	2.55	1.78	0.34	2.65	7.85	3.07	3.82	3.37	0.86	1.91	4.95	0.69	0
HORVU.MOREX.r2.1HG0016580	1.78	0.85	0.79	0.59	0.67	1.37	0.69	1.35	0.66	0.15	1.57	0.73	0.78	0.48	2.09	0.55	1.05	0.58	0.7	1.24	1.62	1.96	1.83
HORVU.MOREX.r2.1HG0016590	1.05	0.84	0.99	1.41	0.13	0.52	1.4	0.41	0.54	1.48	2.31	0.82	0.59	0.13	0.67	1.01	0.71	2.38	0.57	2.85	0.94	0.3	0
HORVU.MOREX.r2.1HG0016600	1.96	0.26	1.4	3.31	1.9	3.34	1.31	2.52	2.24	0.15	2.71	2.6	2.88	4.16	10.19	3.02	4.81	1.03	2.3	2.48	14.77	13.02	11.98
HORVU.MOREX.r2.1HG0016610	0.19	0	0	0.73	0	3.93	0	3.07	0.18	0	0.65	2.15	3.18	0.95	8.7	1.86	2.9	0	1.81	1.1	10.65	7.12	6.28
HORVU.MOREX.r2.1HG0016620	1.21	4.47	1.49	6.4	3.54	3.19	0.94	1.53	1.17	2.89	1.35	4.59	1.38	0.33	6.74	6.85	5.61	0.35	2.45	1.22	9.62	11.81	12.87
HORVU.MOREX.r2.1HG0016630	0.61	0.61	0.82	0.42	0	0	0.14	1.79	0.15	0.14	0.6	0	0	0	0	0	0.57	1.18	0	0	1.31	0.16	0
HORVU.MOREX.r2.1HG0016640	1.87	4.97	3.63	3.6	3.51	4.43	3.49	5.08	14.31	12.76	2.34	4.94	0.42	3.2	0	8.89	2.63	14.4	7.52	1.71	8.44	6.72	9.21
HORVU.MOREX.r2.1HG0016650	0.86	1.6	1.6	0	0.35	0	1.17	0.24	1.44	0.23	0.84	0.44	0.57	0.22	0.35	0	0.8	3.2	2.01	1.06	3.29	15.91	14.28
HORVU.MOREX.r2.1HG0016660	0	0	0	0	0	0	0	0	0	0	0	0	0	0	0	0	0	0.11	0	0	0	0	0.18
HORVU.MOREX.r2.1HG0016670	0.04	0.04	0	0.04	0	0.08	0.04	0	0	0.04	0	0	0.69	0.04	0	0	0	1.53	0	0	0	0	0.06
HORVU.MOREX.r2.1HG0016680	0	2.29	0	0	0	0	0	0	0	0	0.55	0	0	1.7	0	0	0	0	0.62	0	0	0	0.65
HORVU.MOREX.r2.1HG0016700	0	0	0	0	0	0	0	0	0	0	0	0	0	0	0	0	0	0	0	0	0	0.24	3.05
HORVU.MOREX.r2.1HG0016710	2.72	0.9	0	2.03	0	1.22	2.78	0.43	0	1.23	3.99	3.44	2.67	3.67	0	3.45	2.05	1.35	2.64	3.53	2.52	4.58	4.16
HORVU.MOREX.r2.1HG0016720	10.75	11.07	17.62	37.57	26.08	17.41	13.36	15.44	6.7	11.84	11.69	23.26	24.42	8.46	14.12	11.97	7.92	6.82	10.16	15.94	14.22	4.71	15.93
HORVU.MOREX.r2.1HG0016730	0	0	0	0	0.78	0.22	0.19	0	0.57	0.24	0.16	0.23	0	0.34	0	0	0	0.31	0	0	0	0.24	0
HORVU.MOREX.r2.1HG0016750	0	0	0	0	0	0	0	0	0	0	0	0	0	0	0	0.39	0	0	0	0	0.12	0	0
HORVU.MOREX.r2.1HG0016770	15.76	10.48	9.92	14.66	22.03	20.42	20.5	21.77	29.23	43.26	22.91	11.06	1.39	2.17	11.38	14.45	12.37	4.94	6.24	9.47	11.07	9.21	4.22
HORVU.MOREX.r2.1HG0016780	38.42	31.32	31.12	29.87	48.61	44.88	40.56	35.25	47.55	49.16	35.82	19.37	19.62	16.23	8.28	20.77	26.41	24.76	28.68	17.51	25	18.72	14.4
HORVU.MOREX.r2.1HG0016790	179.86	380.4	299.19	147.59	226.78	147.16	395.68	240.56	235.35	283.02	189.43	117.56	76.27	153.08	97.56	266.34	228.07	226.99	137.59	120.16	175.81	130.63	65.98
HORVU.MOREX.r2.1HG0016800	428.42	488.57	441.79	20.81	49.8	35.21	539.14	461.49	218.54	203.54	87.6	762.4	556.84	731.05	305.75	450.96	381.42	1439.96	1117.97	1435.49	370.58	567.07	532.44
HORVU.MOREX.r2.1HG0016810	0	0	0	0.4	0	0	0.16	0	0.33	0.31	0	0	0.16	0	0.24	0.17	0.08	0	0	0	0.16	0.35	1.09
HORVU.MOREX.r2.1HG0016830	0	0	0	0	0	0	0	0	0	0	0.98	0	0	0	0	0	0	0	0	0	0	0	0
HORVU.MOREX.r2.1HG0016840	6.12	6.59	11.45	1.8	9.58	1.42	8.48	3.07	18.19	3.68	8.46	1.37	0.82	3.94	0.46	5.15	4.04	3.99	4.43	1.13	2.52	0.59	1.94
HORVU.MOREX.r2.1HG0016860	0	0	0	0	0	0	0	0	0	1.05	0	0	0	0	0	0	0	0	0	1.02	1.18	0	0
HORVU.MOREX.r2.1HG0016870	0	0	0	0	0	0	0	0	1.12	0	0	0.37	0.25	0.52	0	1.75	0	0.06	0	0.79	0	0	0
HORVU.MOREX.r2.1HG0016910	0	0	0	0	0	0	0.98	0	0	1.67	0	0	0	0	0	0	0.72	0	0	1.95	1.47	3.78	0
HORVU.MOREX.r2.1HG0016930	0.12	1.05	0	0	0	0	1.43	0.8	0	0	0.57	0	0	0	0	0.12	0.32	0	0	0	1.33	0	0
HORVU.MOREX.r2.1HG0016940	0	0	0	0	0	0	0.69	0	0	0	0	0	0	0	0	0	0	0	0	0	0	0	0
HORVU.MOREX.r2.1HG0016950	0	0	0	0	0	0	2.17	0	0	0	0	0.17	0	0	0	0	0	0	0	0.55	0.91	0	0
HORVU.MOREX.r2.1HG0016960	0	0	0	0	0	0	0	0.52	0	0	0	0	0	0	0	0	0	0	0	0	0	0	0
HORVU.MOREX.r2.1HG0016970	1.15	2.2	2.31	1.64	0.93	0.37	1.13	2.43	0.81	1.32	1.56	0.83	1.24	1.3	1.84	0.96	2.45	0.67	1.04	1.84	1.76	1.44	5.45
HORVU.MOREX.r2.1HG0016980	0.38	0	0.19	0	0	0	0.54	0	0	0.18	0.76	1.37	0	0.17	0	0	0	0	0	0.55	0.55	0	0
HORVU.MOREX.r2.1HG0016990	0	0	0	0	0.16	0	0	0	0	0	0	0.45	0	0	0	0	0	0	0	0	0	0	0
HORVU.MOREX.r2.1HG0017000	0	0	0	0	0	0	0	0	0	0	0	0	0	0	0	0	0	0	0	0	0	1.4	0
HORVU.MOREX.r2.1HG0017010	0.22	0	0	0	0	0	0.07	0.14	0	0	0	0	0	0	0	0	0.2	0	0.07	0	0.34	0	0
HORVU.MOREX.r2.1HG0017020	2.24	4.03	7.62	0	3.23	0	1.44	6.28	0	0	1.28	0	0	0.4	6.78	0	3.69	0	1.2	0	1.2	0.14	0
HORVU.MOREX.r2.1HG0017030	0.28	0	0	0	0.54	0	0	0	0	0	0	0.76	0	0.5	0.26	0.58	0	0	0.51	0	0	2.06	0
HORVU.MOREX.r2.1HG0017040	253.3	294.69	311.16	918.12	646.77	1238.27	192.44	199.18	184.59	359.09	676.77	8.49	11.77	4.23	66.4	25.34	35.9	32.35	5.01	7.37	13.74	4.99	1.46
HORVU.MOREX.r2.1HG0017050	2.53	2.53	1.27	0.73	2.37	2.15	2.65	0.92	1.19	2.74	1.46	1.03	1.53	1.34	2.13	0.74	2.25	0.83	1.04	0.91	2.38	4.75	0
HORVU.MOREX.r2.1HG0017090	882.63	1199.69	1172.42	4003.26	2917.07	4742.65	743.42	811.08	962.33	1417.75	2848.13	292.59	322.92	249.24	523.89	416.09	473.77	163.98	135.98	150.86	695.4	351.66	82.63
HORVU.MOREX.r2.1HG0017100	0	0	0	0.94	0	0	0	0.47	0	0	0	0	0	0	1.43	0	0	0	0	0	0	0	0
HORVU.MOREX.r2.1HG0017110	0	0	0	0	0	0	0	0	0	0	0	4.04	7.11	14.51	1.88	11.92	4.11	3.04	1.99	5.13	3.69	0.96	0
HORVU.MOREX.r2.1HG0017150	12.79	6.28	8.95	0.21	4.73	5.59	8.45	7.02	9.78	3.55	3.68	0.2	0	1.22	0.59	3.62	5.49	2.49	1.67	3.04	14.42	13.97	1.88
HORVU.MOREX.r2.1HG0017160	10.07	8.72	6.23	11.39	9.5	7.63	3.52	8.66	13.81	9.46	7.91	1.3	0.28	1.61	9.48	2.16	8.44	4.81	3.46	2.73	5.58	2.07	0.4
HORVU.MOREX.r2.1HG0017170	0.41	0	0.28	0	0	0	0.53	0.07	0	0	0	0	0	0	0	0	0	0	0	0	0	0	0
HORVU.MOREX.r2.1HG0017190	0	0	0	1.04	0	0	0.47	0	0	0	0	0.4	0.27	1.62	0.33	6.34	2.08	0.47	3.22	0.33	1.79	1.77	0.87
HORVU.MOREX.r2.1HG0017210	0	0.34	0	0	0	0	0	0	0.69	0	0.69	0	0.63	0	0	0	0	0	0	0	0	0	0
HORVU.MOREX.r2.1HG0017220	0	0	0	0.15	0	0	0	0	0	0	0	0	0	0	0	0	0	0	0	0	0	0	0
HORVU.MOREX.r2.1HG0017240	0	0	0	0.22	0	0	0	0	0	0	0	0	0	0	0	0	0	0	0	0	0	0	0
HORVU.MOREX.r2.1HG0017270	234.14	241.83	183.48	224.73	181.09	274.13	204.63	257.35	240.29	194.63	263.06	106.57	128.61	116.81	155.77	109.35	116.26	91.11	100.36	103.5	111.89	93.42	74.97
HORVU.MOREX.r2.1HG0017290	0	0	0	0.16	0	0	0	0	0	0	0	0	0	0	0	0	0	0	0	0	0	0	0
HORVU.MOREX.r2.1HG0017300	4.02	7.38	3.83	5.34	6.87	5.79	7.61	3.91	4.42	5.12	5.51	4.5	1.98	3.33	1.68	5.41	3.47	4.24	4.19	3.32	4.75	4.3	0.83
HORVU.MOREX.r2.1HG0017310	2.77	3.23	5.28	4.67	5.69	7.99	1.92	6.94	1.96	1.86	1.17	0	0	0.61	1.71	0.93	1.45	0	0.07	2.69	5.09	0.16	14.43
HORVU.MOREX.r2.1HG0017320	0.32	0.09	0.33	0.12	0	0	0.3	0	0	0.18	0.22	0.07	0.09	0.24	0.42	0.09	0.05	0.04	0.23	0.04	0.07	0.19	0
HORVU.MOREX.r2.1HG0017340	0.96	3.06	0	0.46	0	0	0	2.35	0	0	0	0	0.66	0	0	0	0.22	0	0.22	0	0	0	0
HORVU.MOREX.r2.1HG0017350	1.62	0.5	1.1	1.22	1.45	0.35	1.4	2.07	0.76	1.61	1.67	0.34	0	1.01	1.79	1	0.59	1.08	0.47	1.08	0	0.39	0.35
HORVU.MOREX.r2.1HG0017360	10.96	4.14	8.23	9.79	21.88	7.45	12.58	10.49	11.06	5.27	7.25	5.81	6.42	9.07	11.24	5.53	7.42	5.97	5.46	5.96	8.44	6.43	3.7
HORVU.MOREX.r2.1HG0017380	7.76	10.17	9.67	1.97	2.2	1.15	8.52	6.01	15.48	18.77	2.62	1.15	0.71	1.48	2.62	5.38	4.49	0	0	3.39	4.04	1.16	0
HORVU.MOREX.r2.1HG0017390	21.8	23.93	32.49	9.99	5.46	5.53	30.27	21.65	28.65	18.86	5.97	4.29	0.63	1.22	5.38	13.83	12	12.93	6.47	5.31	5.7	1.25	0
HORVU.MOREX.r2.1HG0017400	0	0	0	0.05	0	0.05	0	0	0.72	0	0	0.36	0.14	0.23	0.09	1.12	0.59	0.52	0.09	0.14	1.09	0.57	0.07
HORVU.MOREX.r2.1HG0017410	0	0	0	0	0	0	0	0	0	0	0	0	0	0	0	0	0	0	0.1	0	0	0	0
HORVU.MOREX.r2.1HG0017460	64.24	68.42	55.64	73.83	58.69	77.9	64.14	78.13	79.47	69.5	73.1	24.29	42.57	29.58	53.09	39.34	54.77	18.02	31.36	19.76	60.1	34.52	22.27
HORVU.MOREX.r2.1HG0017470	71.56	74.39	53.69	55.39	43.97	56.7	48.44	65.32	55.73	31.91	58.56	40.06	48.98	22.79	46.91	42.55	43.83	19.21	26.21	26.07	43.97	20.76	14.26
HORVU.MOREX.r2.1HG0017490	31.2	36.97	49.55	41.26	53.1	45.8	42	32.73	63.64	69.26	40.77	16.95	17.58	29.39	13.51	31.38	38.15	34.22	49.06	25.82	34.99	28.33	19.57
HORVU.MOREX.r2.1HG0017500	0.06	0.06	0	0	0	0	0.12	0.15	0	0	0	0	0	0.17	0	0	0	0	0.06	0	0	0	0
HORVU.MOREX.r2.1HG0017510	1.04	1.02	0	2.01	0.99	1.65	1.63	1.72	0	0.64	0.35	0.31	2.22	2.12	0.32	0	1.3	0	0.63	1.29	0	0.36	0
HORVU.MOREX.r2.1HG0017530	14.51	8.35	12.62	17.3	14.01	12.76	11.13	15.37	16.9	16.24	14.11	2.62	14.47	7.92	9.64	14.25	18.48	1.86	3.79	3.85	13.02	9.26	0.06
HORVU.MOREX.r2.1HG0017570	0	0	0	0	0	0	0	0	0	0	0	0	0	0	0	1.09	0	0	0	0	0	0	0
HORVU.MOREX.r2.1HG0017580	0	0	0	0	0	0	0	0	0	0	0	0	0	0	0	2.7	0	0	0	0	0	0	0
HORVU.MOREX.r2.1HG0017590	0.61	0	0	0	0	0	0	0.29	0	0	0	0	0	0	0	2.43	0	0	0	0	2	0	0
HORVU.MOREX.r2.1HG0017600	0.08	0	0	0	0	0	0	0	0	0	0.47	0	0	0	0.08	0	0	0	0	0	0.08	0.09	0
HORVU.MOREX.r2.1HG0017620	0	0	0	0	0.94	0	0	0.65	0.98	0	0	2.94	0.91	0	0	0.34	0.62	3.36	0	0	0.63	0	0
HORVU.MOREX.r2.1HG0017640	0	0	0.6	0	0	1.34	0.91	0.35	0	0	0	1.62	0	0	0	0.37	0	0	0.05	0.75	0	1.45	0
HORVU.MOREX.r2.1HG0017690	0	1.07	0	0	0	0.77	0	0	0	1.75	0	0.24	0	0	0	0	0	3.48	0	1.28	0	1.42	0
HORVU.MOREX.r2.1HG0017700	11.16	24.93	18.79	6.95	19.96	12.2	11.24	19.66	13.42	20.31	7.75	13.36	8.42	7.78	6.44	5.67	7.75	22.94	11.16	10.3	12.75	21.65	51.31
HORVU.MOREX.r2.1HG0017710	1.86	2.25	1.36	1.49	0.04	1.5	2.05	6.16	2.04	1.2	2.73	1.83	0.79	1.85	5.45	2.18	1.86	0	3.53	0.08	3.31	0	0
HORVU.MOREX.r2.1HG0017720	0	0	0	0	0	0	0.51	0	1.09	0	0.23	0	0	0	0	0.39	0	0	0	0	0	0	0
HORVU.MOREX.r2.1HG0017740	0	0	0	0	0	0	1.88	0	0	0	0	0	0	0	0	0	0	0	0	0	0	0	0
HORVU.MOREX.r2.1HG0017770	3.25	7.08	4.26	0.62	4.98	6.09	4.27	9.22	7.24	3.69	3.94	2.5	1.65	6.96	0.46	6.02	3.15	1.16	1.47	4.1	3.58	4.77	0
HORVU.MOREX.r2.1HG0017800	3.01	2.48	7.01	1.68	5.43	3.91	2.74	5	6.39	2.05	2.08	0.83	1.14	2.75	0.97	3.15	2.37	1.08	0.88	4.12	1.6	3.88	0.83
HORVU.MOREX.r2.1HG0017810	13.26	11.18	17.38	14.45	12.01	11.57	18.04	14.42	15.88	14.17	9.48	5.39	11.08	8.64	10.38	7.76	12.18	8.22	8.8	8.35	16	8.97	3.14
HORVU.MOREX.r2.1HG0017820	29.49	19.92	18.8	15.07	13.53	23.08	31.34	15.53	30.81	14.23	23.53	9.09	7.4	5.88	20.72	12.15	17.11	1.06	9.32	11.32	2.36	3.98	8.53
HORVU.MOREX.r2.1HG0017830	8.85	6.44	8.81	4.5	7.12	3.95	8.61	10.92	9.74	13.89	5.19	5.51	7.92	7.29	3.89	2.08	4.61	9.61	6.86	4.16	9.79	2	6.87
HORVU.MOREX.r2.1HG0017850	3.48	4.37	6.17	2.43	3.54	4.23	0	3.21	5.1	6.58	6.44	2.53	0.05	2.99	4.93	1.35	3.15	0.82	2.83	2.09	2.51	1.56	0.16
HORVU.MOREX.r2.1HG0017860	0	0	0	0	0	0	0	0	0	0.09	0.19	0	0	0	0	0	0	0	0	0	0	0	0
HORVU.MOREX.r2.1HG0017870	0.75	1.79	1.04	0.63	2.89	2.73	0.36	0.73	2.75	3.05	1.83	0.07	0.79	2.65	1.52	2.61	1.99	2.94	0.27	0	0.9	0.49	0.54
HORVU.MOREX.r2.1HG0017880	7.51	10.19	7.85	2.96	10.54	3.58	8.54	5.24	6.99	2.03	4.86	3.26	0.96	0.27	1.19	5.38	3.79	5.07	2.67	1.64	6.26	4.5	0.43
HORVU.MOREX.r2.1HG0017890	0	0	0	0	1.63	0	0	0	0	0	0	0	0	0.15	0	0	0	0	0	0	0	0	0
HORVU.MOREX.r2.1HG0017900	0.58	0	0	0	0	0	0	0	0	0	0	0	0	0	0	0	0	2.67	0	0	0	0	0
HORVU.MOREX.r2.1HG0017910	0	0	0	0	0	0.69	0	0	0	0	0.16	0	0	0	0	0	0	0	0	0	0	0	0
HORVU.MOREX.r2.1HG0017920	73.72	128.9	91.93	92.57	124.55	96.16	102.29	62.29	158.02	92.87	92.58	15.62	6.61	21.12	6.87	30.59	33.52	12.92	12.05	7.99	34.85	45.3	59.6
HORVU.MOREX.r2.1HG0017930	0	0	0	0	3.26	0	0	0	1.34	0	0	0	0	0	0	0	0	0	0	0	0	0	0
HORVU.MOREX.r2.1HG0017950	1.22	3.01	1.55	6.72	0.87	2.12	1.42	0.66	0.04	1.62	1.58	0	0	0	0	0	0	0	0	0	0	0	0.07
HORVU.MOREX.r2.1HG0017980	0	0.41	0	0	0	0	0	0.41	0	0	0	0	0	0	0	0	0	0	0	0	0	0	0
HORVU.MOREX.r2.1HG0017990	204.45	212.85	194.62	195.79	168.36	238.09	210.85	217.45	179.97	133.44	178.22	215.47	188.97	200.07	193.75	193.71	216.58	151.28	144.67	123.01	201.09	120.3	84.77
HORVU.MOREX.r2.1HG0018000	0	0.44	0.44	0	0.43	0.43	0.85	0	0.45	0.83	0.46	0	0	0	0.42	0	3	0.38	0.41	0.42	0.44	0.94	3.96
HORVU.MOREX.r2.1HG0018010	3.41	4.08	4.86	2.8	5.86	2.87	3.8	3.98	6.9	5.71	6.14	1.78	3.2	3.24	1.34	6.95	6.58	2.03	1.6	2.41	2.41	1.64	2.72
HORVU.MOREX.r2.1HG0018030	0	0	0	0	0	0	0	0	0	0.66	0	0	0	0	0	0	0	0	0	0	0	0	0
HORVU.MOREX.r2.1HG0018040	768.32	608.07	624	812.82	1010.37	984.95	942.67	862.85	1277.72	1894.07	1299.28	314.52	330.83	273.63	747.77	566.04	627.98	379.86	412.69	418.98	648.69	487.63	321.22
HORVU.MOREX.r2.1HG0018080	5.55	13.3	10.85	9.33	5.69	11.86	0.78	7.16	2.76	0.14	11.79	5.96	7.52	6.19	18.42	8.02	14.48	3.13	4.63	5.01	11.53	7.27	0.11
HORVU.MOREX.r2.1HG0018090	0	0	0	0	0	0	0	0	0	1.86	0	0	0	0	0	0	0	0	0	0	0	0	0
HORVU.MOREX.r2.1HG0018100	195.45	332.96	365.2	264.44	316.81	285.05	337.44	187.14	376	264.97	270.25	181.99	106.19	251.23	70.96	397.42	306.27	442.51	460.18	256.38	251.95	255.93	180.09
HORVU.MOREX.r2.1HG0018110	4.93	1.5	1.51	3.46	1.99	5.86	6.27	3.9	1.48	6.62	3.74	2.21	1.22	7.81	4.26	3.46	8.6	3.74	4.11	4.87	7.06	5.95	0.26
HORVU.MOREX.r2.1HG0018120	3.7	0.6	0	1.78	3.5	4.96	6.66	3.94	0.91	4.23	7.06	1.64	3.1	7.27	1.72	3.44	10.63	6.52	3.33	4.03	5.28	7.68	0
HORVU.MOREX.r2.1HG0018140	8.46	7.73	6.9	7.87	4.71	12.68	8.61	9.26	9.24	5.29	7.28	9.31	5.3	2.85	9.25	4.18	3.44	2.33	4.96	4.02	8.36	1.85	3.34
HORVU.MOREX.r2.1HG0018150	1.75	3.14	2.73	3.16	3.38	1.72	2.95	2.19	2.84	0.64	4.21	1.54	4.84	2.17	4.18	2.46	5.37	0.88	2.31	0.65	3.68	7.9	6.94
HORVU.MOREX.r2.1HG0018160	0	0	0	0	0	0	0	0	0	0	0	0.11	0	0	0	0	0	0	0	0	0	0	0
HORVU.MOREX.r2.1HG0018170	16.95	25.16	21.04	21.54	25.32	14.29	25.86	21.58	28.22	20.59	24.16	20.09	16.47	23.76	12.65	35.57	31.43	11.62	31.22	22.02	34.02	16.42	12.93
HORVU.MOREX.r2.1HG0018190	20.1	7.53	15.16	6.45	23.27	10.13	9.91	12.09	8.04	21.62	16.28	9.28	1.19	8.77	1.16	15.45	5.11	8.59	5.92	1.15	12.75	18.85	16.89
HORVU.MOREX.r2.1HG0018200	10.04	5.75	7.58	11.6	10.75	5.46	6.49	6.01	5.03	5.21	7.09	4.6	1.18	2.86	4.14	9.63	3.29	2.98	2.02	1.25	6.57	5.66	1.8
HORVU.MOREX.r2.1HG0018230	7.55	14.64	4.69	11.46	6.33	7.29	10.73	13.97	10.6	11.95	14.01	3.88	0.44	5.12	7.73	13.36	11.96	3.22	5.14	1.88	7.15	5.64	4.5
HORVU.MOREX.r2.1HG0018250	0.09	0	0	0	0	0	0	0	0.18	0.08	0	0	0.08	0	0	0	0	0	0	0	0	0	0
HORVU.MOREX.r2.1HG0018280	0	0.08	0.09	0	0	0	0	0	0	0	0	0	0	0	0	0	0	0	0	0.19	0	0.11	0
HORVU.MOREX.r2.1HG0018290	0.95	0.35	0.04	0.29	0	1.21	0	0.88	1.08	0	2.3	0.94	0.72	0	0	0	0	0	0	0	0	0	0
HORVU.MOREX.r2.1HG0018300	1.08	0	0	4.15	0	1.02	2.99	1.08	3.23	0	2.18	0.94	0	0	0	0	0	0.87	0	0	0	0	0
HORVU.MOREX.r2.1HG0018310	94.53	161.38	101.64	748.47	659.2	233.52	92.64	57.67	144.36	74.28	136.19	10.46	5.73	12.73	20.96	93.82	87.11	0	0	0	0.75	0.19	0.4
HORVU.MOREX.r2.1HG0018320	0	0	0	0	0	0	0	0	0	0.43	0	0	0	0	0	0	0	0	0	0	0	0	0
HORVU.MOREX.r2.1HG0018330	0	0	0	0	0	0	0	0	0	0	0	0	0	0	0	0	0	0	0	0	0	0.46	0
HORVU.MOREX.r2.1HG0018350	0.15	0	0	0	0	0	0	0	0.07	0	0	0	0.07	0	0	0	0.13	0	0	0	0	0	0
HORVU.MOREX.r2.1HG0018430	0	0	3.3	0	0	0	0.09	0	0	0.59	0	0	1.37	0	0	0	0	0	0	0	0	0	0
HORVU.MOREX.r2.1HG0018440	0	0	0	0	0	0	0.28	1.08	0	0	0	0	0	0	0	0.54	0	0	0	0	0	0	0
HORVU.MOREX.r2.1HG0018460	0.62	0.6	0.91	1.35	0.88	0	0	0	0.35	0	0.61	0	1.13	0.27	0.57	0	0	0	0.28	0	0	0	0
HORVU.MOREX.r2.1HG0018490	0	0	0	0	0.25	0	0	0	0.26	1.1	0.26	0.83	1.1	1.78	1.13	1.22	1.34	0	5.04	1.4	0	0	0
HORVU.MOREX.r2.1HG0018500	6.4	6.07	3.65	2.4	2.01	3.2	1.92	3.25	6.06	3.04	6.15	4.69	2.85	4.4	3.93	1.42	3.01	0.7	0.28	1.73	1.87	2.49	0.05
HORVU.MOREX.r2.1HG0018510	0	0	0.69	0	0.51	0.57	0	0	0.98	0	0	0	0.21	0	0	0	0	0	0.2	0	0.22	0	0
HORVU.MOREX.r2.1HG0018520	20.16	12.67	23.38	15.09	15.11	15.48	19.81	24.95	13.35	19.84	25.42	31.11	21.64	19.33	23.87	13.75	15.73	17.31	14.43	24.94	27.84	28.46	16.87
HORVU.MOREX.r2.1HG0018530	0	0	0.48	0.23	0.23	0	0.46	0.24	0.24	0	0	0	0	0	0	0.25	0.45	0	0	0.23	0	0	0.32
HORVU.MOREX.r2.1HG0018540	0	0	0	0	0	0	0	0	0	0	0	0	0	0.22	0	0	0	0	0	0	0	0	0
HORVU.MOREX.r2.1HG0018550	2.98	3.24	1.94	2.85	0	0.24	5.53	4.86	0.49	2.72	4.99	2.54	2.66	4.58	3.47	5.62	6.51	9.91	5.67	9.09	5.92	1.8	0
HORVU.MOREX.r2.1HG0018560	9.31	8.37	22.58	7.68	9.6	5.53	17.27	9.67	4.7	14.63	2.9	3.79	4.14	4.21	7.45	7.57	8.41	9.5	11.73	13.99	7.35	17.99	5.64
HORVU.MOREX.r2.1HG0018580	24.39	21.78	19.03	18.93	9.58	20.27	24.27	30.87	28	13.57	26.28	16.97	24.92	17.34	16.87	14.79	16.46	10.17	15.83	12.28	23.25	14.17	11.89
HORVU.MOREX.r2.1HG0018620	0	0	0	0	0	0	0.36	0	0	0	0	0	0	0	0	0	0	0	0	0	0	0	0
HORVU.MOREX.r2.1HG0018630	0.46	5.65	3.07	2.51	0	2.46	1.6	1.65	5.84	0	0	0.55	0.28	1.1	0	0.16	5.97	2.78	0	0	0	0	0
HORVU.MOREX.r2.1HG0018640	9.28	21.58	9.75	10.66	20.22	14.74	22.03	7.14	18.2	16.6	12.64	6.07	5.22	10.2	6.79	15.03	17.87	14.89	7.55	10.9	18.06	10.51	28.67
HORVU.MOREX.r2.1HG0018660	0	0	0	0	0	0	0	0.56	0	0	0	0	0	0	0	0	0	0	0	0	1.08	0	0
HORVU.MOREX.r2.1HG0018670	0	0	0	0	0	0	0	1.51	0	0	0	0	1.45	0	0	0	0.37	0	0	0.37	0.76	0	0
HORVU.MOREX.r2.1HG0018680	0.32	0	0	0	0	0.46	0	0.47	0	2.52	0.95	0	0	0	0.92	0.33	0	0	0.44	0	1.1	0	0
HORVU.MOREX.r2.1HG0018690	0	0	0	0	0.71	0	0	0	0	0	0.37	0	0.31	0	0	0	0.42	0	0	0.39	0	0	0
HORVU.MOREX.r2.1HG0018700	19.39	47.94	44.82	32.81	28.48	17.49	27.02	28.12	30.89	18.56	28.8	22.74	21.11	37.26	14.83	42.26	43.88	39.3	24.96	26.68	41.78	32.98	13.32
HORVU.MOREX.r2.1HG0018740	3.97	6.26	2.94	3.98	2.87	7.18	1.67	0.76	1.89	7.29	3.09	6.23	2.42	7.98	4.53	17.67	12.55	0.23	1.53	1.58	2.05	4.45	4.07
HORVU.MOREX.r2.1HG0018750	4.84	5.86	5.34	21.66	73.86	52.37	138.87	131.65	113.36	228.82	63.3	63.52	34.06	54.36	90.72	139.85	103.02	160.4	65.52	90.85	97.58	72.79	110.63
HORVU.MOREX.r2.1HG0018760	1.98	10.36	24.6	18.87	82.64	44.65	159.89	109.74	96	245.04	68.7	41.9	34.79	73.21	53.97	89.16	86.01	50.53	41.5	56.5	45.6	66.52	57.89
HORVU.MOREX.r2.1HG0018770	15.4	18.74	15.13	5.63	2.64	3.15	8.5	17.14	8.42	2.35	11.16	4.92	3.89	2.91	1.89	0.93	1.61	1.34	7.63	4.76	2.28	0.62	3.43
HORVU.MOREX.r2.1HG0018780	153.34	109.82	138.69	144.21	173.06	174.88	153.3	107.25	158.24	190.07	150.96	82.37	82.6	69.44	111.68	71.61	96.76	55.74	56.55	73.79	109.74	73.56	50.4
HORVU.MOREX.r2.1HG0018790	10.03	11.56	19.83	15.76	19.99	15.94	17.5	7.2	14.86	13.01	9.44	8.07	4.94	15.09	2.52	14.19	11.35	15.64	17.19	13.83	13.75	13.5	21.59
HORVU.MOREX.r2.1HG0018800	1.05	0.8	1.53	3.18	2.19	0.77	0.63	2.79	2.16	0.18	1.02	1.13	0.58	1.81	1.07	1.97	3.54	3.78	1.08	2.41	1.8	2.47	0.29
HORVU.MOREX.r2.1HG0018810	0.79	0.24	0.22	0.59	0.33	0.13	0.46	0.47	0.56	0	0.91	0.39	1.04	0.08	1.25	0	0.9	0	0.51	0.54	0.74	0.24	0.46
HORVU.MOREX.r2.1HG0018830	2.69	1.35	3.44	3.68	3.58	0.91	8.42	4.46	5.91	4.88	8.28	3.97	2.78	0	3.03	3.52	5.11	0	2.33	1.07	5.72	5.73	2.76
HORVU.MOREX.r2.1HG0018850	0	0	0	0.37	1.09	0.37	0	0	0	0	0	0	0	0	0	0	0	0	0	0	0	0	0
HORVU.MOREX.r2.1HG0018860	16.94	6.52	10.09	25.11	12.22	7.4	6.17	16.6	19.79	7.89	18.48	4.97	6.5	0.55	0.1	6.68	2.53	0.14	0.35	0.48	5.94	4.87	0.08
HORVU.MOREX.r2.1HG0018870	0	0	0	0	0	0	0	0	0	0	0	0	0	0	0	0	0	0	0	0	0.24	0	0
HORVU.MOREX.r2.1HG0018880	0.09	0	0	1.02	0.17	0.59	0	0	0	0	0	0	0	0	0	0	0	0	0	0	0	0	0
HORVU.MOREX.r2.1HG0018900	0.82	0	0	0	0	0	0	0.54	0	0	0	0	0	0	0	0	0	0	0	0	0	0	0
HORVU.MOREX.r2.1HG0018910	640.95	679.76	652.33	756.64	909.16	763.5	860.96	693.95	963.62	1522	918.4	309.03	328.67	281.01	632.8	453.93	449.92	312.23	280.23	344.12	535.98	388.21	493.95
HORVU.MOREX.r2.1HG0018930	19.51	10.2	11.7	13.16	13.77	22.37	14.78	17.39	29.9	23.74	20.55	10.58	19.61	8.5	12.35	12.24	18.67	15.5	5.85	12.05	15.34	5.26	0.54
HORVU.MOREX.r2.1HG0018950	4.59	3.73	5.54	6.19	4.96	2.43	3.35	2.53	3.32	5.62	5.4	0.32	0.22	0.21	0.33	2.29	1.19	4.18	0.43	0.57	1.46	0.74	0.17
HORVU.MOREX.r2.1HG0018960	0.7	0	0	0	0	0	0.98	0.69	0.69	0.32	0	0	0	5.44	0	0	0	0	0	0	0	0	0
HORVU.MOREX.r2.1HG0018970	0	0	0	0	0	1.34	0	0.93	0.35	0	0	0	0	0	0	0.61	2.52	0	1.08	4.12	1.36	2.88	4.05
HORVU.MOREX.r2.1HG0018980	0	0	0	0	0	1.07	0	0.84	0.84	0	1.97	0.5	0	0	0.53	2.31	1.58	0	3.83	2.92	1.89	0	0
HORVU.MOREX.r2.1HG0019000	0	0	0	0.06	0	0.18	0	0	0	0	0	0	0	0	0	0	0	0	0	0	0	0	0
HORVU.MOREX.r2.1HG0019020	16.75	4.84	17.43	13.73	7.13	22.07	15	24.66	24.86	41.66	21.06	3.82	5.53	9.69	12.73	10.65	8.9	3.15	5.48	5.59	9.98	4.54	15.66
HORVU.MOREX.r2.1HG0019030	48.2	75.91	69.27	52.89	65.56	101.1	66.09	44.16	75.38	89.44	59.08	19.07	15.59	35.86	7.98	32.35	44.4	18.9	34.52	21.77	29.99	25.35	15.2
HORVU.MOREX.r2.1HG0019040	0.76	4.79	1.85	2.55	5.71	1.79	3.19	1.49	1.87	3.11	3.03	16.41	17.22	13.43	9.43	7.26	8.49	17.18	11.2	12.96	16.93	11.35	19.22
HORVU.MOREX.r2.1HG0019050	8.42	13.78	17.13	27.68	20.46	16.51	5.43	8.69	9.97	5.89	24.29	73.18	72.46	57.82	44.89	45.86	52.39	55.68	43.75	41.48	73.28	24.96	2.69
HORVU.MOREX.r2.1HG0019070	76.65	78.82	68.89	94.98	80.03	94.68	113.18	83.05	115.76	65.72	90.08	55.33	62.74	65.32	72.19	83.9	80.23	49.39	50.48	50.59	68.89	61.36	37.82
HORVU.MOREX.r2.1HG0019090	41.88	34.28	47.34	30.61	29.13	32.02	45.69	44.61	38.78	32.09	47.29	47.77	41.51	41.82	33.94	34.33	39.24	45.37	45.21	33.4	25.08	33.6	36.37
HORVU.MOREX.r2.1HG0019100	13.28	13.91	3.77	9.46	9.73	6.63	9.38	16.53	8.05	8.28	10.45	18.6	12.57	3.88	5.32	12.76	17.94	8.66	11.26	8.11	8.94	2.85	47.41
HORVU.MOREX.r2.1HG0019110	617.07	604.24	642.42	482.02	553.87	742.56	545.02	606.72	887.64	953.98	682.06	192.86	247.4	167	331.83	243.17	293.12	89.47	139.59	139.05	232.03	164.52	55.9
HORVU.MOREX.r2.1HG0019120	2.72	2.94	0.11	1.63	5.32	0	0	2.1	0	5.83	0.99	0	0.73	0	4.51	3.6	5.32	8.34	6.36	4.69	2.16	3.57	15.13
HORVU.MOREX.r2.1HG0019150	4.15	9.76	4.17	2.82	1.67	1.34	0.36	2.8	0.95	1.39	1.83	1.02	3.65	4.04	4.81	2.41	1.32	2.04	1.92	3.2	1.01	3.1	27.86
HORVU.MOREX.r2.1HG0019190	0	0	0	0	0	0	0	0	0	1.12	0	0	0	0	0	0	0	0	0	0	0	0	0
HORVU.MOREX.r2.1HG0019220	0	0	0	0	0	0	0.06	0	0	0	0	0	0	0	0	0	0	0.12	0.06	0	0	0	0
HORVU.MOREX.r2.1HG0019230	0	0	0	0	0	0	0	0	0	0	0	0.23	0	0.12	0.24	0	0	0	0	0	0	0	0
HORVU.MOREX.r2.1HG0019240	1.76	0	0	0	0	0	0	1.48	1.2	0	0	0	0.55	0	0.46	0.74	0.34	0	0	0	0.49	0	0.94
HORVU.MOREX.r2.1HG0019260	0	0	0	0	0	0	0	0	0	0	0	0.21	0	0	0	0	0	0	0	0	0	0	0
HORVU.MOREX.r2.1HG0019270	27.6	45.44	62.25	30.39	36.57	52.07	34.29	31.57	44.88	32.72	40.25	19.28	13.09	16.22	23.18	39.08	22.85	19.55	19.78	18.5	24.71	19.67	28.42
HORVU.MOREX.r2.1HG0019290	39.55	34.15	42.93	41.64	36.12	41.02	38.64	51.8	45.62	27.99	37.04	18.07	13.52	6.85	20.41	24.46	32.98	19.89	21.48	15.77	41.81	24.62	9.5
HORVU.MOREX.r2.1HG0019300	16.76	6.01	12.65	6.48	11.31	10.62	23.06	8.05	17.33	11.96	10.95	3.82	10.2	10.49	4.35	5.43	7.71	2.41	7.71	3.5	9.27	12.62	12.85
HORVU.MOREX.r2.1HG0019310	6.2	6.35	10.33	4.7	6.23	4.49	6.88	4.6	4.15	5.35	2.28	3.79	0.68	0.47	4.27	2.94	3.32	2.93	2.92	1.43	4.13	4.14	1.17
HORVU.MOREX.r2.1HG0019330	0	0	0	0	0	0.72	0	0	0	0	0	0	0	0	0	0	0	0	0.68	0	0	0	0
HORVU.MOREX.r2.1HG0019390	3.53	2.31	8.47	3.51	5.43	13.21	2.53	4.29	10.34	7.22	7.55	14.08	6.58	8.58	7.37	9.41	8.72	7.02	6.63	10.71	6.01	0.15	4.85
HORVU.MOREX.r2.1HG0019400	1.72	2.1	0.87	4.32	3.64	2.12	0.83	1.68	2.74	1.68	0.44	1.34	0	0.74	1.19	0.5	2.37	3.6	1.63	1.95	2.97	2.02	0
HORVU.MOREX.r2.1HG0019410	0.38	0.69	0	0	0.61	0.4	0.35	0	0	0.37	0	0	0.35	1.3	0.68	0	0.76	1.15	0	0.37	0.1	0.29	0
HORVU.MOREX.r2.1HG0019430	0	0	0.66	0.11	0	0	0	0.26	0	0	0	0.25	0	0	0.4	0	0	0	0	0	1.1	0	0
HORVU.MOREX.r2.1HG0019450	114.6	181.25	142.88	369.5	375.76	202.09	182.45	85.91	162.48	229.67	148.36	144.48	72.61	247.83	122.67	514.44	345.29	197.95	156.16	121.37	385.4	376.35	390.3
HORVU.MOREX.r2.1HG0019510	110.58	57.89	62.67	85.99	87.71	79.48	96.85	111.31	100.44	107.07	136.34	86.23	76.76	64.4	97.97	72.62	90.15	74.4	52.6	48.43	54.15	49.99	55.63
HORVU.MOREX.r2.1HG0019520	1388.77	1179.13	1170.2	1257.61	1255.75	1301.41	1022.54	1129.16	1190.78	936.38	1233.75	894.31	1016.69	846.34	1186.71	899.19	919.63	645.73	653.18	730.39	907.65	1045.37	1004.77
HORVU.MOREX.r2.1HG0019540	0	0	0	0	0	0	0	0	0	0.35	0	0	0	0	0	0	0.71	0	0	0	0	0	0
HORVU.MOREX.r2.1HG0019550	8.83	6.81	5.01	7.22	8.55	2.68	11.4	6.21	3.96	5.97	6.92	2.27	0.11	3.09	1.06	4.82	3.5	1.33	1.38	1.48	1.9	0	2.13
HORVU.MOREX.r2.1HG0019560	3.77	2.68	9.41	0.66	4.53	2.6	6.43	11.14	6.07	24.13	7.52	7.59	4.68	5.36	7.93	7.63	8.31	6.36	5.23	7.64	12.4	4.97	5.29
HORVU.MOREX.r2.1HG0019570	0	1.09	1.04	0	0.35	0.21	1.98	0.87	2.34	0.7	1.02	0.77	0.82	0.65	0.2	0.05	0.14	0	0.88	0.16	1.35	0.21	0
HORVU.MOREX.r2.1HG0019640	0.27	0	0.67	3.14	1.54	0.56	0.06	1.69	0.91	2.03	0.84	0	0	0	0	0	0	0	0	0.26	0	0.28	0
HORVU.MOREX.r2.1HG0019660	14.59	18.17	14.56	25.08	7.7	16.23	22.3	28.27	22.4	23	22.35	4.76	12.01	14.86	26.73	18.64	19.06	10.07	14.52	13.11	19.01	15.77	2.07
HORVU.MOREX.r2.1HG0019680	279.1	289.68	297.45	216.12	198.45	304.6	179.96	231.52	302.3	270.88	291.94	134.84	115.18	102.97	137.68	114.58	130.58	69.34	79.92	72.69	91.22	131.08	150.01
HORVU.MOREX.r2.1HG0019690	0	0	0	0	0	0	0	0	0.2	0	0	0	0	0.18	0	0	0	0	0	0	0	0	0
HORVU.MOREX.r2.1HG0019700	14.41	23.34	21.28	26.79	29.02	26.7	32.19	21.87	24.27	21.73	17.53	17.83	11.75	22.89	10.51	32.91	34.04	24.24	22.69	19.43	14.37	18.15	5.63
HORVU.MOREX.r2.1HG0019710	18.44	17.45	22.97	15.35	17.52	18.39	20.98	14.91	20.38	21.99	12.45	23.24	15.54	15.52	19.3	12.66	15.56	15.02	18.57	14.11	33.76	13.14	12.74
HORVU.MOREX.r2.1HG0019730	1.15	1.87	2.13	0	0	0	1.57	0	1.6	0.94	1.23	0	0	0.67	0.72	0	0	0	1.73	1.23	0	0.84	0
HORVU.MOREX.r2.1HG0019740	1.05	0	0.99	1	0	0.24	0	1.21	0.09	0	0.89	1.48	1.4	0	0.85	0.2	1.44	0	1.07	0.29	0	0	0
HORVU.MOREX.r2.1HG0019750	0	0	0	7.89	0	1.85	0	0	5.65	0	0	0	0	1.78	0	0	0	0	0	0	0	0	0
HORVU.MOREX.r2.1HG0019760	90.29	105.91	101.31	76.39	91.43	101.77	91.68	88.96	90.06	62.14	95.92	82.81	85.04	64.18	69.4	84.56	56.95	50.2	49.99	46.24	105.26	74.12	48.42
HORVU.MOREX.r2.1HG0019780	79.95	119.33	73.15	78.44	101.74	92.84	112.31	61.61	92.66	95.51	80.07	81.67	62.83	97.15	44.58	110.36	128.23	92.96	88.99	78.13	95.3	60.58	63.89
HORVU.MOREX.r2.1HG0019790	228.5	199.17	220.53	242.5	320.64	261.41	302.09	346.08	347.4	530.16	340.42	121.88	140.23	107.74	237.13	219.96	233.57	129.91	149.03	168.54	231.48	297.1	325.49
HORVU.MOREX.r2.1HG0019860	3.86	1.76	3.56	4.35	4.61	3.79	1	0.87	2.82	3.02	4.32	4.78	3.59	8.45	2.95	1.17	3.99	3.83	6.71	4.35	1.75	3.47	1.37
HORVU.MOREX.r2.1HG0019870	0	0.55	0.08	0	0	0.79	0	0	0.38	1.46	0	0	0	0	0.6	1.02	0.88	0	0	0	0	0.83	0
HORVU.MOREX.r2.1HG0019880	0	0	0	0	0	0.28	0	0	0	0	0	0	0	0	0	0	0	0	0	0	0	0	0
HORVU.MOREX.r2.1HG0019900	27.71	29.48	38.12	2.77	1.83	0	55.6	29.13	14.1	74.54	16.67	694.06	410.39	930.06	265.13	725.99	579.5	1041.23	1106.35	907.53	460.84	276.36	181.81
HORVU.MOREX.r2.1HG0019910	17.12	11.36	20.67	14.7	24.9	12.85	16.39	14.17	22.68	12.63	14.81	11.29	15.04	9.55	16.14	9.47	15.2	8.01	11.94	12.94	17.67	7.38	7.12
HORVU.MOREX.r2.1HG0019920	0	0	0.12	0	0	0	0	0	0	0	0	0	0	0	0	0.9	0	0	0	0	0	0	0
HORVU.MOREX.r2.1HG0019930	0.68	0	1.53	0.82	1.8	0.81	0.65	0.84	3.51	1.1	1.51	0	0.16	0	0.65	0	0.32	0	0	0.49	0	0.18	0
HORVU.MOREX.r2.1HG0019950	0	0	0	0	0	0	0	0	0	0	0	0	0	0	0	0	0	0	0	0	0	0	0.65
HORVU.MOREX.r2.1HG0019970	0	0	0	0.11	0	0	0	0.22	0.11	0	0.11	0	0.31	0	0	0	0.1	0.19	0	0.53	0	0	0
HORVU.MOREX.r2.1HG0019990	0	0	0	0	0	0	0	0	0	0	0	0	0	0	0	0	0	0	0	0.18	0	0	0
HORVU.MOREX.r2.1HG0020010	0	0	0	0	0	0	0	0	0	0	0	0	0	0	0	0	0	0	0	0	0.13	0	0
HORVU.MOREX.r2.1HG0020020	0	0	0	0	0	0	0	0.04	0	0.04	0.04	0.07	0	0	0	0.09	0	0.01	0	0.08	0.07	0.11	0.16
HORVU.MOREX.r2.1HG0020030	0.58	0	0	0.4	0.46	0.13	0	0.89	0.14	0.58	0.37	0.63	0	0.88	0.39	0.62	0.39	0.34	0.27	0.92	0.74	0.9	1.64
HORVU.MOREX.r2.1HG0020040	0.76	1.6	0.83	0.77	0.93	0.33	0.74	1.76	0.28	0.77	1.39	1.01	0.75	0.92	0.72	0.68	0.51	0.59	0.88	0.76	1.63	0.97	0.17
HORVU.MOREX.r2.1HG0020060	0	1.27	1.01	0.74	0.49	0.48	0	0.47	0	0.24	0.51	0	0.28	0	0.24	0.6	0.34	0	0.23	1.11	0.5	0.81	0
HORVU.MOREX.r2.1HG0020070	0.29	0.43	0.14	0	0	0.69	0.41	1.01	0.58	0	0.15	0.52	0.13	0	0.54	0.15	0.27	0.24	0.39	0.27	0	0.6	2.18
HORVU.MOREX.r2.1HG0020080	0.53	0	0.53	0	0	0	0.33	1.39	0.17	0	0	0	0	0	0.78	0.18	0	0	0	0	0	0	0
HORVU.MOREX.r2.1HG0020090	0.29	0.43	0.14	0	0	0.69	0.41	1.01	0.58	0	0.15	0.52	0.13	0	0.54	0.15	0.27	0.24	0.39	0.27	0	0.6	2.18
HORVU.MOREX.r2.1HG0020100	0.53	0	0.53	0	0	0	0.33	1.39	0.17	0	0	0	0	0	0.78	0.18	0	0	0	0	0	0	0
HORVU.MOREX.r2.1HG0020110	0.56	0	0	0	0	0	0	2.55	0.36	0	0	0	0	0	0	0	0	0	0	0	0	0.19	0
HORVU.MOREX.r2.1HG0020120	0	0	0	0	0	0	0	0.11	0.45	0	0	0	0.11	0	0	0	0	0	0	0	0	0	0
HORVU.MOREX.r2.1HG0020140	9.17	4.62	8.07	3.77	5.43	7.63	4.62	5.48	9.63	10.32	8.41	12.34	6.59	7.33	18.38	10.82	6.8	6.78	8.44	5.92	4.18	1.48	13.96
HORVU.MOREX.r2.1HG0020150	0	0	0	0	0	0	0	0	0	1.69	0	0	0	0	0	0	0	0	0	2.23	0	0	0
HORVU.MOREX.r2.1HG0020160	3.13	4.08	5.24	1.09	4.92	3.91	7.11	4.81	2.39	7.59	0.18	0.51	0	4.12	1.53	4.29	0	0	0	0	0	0	0.82
HORVU.MOREX.r2.1HG0020170	0.48	0.76	0	2.19	0	0	0	0.39	0	0	0	0	0	0	0	0.8	0	0.89	0	0	0	0	0
HORVU.MOREX.r2.1HG0020190	0.28	0	0	0	0.27	0	0	0	0	0	0	0.25	0	0.25	0.51	0	0.52	0	0	0	0.8	0	1.11
HORVU.MOREX.r2.1HG0020200	0.71	0	0	0	0	0.34	0	0	0.7	0	0	0	0	0	2.95	0	0	0	0	0.99	0.34	0.73	0
HORVU.MOREX.r2.1HG0020210	0	0	0	0	0	0	0	0	0	0	0	0	0	0	0	0	0.76	0	0	0	0	0	0
HORVU.MOREX.r2.1HG0020220	0.94	3.63	3.56	1.81	3.15	0.92	4.63	1.88	2.77	1.52	0.93	3.2	0.79	1.76	4.36	6.73	2.6	1.69	3.52	3.07	6.55	7.64	2.87
HORVU.MOREX.r2.1HG0020240	40.14	64.58	63.12	60.48	106.3	61.09	78.54	39.37	81.99	79.59	50.91	22.73	12.15	48.18	6.55	33.46	36.28	60.3	50.53	21.12	48.17	44.18	61.23
HORVU.MOREX.r2.1HG0020280	81	82.87	66.38	79.42	62.78	105.61	58.72	67.94	115.71	125.25	68.4	28.95	48.61	27.68	85.47	43.15	73.13	28.87	38.94	33.19	54.53	28.89	11.09
HORVU.MOREX.r2.1HG0020290	0	0	0	0	0	0	0	0	0	0.84	0	0	0	0	0	0	0	0	0	0	0	0	0
HORVU.MOREX.r2.1HG0020300	38.46	16.07	41.2	39.33	51.43	33.01	20.71	40.27	26.63	21.69	31.65	14.63	13.28	26.88	39.54	30.13	27.41	9.89	13.85	27.97	34.12	5.45	8.63
HORVU.MOREX.r2.1HG0020310	0	0	0	0	0	0	0.7	0	0	0	0	0	0	0	0	0	0	0	0	0	0	0	0
HORVU.MOREX.r2.1HG0020320	59.02	36.42	45.98	59.02	107.03	65.37	46.44	56.97	61.66	60.82	60.65	29.46	18.73	27.3	22.13	48.52	45.62	16.42	25.19	25.13	47.08	19.78	16.61
HORVU.MOREX.r2.1HG0020360	0	0	0.12	0.68	0	0.13	0.49	0.56	1.07	0	0.08	0.08	0	0	0	0	0	0	0	0	0.19	0	0
HORVU.MOREX.r2.1HG0020370	0	0	0	0	0	0	0	0	0	0	0	0	0	0	0	0	0.08	0	0	0	0	0	0
HORVU.MOREX.r2.1HG0020380	398.68	326.34	324.11	309.72	281.65	350.16	277.81	335	346.53	221.93	301.93	203.78	244.04	211.43	272.36	228.92	267.25	140.48	175.26	165.84	287.38	124.64	59.41
HORVU.MOREX.r2.1HG0020410	1.39	5.79	4.98	0	0	0	2.1	7.18	11.19	12.22	5.42	0	0	0	0	0	0	0	0	0	0	0	0
HORVU.MOREX.r2.1HG0020430	3.38	1.75	0.66	2.57	1.49	1.13	0.87	2.43	4.25	0.54	0.35	0.59	1.35	1.86	1.16	0.34	2.56	1.09	1.43	1.54	2.2	2.53	0.29
HORVU.MOREX.r2.1HG0020440	0	0	0	0	1.06	0	0	0	0.46	0.15	0	0.57	0.15	0.42	0.15	1.78	1.02	2.46	5.01	1.51	0.3	0.33	0.88
HORVU.MOREX.r2.1HG0020460	13.18	12.42	14.82	20.04	17.77	9.56	16.1	7.38	8.17	3.91	10.57	23.66	25.43	22.13	8.81	24.03	13.7	27.14	33	15.78	21.14	29.49	84.28
HORVU.MOREX.r2.1HG0020470	9.06	9.4	11.29	8.32	2.12	4.84	7.26	6.87	8.6	3.19	5.45	3.29	5.13	1.3	5.11	3.74	3.15	1.36	0.74	3.18	6.68	7.46	2.89
HORVU.MOREX.r2.1HG0020500	5.27	2.24	2.1	3.42	1.42	4.95	4.15	3.86	3.13	0.61	4.71	1.41	0	0.79	0	1.75	0.99	0	0	0.41	2.76	0	0
HORVU.MOREX.r2.1HG0020530	32.72	35.57	35.9	49.19	67.76	46.32	40.45	43.82	49.41	89.61	69.51	47.28	51.53	47.47	78.57	59.61	64.63	37.1	32.95	36.04	46.88	64.41	28.34
HORVU.MOREX.r2.1HG0020540	9.97	4.15	0.32	4.47	10.29	13	7.75	6.6	8.46	4.43	6.94	2.16	0.89	11.64	8.8	2.14	6.54	0	0.15	10.28	6.9	8.25	0
HORVU.MOREX.r2.1HG0020550	0	0	0.6	0	0	0	0	0	0	0.66	0	0	0	0	0	0.12	0.11	0	0.43	0.35	0.34	0	0
HORVU.MOREX.r2.1HG0020560	0.68	4.98	3.1	0.78	3.1	1.52	1.02	0.66	3.02	1.12	0.79	1.33	0.5	2.42	0.64	5.81	3.49	9.34	4.16	1.94	3.09	3.4	13.29
HORVU.MOREX.r2.1HG0020570	0	0.2	0	0.08	0	0	0	0.08	0	0	0	0	0	0	0	0.21	0	0.19	0.13	0	0	0.16	0
HORVU.MOREX.r2.1HG0020590	0	0	0	0	0.22	0	0	0	0	0.04	0	0	0	0	0.09	0	0	0	0.07	0.04	0.08	0.09	0
HORVU.MOREX.r2.1HG0020600	15.27	10.7	18.13	3.65	9.85	9.72	7.39	9.92	11.77	3.05	12.07	6.06	3.55	7.64	10.71	6.25	5.72	3.63	3.72	8.9	8.17	5.66	0.72
HORVU.MOREX.r2.1HG0020610	76.94	61.89	94.6	93.14	80.93	82.22	54.23	72.59	94.06	76.95	76.84	45.35	53.67	50.94	56.6	46.26	51.08	16.84	27.83	34.75	39.99	32.66	35.73
HORVU.MOREX.r2.1HG0020620	57.49	57.64	50.07	79.77	82	83.38	46.46	45.27	62.11	61.61	69.38	40.78	42.03	41.92	23.16	55.59	57.25	18.35	43.41	31.44	53.3	35.57	3.87
HORVU.MOREX.r2.1HG0020630	1.53	0	0	0	1.91	0	0.95	1.51	3.53	4.64	1.02	0	5.98	2.17	2.32	0	0.96	2.96	1.37	0.93	0.97	0	0.62
HORVU.MOREX.r2.1HG0020640	16.9	5.69	4.94	2.17	10.08	7.71	10.73	14.05	15.12	17.81	10.98	1.5	8.4	8.56	17.04	8.79	12.95	1.31	5.29	7.48	16.36	4.74	1.43
HORVU.MOREX.r2.1HG0020650	185.83	173.81	197.27	259.04	179.8	220.58	114.96	167.65	117.59	83.35	137.19	207.17	220.15	178.64	233.79	136.45	160.11	103.45	147.5	161.14	158.45	166.01	208.57
HORVU.MOREX.r2.1HG0020660	0	0	0	0	0	0	0.41	0.87	0	0.21	0	0.39	0	0	0	0	0	0	1.97	0.4	0	0	0
HORVU.MOREX.r2.1HG0020670	0.03	0.03	0.12	0.32	0.47	0	0.07	0.32	0	0	0.17	0.14	0.02	0	0.17	0.79	0.06	0	0	0	0	0	0
HORVU.MOREX.r2.1HG0020680	949.73	755.25	834.03	661.4	905.16	757.81	962.92	1168.51	1103.42	1496.48	1055.17	441.58	447.84	442.67	610.76	593.51	559.99	449.74	470.69	491.82	607.2	668.71	1167.48
HORVU.MOREX.r2.1HG0020690	10.71	1.98	6.21	8.88	7.83	6.44	7.85	3.9	1.56	5.78	5.68	9.95	16.25	6.81	9.71	3.08	6.87	3.92	3.97	6.97	9.15	11.68	31.86
HORVU.MOREX.r2.1HG0020700	30.78	21.07	24.47	24.07	29.28	14.49	27.1	21.66	25.53	18.36	21.11	15.69	22.66	24.1	26.45	19.15	29.02	19.05	22.6	21.24	19.83	23.09	2.26
HORVU.MOREX.r2.1HG0020720	0	0	0	0	0	0	0	0	0.04	0	0	0	0	0	0	0	0	0	0	0	0	0	0
HORVU.MOREX.r2.1HG0020730	1.25	0	0	0	0	1.48	0.62	0.75	0.26	0	0.59	1.77	2.87	1.55	0.75	3.12	2.62	2	1.12	3.14	2.83	1.35	0.72
HORVU.MOREX.r2.1HG0020750	127.36	114.26	118.25	162.17	126.35	161.28	108.83	126.57	115.74	164.36	157.15	120.36	84.77	107.83	111.95	83.34	124.54	83.78	81.95	122.48	136.31	102.54	66.61
HORVU.MOREX.r2.1HG0020760	34.61	36.28	45.28	44.06	35.91	44.67	31.63	32.45	24.01	42.68	28.98	25.76	19.38	20.41	29.4	15.54	25.89	24.74	18.05	24.66	42.26	28.69	59.8
HORVU.MOREX.r2.1HG0020770	3.84	3.6	0	0	7.02	0	14.19	12.82	17.91	35.58	3.89	7.76	4.53	13.64	8.87	16.01	8.54	21.56	3.39	18.77	7.3	50.18	109.63
HORVU.MOREX.r2.1HG0020800	30.22	17.65	21.33	16.78	19.37	7.83	18.46	14.21	11.91	48.78	11.23	1.65	7.85	8.68	10.73	6.46	7.34	3.31	8.67	15.6	7.13	4.48	0.19
HORVU.MOREX.r2.1HG0020840	1.69	0	0	0	2.78	0	0	0.42	0	0	0.42	0	0	0	0	0	0	0	0	0.78	0	0	0
HORVU.MOREX.r2.1HG0020850	1.71	0	0	0	0.71	0	0.96	0	0	0	0.25	0	0	0	0	0	0	0	0	0	0.24	0	0
HORVU.MOREX.r2.1HG0020860	0	0	0	0	0	0.29	0	0.72	0	0	0	0	0	0	0	0	0	0	0	0	0	0	0
HORVU.MOREX.r2.1HG0020910	1.22	0	1.56	0	3.31	0	2.69	1.78	0.54	0.15	2.09	0	0	0	0	0	0.92	5.57	2.11	2.91	0	10.64	23.17
HORVU.MOREX.r2.1HG0020930	0	0	0	0	3.11	0	1.37	0.45	0	0	0.32	0.54	0	0	0	1.36	0	0	0.79	0.9	0	0	0
HORVU.MOREX.r2.1HG0020940	0.06	0.77	0	0	0	0	0	0	0.28	0.22	0	0	0	0.16	0.06	0	0	0	0.85	0.11	0.11	0.37	0
HORVU.MOREX.r2.1HG0020950	13.48	18.08	20.09	15.26	20.36	10.74	19.22	14	25.77	22.86	13.19	3.43	9.95	14.56	5.87	10.79	24.64	6.63	11.24	14.73	15.73	6.57	4.49
HORVU.MOREX.r2.1HG0020970	2.7	0.37	0.75	0.74	0	0	5.77	3.8	1.9	1.76	0.39	0	0	0	0.71	0	2.88	0	0.35	2.85	0	0	0
HORVU.MOREX.r2.1HG0020990	7.82	10.14	8.78	5.44	11.23	6.19	17.88	9.2	15.54	16.1	10.96	6.57	4.22	5.89	3.91	19.74	15.56	6.03	7.57	5.39	18.15	7.92	2.7
HORVU.MOREX.r2.1HG0021010	0.93	0.68	0	0.15	1.53	1.33	2.62	2.54	0.46	0.14	0.47	0	1.9	0	0	0.47	1.53	1.56	0	0.85	0.89	2.64	0.86
HORVU.MOREX.r2.1HG0021020	0	0	0	0.15	0	0	0	0	0	0.14	0	0	0	0	0	0.47	0	0	0	0	0	0	0
HORVU.MOREX.r2.1HG0021030	8.04	2.97	7.04	5.06	7.2	0.84	13.38	12.81	8.74	7.25	4.28	5.89	7.6	1.38	8.44	5.42	8.36	0.45	2.26	2.45	6.81	4.42	1.02
HORVU.MOREX.r2.1HG0021040	7.56	1.51	4.86	3.46	7.96	2.23	5.81	9.17	4	8.73	4.39	4.83	2.71	2.47	3.55	4.13	5.83	2.92	2.67	3.67	5.9	7.18	21.46
HORVU.MOREX.r2.1HG0021050	0	0.4	0.33	0	0	0	1.65	0	0	0	0	0.36	0	0	0	0	0	0	0	0	0	0.58	0
HORVU.MOREX.r2.1HG0021060	0	0	0	0	0	0	1.27	0.2	0	0	0	0	0	0	0	0	0	0	0	0	1.09	0	0
HORVU.MOREX.r2.1HG0021070	9.34	10.95	10.23	0.67	18.19	1.41	41.87	20.63	53.62	86.6	20.8	1.15	1.03	0.85	1.61	3.11	5.17	3.65	7.11	2.54	0.89	2.57	3.64
HORVU.MOREX.r2.1HG0021090	0	0	0	0	0	0	1.01	0	0	0	0	0	0	0	0.64	0	0	0	0	0	0	0	0
HORVU.MOREX.r2.1HG0021110	0.26	0	0	0	0	0	0	0	0	0	0	0	0	0	0	0	0	0	0	0	0	0.3	0
HORVU.MOREX.r2.1HG0021120	6.55	9.41	12.8	2.21	4.32	4.09	5	6.32	8.27	4.66	9.77	1.68	8	3.39	3.37	5.29	3.96	4.03	6.01	4.55	5.03	11.04	1.59
HORVU.MOREX.r2.1HG0021140	21.94	29.58	15.94	15.38	13.63	15.56	22	13.23	16.18	16.55	11.95	9.63	19.23	11.49	14.03	8.24	12.02	13.41	13.81	12.55	19.33	18.32	23.18
HORVU.MOREX.r2.1HG0021150	0	0	0.13	0	0	0	0	0.13	0	0	0.18	0	0	0	0	0	0	0	0	0	0	0.08	0
HORVU.MOREX.r2.1HG0021160	0	0	0.45	0	0	0	0	0	0	0	0	0	0	0	0	0	0	0	0	0	0	1.98	0
HORVU.MOREX.r2.1HG0021170	0.28	0	0	0	0	0	0.26	0	0	0	0.27	0	0	0	0	0	0	0	0	0	0	0	1.1
HORVU.MOREX.r2.1HG0021180	0	1.01	0.4	2.41	0	1.63	0.49	0.02	0.45	0.21	0.56	1.73	3.56	0.43	11.31	3.99	2.48	2	0.17	3.23	3.5	1.23	0.66
HORVU.MOREX.r2.1HG0021190	0	0	0	0	0	0	0	0	0	0	0	0	0	0	0.27	0	0	0	0	0	0	0	0
HORVU.MOREX.r2.1HG0021200	0	0	0.53	0	0	0	0	0	0	0	0	0	0	0	0	0	0	0	2.44	0	0	0	0
HORVU.MOREX.r2.1HG0021230	23.56	29.21	30.2	25.91	9.34	26.51	28.72	35.86	27.35	31.18	20.92	8.85	13.25	6.14	14.69	15.69	26.37	22.19	16.35	17.67	22.6	19.73	5.77
HORVU.MOREX.r2.1HG0021270	20.78	30.57	25.87	24.81	30.25	24.55	32.28	15.48	35.39	22.78	23.97	16.11	9.72	8.8	11.75	9.48	20.99	18.74	15.71	14.65	9.66	13.74	18.15
HORVU.MOREX.r2.1HG0021280	0.67	0.18	0.86	0	0	0.06	0.92	1.42	1.12	1.79	0.06	0	0	0.06	1.39	0.25	0.61	0.85	0.99	3.12	1.68	2.75	0.8
HORVU.MOREX.r2.1HG0021300	0	0.03	0	0.48	0.16	0.13	0.03	0	0.94	2.13	0.46	0.18	0	0	0	0	0	1	0	0	0	0.15	0.37
HORVU.MOREX.r2.1HG0021310	9.53	14.49	8.49	11.97	10.93	9.43	13.19	9.82	14.73	26.48	11.62	5.49	6.02	8.22	5.33	7.09	6.98	3.82	11.51	10.3	6.7	15.39	15.59
HORVU.MOREX.r2.1HG0021320	73.48	100.59	66.06	54.76	61.33	44.35	94.04	62.87	81.61	129.57	83.17	41.76	33.46	35.47	41.97	40.7	31.02	25.75	37.64	35.33	52.57	78.3	141.79
HORVU.MOREX.r2.1HG0021330	1.45	1.63	0.92	1.14	1.47	1.08	0.9	1.6	2.14	0.84	0.56	0.09	0.64	0.5	0.52	0.44	0.19	0.12	0.3	0.53	0.21	0.45	0
HORVU.MOREX.r2.1HG0021340	1.32	0.19	1.5	3.07	3.41	0.89	0.89	0.37	0.73	2.59	0.37	0.84	0	0.33	0	1.54	2.09	2.42	1.19	0.54	1.79	1.18	7.74
HORVU.MOREX.r2.1HG0021350	8.52	7.69	8.74	9.21	10.15	8.89	8.53	9.91	5.52	8.97	7.22	8.05	7.34	4.87	9.06	4.61	8.06	4.51	5.52	9.2	13.54	12.69	32.95
HORVU.MOREX.r2.1HG0021360	12	13.06	12.96	12.65	11.95	8.5	13.19	9.96	11.72	11.72	10.47	10.07	8.19	7.12	11.88	11.01	9.77	8.93	9.14	10.22	9.77	10.37	4.11
HORVU.MOREX.r2.1HG0021370	6.38	6.89	10.4	9.42	8.55	3.18	5.39	7.85	6.52	21.07	8.38	6.42	1.89	9.67	2.39	13.76	10.69	8.33	4.01	0	9.47	4.09	8.18
HORVU.MOREX.r2.1HG0021380	0	1.13	0	0	0	2.18	1.62	0	1.41	1.32	0.86	0	0	0.76	0.8	1.17	1.61	0	0	0	1.92	3.58	0
HORVU.MOREX.r2.1HG0021410	24.64	37.83	41.96	99.17	68.9	118.96	31.8	27.04	19.82	12.52	43.64	11.38	14.13	9.51	18.89	26.53	16.52	9.4	2.87	11.74	27.2	34.81	32.09
HORVU.MOREX.r2.1HG0021430	0.41	0	0.41	0	0	0.13	0	0	0	0.25	0.13	0	0	0.73	0	0	0	0	0	0	0	0	0
HORVU.MOREX.r2.1HG0021470	32.88	30.19	17.74	39.26	23.63	29	24.75	30.54	18.4	34.76	35.88	40.78	39.68	26.95	30.59	21.33	29.09	21.86	24.71	24.6	30.77	69.3	50.21
HORVU.MOREX.r2.1HG0021480	5.83	5.03	6.43	5.74	3.03	5.92	3.23	5.29	7.22	4.69	6.3	3	6.7	1.76	6.79	3.67	5.22	4.94	2.43	4.31	2.09	6.06	1.05
HORVU.MOREX.r2.1HG0021490	124.68	118.49	123.66	118.04	142.41	128.7	115.5	76.1	155.04	110.17	151.98	56.15	44.12	72.13	37.5	107.68	90.66	36.06	55.35	47.27	91.04	48.15	15.11
HORVU.MOREX.r2.1HG0021500	17.6	19.43	26.77	36.71	30.02	28.38	27.75	26.43	24.1	21.51	30.86	12.61	23.57	10.19	21.3	15.33	21.76	3.98	6.78	9.33	27.56	14.14	18.56
HORVU.MOREX.r2.1HG0021520	0.19	0	0.1	0	0.33	0	0.32	0.14	0.05	0.4	0	0.18	0.41	0.8	0.46	0.65	0.36	2.51	1.9	1.18	0.37	0.67	0.64
HORVU.MOREX.r2.1HG0021580	0.14	0	0	1.16	1.63	1.67	0	0.33	0.37	0.44	0.79	0	0	1.37	0.46	0.7	0.44	0	0	0.23	0.88	1.07	0
HORVU.MOREX.r2.1HG0021590	0	0	0	1	0.93	1.57	0	1.47	0	0	1.14	0	0	0	0	2.38	0	0	0.95	0	0.84	0	0
HORVU.MOREX.r2.1HG0021600	0	0	0	0	0	0.83	0	0	0.63	0.32	0.07	1.68	0.58	4.21	0.72	1.31	1.39	2.08	2.59	1.88	3.75	3.16	3.1
HORVU.MOREX.r2.1HG0021640	0	0.45	0.11	0	0	0	0	0	0	0	0	0	0.04	0	0	0	0	0	0	0	0	0	0
HORVU.MOREX.r2.1HG0021680	1.2	0.78	2.34	0.77	0.75	0	0.37	0.39	0.39	2.92	0.8	7.41	5.81	5.17	2.21	11.67	8.22	18.09	7.87	6.63	4.56	8.66	27.17
HORVU.MOREX.r2.1HG0021720	0	0	0	0	0	0.42	0.13	0.02	0	0	0	0	0	0	0	0	0	0	0	0	0	0	0
HORVU.MOREX.r2.1HG0021730	0	0.03	0	0	0	0	0	0	0	0	0	0.05	0	0	0	0	0	0	0	0	0	0	0
HORVU.MOREX.r2.1HG0021740	0.43	1.47	0	0	0	1.6	0.6	0.63	0.62	0	0.42	0.57	0	1.51	1.2	0	0	1.27	0.77	0	0	0	0
HORVU.MOREX.r2.1HG0021770	0	0	0	0	0	0	0	0	0.34	0.31	0	1.21	0.31	0.89	0.63	1.39	1.92	3.47	0.92	0.64	1.3	2.13	7.49
HORVU.MOREX.r2.1HG0021790	0	0	0	0	0	0	0	0	0.89	0	0	0	0	0	0	0	0	0	0	0	0.45	0	0
HORVU.MOREX.r2.1HG0021800	0	0	0	0	0	0	0	0.26	0.9	0	0	0	0	0	0.27	0	0.22	0	0	0	0	0	0
HORVU.MOREX.r2.1HG0021810	0	0	0.38	0	0.37	0	0	0	0	3.58	0	6.93	4.28	4.74	6.14	4.74	6.97	10.54	5.63	8.69	5.22	4.45	12.39
HORVU.MOREX.r2.1HG0021820	0	0	0	0	0	0	0	0	0	0	0	0.69	0	1.69	0	0.4	0.37	1.31	0.35	0.36	0	0	0.99
HORVU.MOREX.r2.1HG0021830	77.55	96.52	74.87	91.33	78.93	89.12	114.4	94.55	131.4	161.16	117.62	70.66	102.42	66.84	107.75	82.77	80.88	54.04	64.29	68.58	99.21	85.72	140.56
HORVU.MOREX.r2.1HG0021840	6.92	9.93	13.98	6.73	14.05	9.21	13.99	7.63	10.9	21.39	15.63	2.53	3.81	4.71	0.86	5.46	9.42	9.67	4.64	5.32	9.97	4.75	36
HORVU.MOREX.r2.1HG0021900	0	0	1.37	0	0	0	0	0	0	0	0	0	0	0	0	0	0	0	0	0	0	0.8	0
HORVU.MOREX.r2.1HG0021910	0.51	0.17	0.68	0	0.49	0	0	0.17	0	0	0.5	0.15	0	0.46	0.32	0	0.79	0	0.15	0.16	0.16	0	0
HORVU.MOREX.r2.1HG0021970	0.05	0.1	3.08	4.31	0	0	0.97	3.72	4.03	0.04	1.36	0	0	2.16	1.53	1.8	1.25	0	0	0	1.76	1.94	0
HORVU.MOREX.r2.1HG0021980	29.88	28.23	29.01	3.52	3.77	16.36	27.11	18.64	24.84	8.2	14.23	8.83	10.9	36.43	20.94	11.43	24.78	18.51	29.23	19.47	0.63	21.34	74.6
HORVU.MOREX.r2.1HG0021990	54.86	72.51	57.3	58.42	59.79	72.92	51.75	55.17	88.04	45.3	63.29	79.46	84.69	69.03	135.86	122.97	134.35	39.26	58.57	64.41	103.12	84.15	66.13
HORVU.MOREX.r2.1HG0022010	0.14	0	0	0	0.79	0.26	0	0	0.4	0	0.27	0	0	0	0	0.28	0.38	0	1	0	0	0.58	0
HORVU.MOREX.r2.1HG0022020	0	0	0	0	0	0	0	0	0	0.43	0	0	0	0	0	0	0	0	0	0	0	0	0
HORVU.MOREX.r2.1HG0022040	0	0	0	0	0	0	0	0	0	0	0	0	0	0	0.38	0	0	0.24	0	0	0	1.16	0
HORVU.MOREX.r2.1HG0022050	156.39	127.25	158.38	228.58	154.8	161.61	147.46	142.07	118.78	116.15	135.53	152.99	137.94	191.29	218.54	131.83	122.98	166.89	113.03	132.29	194.06	201.92	301.1
HORVU.MOREX.r2.1HG0022060	0.85	2.38	0.74	0.86	0.54	0.79	1.56	1.26	0.71	1.45	0.11	0.51	0.63	1.39	0	1.05	0.36	1.33	0.1	0.33	1.67	1.85	0
HORVU.MOREX.r2.1HG0022070	0.09	0.22	0.19	0.18	0	0.26	0.19	0.09	0.27	0.06	0.27	0.06	0	0.37	0.44	0.13	0.4	0	0.16	0.03	0.18	0.5	0
HORVU.MOREX.r2.1HG0022080	0	0	0	0	0	0.37	0	0	0	0	0	0	0	0	0.94	0	0	0	0	0.33	0	0	0
HORVU.MOREX.r2.1HG0022090	6.08	0.92	2.31	4.05	6	2.43	9.03	7.57	10.3	6.43	8.09	10.43	12.66	7.22	25.85	5.96	13.67	5.59	12.01	11.03	10.25	9.99	0
HORVU.MOREX.r2.1HG0022100	0	0	0	0	0	0	0	0	0	0	0	0	0	0.25	0	0	0	0	0	0	0	0	0
HORVU.MOREX.r2.1HG0022110	0	0	0	0	0	0	0	0	0	0	0	0	0	0.1	0	0	0	0.13	0	0	0	0	0
HORVU.MOREX.r2.1HG0022120	0	0	0	0	0	0	0	0	0	0	0	0	0.38	0	0	0	0	0	0	0	0	0	0
HORVU.MOREX.r2.1HG0022130	5.23	14.49	3.48	3.54	2.62	0.76	4.38	2.46	8.2	9.01	13.85	1.11	3.81	4.87	3.09	4.35	0.49	0.35	5.63	2.02	6.2	2.87	2.48
HORVU.MOREX.r2.1HG0022140	65.26	65.52	58.5	56.15	38.86	70.05	77.79	77.13	72.5	44.6	49.56	74.82	81.77	58.39	107.82	68.38	77.54	65.88	68.31	61.18	63.48	48.46	9.81
HORVU.MOREX.r2.1HG0022150	0.3	0	0.84	0.28	0	0.99	0.28	0	0	1.06	0	0.53	0.78	0.78	0.43	0	0	0.18	0.16	0	0.28	0.61	1.63
HORVU.MOREX.r2.1HG0022170	12.77	22.84	14.08	6.26	10.65	4.02	14.44	7.19	19.21	19.09	12.96	3.06	0.9	4.74	1.96	6.17	5.34	5.86	0.99	2.17	5.61	4.34	0.53
HORVU.MOREX.r2.1HG0022190	0.07	0.13	0.13	0	0.75	0	0.35	0.31	0	0.3	0.15	0.05	0.32	0	0.21	0.47	0.07	0.13	1.5	0.39	0.33	0	0
HORVU.MOREX.r2.1HG0022230	3.93	2.39	4.21	4.62	1.3	3.92	5.09	3.01	5.94	2.68	1.8	0.3	6.55	2.33	1.03	2.38	1.79	1.79	2.35	0.91	7.46	3.2	0.49
HORVU.MOREX.r2.1HG0022240	0	0	0	0	0	0	0	0	0.14	0	0.07	0.89	0.79	1.22	0.54	0.43	0.32	0	0	1.57	0	0.67	0.2
HORVU.MOREX.r2.1HG0022270	34.74	34.08	40.48	49.77	41.67	66.82	46.59	38.87	42.95	37.93	47.23	50.39	51.78	38.85	89.99	59.65	36.44	48.84	38.87	39.8	36.98	53.65	45.81
HORVU.MOREX.r2.1HG0022280	0.46	0	0	0	0.41	0.43	0	0	0	0	0	0	0	0	0	0	0	0	0	0	0	0	0
HORVU.MOREX.r2.1HG0022310	55.74	55.47	47.37	40.47	36.41	42.04	57.56	54.25	72.34	29.48	62.04	16.03	25.4	30.3	35.02	20.19	37.2	32.35	25.53	18.01	29.56	20.11	14.14
HORVU.MOREX.r2.1HG0022320	0	0	0	0	0.28	0	0	0	0.87	0	0	0	0.54	0	0	0	0	0.25	0.27	0	0	0	0
HORVU.MOREX.r2.1HG0022330	0.22	0	0	0.43	0.75	0.11	0.96	0	1.63	0.1	0.55	1.11	0.1	0	0.11	0	0.31	0.78	0.3	0.43	0.21	0.71	0
HORVU.MOREX.r2.1HG0022350	0	0	0	0.15	0	0	0	0	0.1	0	0	0	0.08	0	0	0	0	0	0	0	0	0	0.41
HORVU.MOREX.r2.1HG0022360	0.03	0	0	0	0	0	0	0	0	0	0	0	0	0	0.02	0	0	0	0	0	0	0	0
HORVU.MOREX.r2.1HG0022380	0.03	0	0	0	0	0	0	0	0	0	0	0	0	0	0.02	0	0	0	0	0	0	0	0
HORVU.MOREX.r2.1HG0022390	0	0	0	0	0	0	0	0	0	0	0	0	0	0	0.02	0	0	0	0	0	0	0	0
HORVU.MOREX.r2.1HG0022400	0	0	0	0	0	0	0	0	0.1	0.82	0	0	0	0	0	0	0	0	0	0	0	0	0
HORVU.MOREX.r2.1HG0022410	0	0	0	0	0	0	0	0	0.1	0.82	0	0	0.08	0.08	0	0.32	0	0	0	0.34	0	0	0
HORVU.MOREX.r2.1HG0022420	2.93	3.6	1.72	4.64	5.93	1.95	4.4	1.86	1.85	2.69	1.7	1.7	3.82	5.08	5.05	13.76	3.51	10.24	2.34	4.11	3.62	4.15	14.54
HORVU.MOREX.r2.1HG0022460	0	0	0	0	0	0	0	0	0	0	0	0	0	0	0	0	0	0	0.2	0	0	0	0
HORVU.MOREX.r2.1HG0022500	0	0	0	0	0	0	0	0	0	0	0	0	0	0	0	0	0	0	0	0.29	0	0	0
HORVU.MOREX.r2.1HG0022530	0	0	0	0.15	0	0	0	0	0.1	0.82	0	0	0.08	0.08	0	0	0	0	0	0	0	0	0
HORVU.MOREX.r2.1HG0022570	0	0	0	0	0	0	0	0	0.1	0.82	0	0	0.08	0.08	0	0	0	0.62	0	0	0	0	0
HORVU.MOREX.r2.1HG0022580	0.03	0	0	0	0	0	0	0	0	0	0	0	0	0	0.02	0	0	0	0	0	0	0	0
HORVU.MOREX.r2.1HG0022590	0	0	0	0	0	0	0	0	0	1.01	1.14	0	0	0	0.98	0	0	0.91	0	0	1.07	1.13	0
HORVU.MOREX.r2.1HG0022600	0	0	0	0.15	0	0	0	0	0.1	0	0	0	0	0.08	0	0	0	0.62	0	0.34	0	0	0
HORVU.MOREX.r2.1HG0022660	0	0	0	0	0	0	0	0	0	0	0	0	0.08	0.08	0	0.32	0	0.62	0	0	0	0	0
HORVU.MOREX.r2.1HG0022690	0	0	0	0.15	0	0	0	0	0.1	0	0	0	0	0	0	0	0	0	0	0	0	0	0.41
HORVU.MOREX.r2.1HG0022700	0	0	0	0.15	0	0	0	0	0.1	0	0	0	0	0	0	0	0	0	0	0	0	0	0.41
HORVU.MOREX.r2.1HG0022760	0	0	0	0	0	0	0	0	0	0	0	0	0	0.08	0	0	0	0	0	0	0	0	0.41
HORVU.MOREX.r2.1HG0022770	0	0	0	0	0	0	0	0	0.1	0	0	0	0.08	0.08	0	0.32	0	0	0.2	0	0	0	0
HORVU.MOREX.r2.1HG0022790	0	0	0	0	0	0	0	0	0	0	0	1.98	0	0	0	0	0	2.71	0	0	0	2.28	0
HORVU.MOREX.r2.1HG0022960	106.76	89.54	88.19	95.1	106.04	86.1	107.07	99.92	118.46	103.44	103.44	43.29	57.68	31.89	81.23	52.8	77.85	24.56	37.27	43.8	60.53	50.44	34.78
HORVU.MOREX.r2.1HG0022970	0	0	0	0	0	0	0	0	0	0	0	0	0	0	0	0	0	0	0	0	0	0.34	0
HORVU.MOREX.r2.1HG0022980	8.41	6.77	7.88	3.52	10.71	13.17	19.54	9.02	10.82	10.7	7.67	7.12	13.32	6.34	9.46	3.32	5.13	7.08	6.56	14.23	0.7	10.21	4.66
HORVU.MOREX.r2.1HG0022990	11.88	20.9	25.08	15.69	50.87	32.4	37.42	12.22	47.47	56.97	22.77	10.33	3.79	27.64	2.84	37.35	26.47	48.36	44.27	13.22	37.91	20.4	32.46
HORVU.MOREX.r2.1HG0023000	0.41	0	0	0	0	0	0	0	0	0.37	0	0	0	0	0	0	0.76	3.07	0	0	0	0	0
HORVU.MOREX.r2.1HG0023010	0.31	0	0	2.37	0	0	0	0	0	0	0	0	0.84	0	0	0	0	0	0	0	0	0	0
HORVU.MOREX.r2.1HG0023040	0	0	0	0	0	0	0	0	0	0	0	0.8	0	0	0.13	0	0.25	0	0	0	0.36	0.03	0
HORVU.MOREX.r2.1HG0023090	0	0	1.85	1.09	0	0	0	0	0	0	1.25	0	0.79	0	0	0	0	0	0	0	0	1.19	0
HORVU.MOREX.r2.1HG0023100	6.13	7.47	6.83	6.66	4.46	7.9	8.15	7.48	6.1	7.88	6.11	1.88	2.99	0.49	2.84	2.51	8.04	1.61	1.95	1.73	5.4	6.53	20.22
HORVU.MOREX.r2.1HG0023110	16.69	17.52	7.78	13.17	15.96	20.98	10.48	11.14	14.44	7.88	11.63	5.6	3.17	8.23	5.16	4.79	17.3	7.13	6.49	7.45	5.96	4.58	0
HORVU.MOREX.r2.1HG0023120	309.17	239.61	304.03	293.94	235.91	303.04	226.75	275.89	256.36	243.55	351.53	222.67	205.19	175.03	274.02	153.17	215.16	124.45	146	170.88	180.73	209.18	244.26
HORVU.MOREX.r2.1HG0023130	128.98	104.35	88.74	123.03	78.95	165.39	110.04	136.29	153.05	134.63	123.47	61.77	77.81	55.77	119.24	80.61	125.78	72.04	62.57	66.19	108.71	41.1	5.01
HORVU.MOREX.r2.1HG0023160	0.66	1.86	0	1.18	0.08	2.26	0.97	0.88	2.18	0.53	1.33	1.02	0.64	0	0	0.4	1.57	0.97	2.2	1.72	0.87	1.63	0.04
HORVU.MOREX.r2.1HG0023170	174.34	189.22	162.86	204.15	196.04	222.12	188.65	146.73	165.19	173.58	177.4	107.13	102.38	98.69	107.18	174.68	163.71	71.25	77.07	81.62	152.64	84.35	32.74
HORVU.MOREX.r2.1HG0023180	0.7	1.61	0.7	4.27	6.37	2.94	2.12	5.03	2.63	2.76	6.23	2.46	4.21	0	5.18	1.58	3.14	5.47	4.05	2.16	2	5.37	5.77
HORVU.MOREX.r2.1HG0023190	34.39	32.54	50.96	14.1	50.71	85.18	18.06	29.48	62.57	130.53	75.73	13.6	16.09	18.59	28.64	31.66	27.15	3.14	4.93	5.22	12.87	13.66	0
HORVU.MOREX.r2.1HG0023200	0	0	0	0	0	0	0	0	0	0	0	0	0	0.8	0	0	0	0	0	0	0	0	0
HORVU.MOREX.r2.1HG0023220	12.09	21.68	15.1	20.8	23.49	22.55	14.98	12.07	20.36	10.21	22.16	5.39	9.45	16.42	2.46	13.25	17.65	8.16	8.16	11.01	25.92	8.24	2.19
HORVU.MOREX.r2.1HG0023230	23.25	29.4	18.66	11.28	14.86	12.19	14.38	13.3	12.37	4.83	11.12	15.82	17.88	5.73	17.74	14.99	24.28	13.68	15.15	19.5	21.62	10.35	26.06
HORVU.MOREX.r2.1HG0023240	12.66	16.35	6.1	9.53	12.44	15.09	11.21	11.7	15.82	3.85	9.45	12.78	16.5	3.66	7.64	13.89	23.44	1.38	14.42	9.68	17.82	5.41	7.69
HORVU.MOREX.r2.1HG0023250	3.41	6.52	0.75	5.53	4.22	3.71	2.36	3.59	5.79	2.39	2.33	4.29	3.96	1.14	2.75	5.01	6.04	0	2.03	5.77	3.73	1.19	0
HORVU.MOREX.r2.1HG0023260	0	0	0	0	1.36	0.33	0.39	0	0.54	0.09	0.25	0.69	0.61	1.11	1.11	3.18	3.12	0	0.18	0	0	0.48	0
HORVU.MOREX.r2.1HG0023270	37.94	22.9	26.15	31.93	30.33	27.83	21.96	34.01	23.63	47.27	33.97	19.33	29.45	22.83	27.6	17.79	20.09	15.83	14.65	17.38	13.4	8.05	12.73
HORVU.MOREX.r2.1HG0023280	2.77	2.97	2.84	1.98	1.76	2.36	0.8	2.41	1.79	1.3	2.28	2.66	3.33	1.05	1.47	1.9	1.26	2.93	3.39	1.11	1.79	2.64	2.58
HORVU.MOREX.r2.1HG0023300	0	0	0	0	0	0.16	0	0	0	0	0	0	0	0	0	0	0	0	0	0	0	0	0
HORVU.MOREX.r2.1HG0023310	0	0	0.27	0.15	0	0	0	0.4	0	0	0.04	0	0	0.11	0	0	0.33	0	0	0	0	0	0
HORVU.MOREX.r2.1HG0023330	6.49	4.5	0.45	8.45	6.43	5.82	2.38	4.9	5.26	1.58	4.65	1.05	1.15	0.17	4.49	2.27	2.12	2.02	1.53	1.38	0.04	0.16	6.54
HORVU.MOREX.r2.1HG0023340	0	0	0.06	0	0	0	0	0	0	0	0	0	0	0	0.12	0	0	0	0	0	0	0	0.21
HORVU.MOREX.r2.1HG0023350	7.4	2.74	3.66	3.56	3.96	1.96	6.1	4.76	4.98	1.48	3.89	5.16	5.94	2.66	2.17	3.77	5.15	2.37	2.92	2.62	0.22	8.92	1.87
HORVU.MOREX.r2.1HG0023360	1.4	0	0	0.45	0	0	0	1.85	0	0	0.47	0	0.42	0	0	0	0	0	0	0	0	0	0
HORVU.MOREX.r2.1HG0023390	0.31	0	0.62	0	0.75	1.06	0	1.22	0	2.58	0.46	1.54	0.58	4.57	0	1.28	1.15	0	1.55	3.13	0	4.09	0.87
HORVU.MOREX.r2.1HG0023410	0	0	0	0	0	0.27	0	0	0	0	0	0	0	0	0	0	0	0	0	0	0	0	0
HORVU.MOREX.r2.1HG0023420	0	0	0.82	0	0	0	0	0	0	0	0	0	0	0	0	0	0	0	0	0	0	0	0
HORVU.MOREX.r2.1HG0023430	37.58	62.73	39.01	49.82	62.39	34.96	72	87.91	73.04	312.61	85.61	56.67	71.18	43.55	108.88	86.16	86.38	27.78	33.6	49.78	79.94	34.63	24.81
HORVU.MOREX.r2.1HG0023450	0.35	1.18	0	0	0.36	0.6	0	0.35	0	0.15	0	0.16	1.3	0	0	0.51	0.36	0	0.15	0.47	0	0.18	0
HORVU.MOREX.r2.1HG0023470	0.51	0	0	0	0	0	0	0	0	0	0	0	0	0	0	0	0	0	0	0	0	0	0
HORVU.MOREX.r2.1HG0023480	1.44	1.62	0.54	0.69	1.72	0.68	3.91	1.59	3.69	2.31	1.59	0.64	0.34	2.41	0.34	2.58	2.5	2.63	0	3.6	1.03	0	0
HORVU.MOREX.r2.1HG0023490	0	0	0.15	0	0	0	0	0	0	0	0	0	0	0	0	0	0	0	0	0	0	0	0
HORVU.MOREX.r2.1HG0023530	10.09	10.18	7.82	165.57	115.47	160.66	8.96	6.16	29.67	91.31	63.46	1.02	2.33	1.47	0	0	0.35	0	0	0	0.84	0.79	0
HORVU.MOREX.r2.1HG0023540	485.43	501.39	507.92	383.1	354.56	613.91	528.01	547.34	593.32	709.89	612.21	323.46	379.05	301.47	441.25	341.91	373.67	262.41	320.49	268.65	361.26	272.13	219.59
HORVU.MOREX.r2.1HG0023550	45.58	35.08	34.08	31.31	19.56	51.89	26.44	23.21	39.18	73.06	28.69	137.27	127.84	119.11	124.66	97.55	124.41	128.25	143.16	134.4	125.64	123.48	63.05
HORVU.MOREX.r2.1HG0023610	0.63	1.95	0.59	0.52	1.87	0.76	0.73	0.44	2.23	0.54	0.57	0.25	0.08	0.12	0.09	1.12	0.04	0	0.45	0.4	0.56	1.53	0
HORVU.MOREX.r2.1HG0023650	186.63	171.76	231.78	154.58	145.88	222.22	143.95	192.72	161.33	165.37	210.68	181.11	152.58	98.66	154.27	108.55	163.35	91.23	110.14	138.51	157.8	156.25	112.69
HORVU.MOREX.r2.1HG0023660	0.06	0	0	0	0	0	0.37	0	0.38	0	0	0	0	0	0	0	0.2	0	0.15	0	0	0	0
HORVU.MOREX.r2.1HG0023690	21.26	12.38	26.42	30.84	32.3	24.62	12.97	8.31	27	17.08	21.63	10.79	4.27	2.09	23.46	9.79	12.19	4.12	7.21	14.7	12.67	12.31	3.53
HORVU.MOREX.r2.1HG0023710	0	0	0	0	0	0	0	0	0	0	0	0	0	0	0	0	0	0	0	0	0.15	0	0
HORVU.MOREX.r2.1HG0023750	2.03	0.4	0	2.7	3.14	3.19	3.57	1.68	5.74	9.05	2.58	2.28	0	0	2.22	7.74	2.73	0.86	0.22	0.87	2.79	0	0
HORVU.MOREX.r2.1HG0023760	12.11	3.42	9.89	21.66	8.62	9.41	11.27	12.76	7.38	3.51	14.58	3.32	6.87	4.93	7.41	8.91	7.65	6.18	6.8	5.82	10.55	8.43	7.79
HORVU.MOREX.r2.1HG0023770	12.83	13.94	13.51	6.27	8.41	7.36	17.56	16.69	15.4	12.07	13.85	8.58	4.97	2.07	5.12	12.21	12.66	10.82	3.08	9.81	16.98	9.96	9.33
HORVU.MOREX.r2.1HG0023790	45.52	66.93	34.89	10.73	36.84	19.05	63.42	61.95	39.95	14.73	40.69	78.45	62.34	64.14	17.74	51.07	39.83	93.63	80.7	97.58	29.99	42.25	5.17
HORVU.MOREX.r2.1HG0023820	37.45	27.71	19.86	15.2	12.23	3.22	16.67	32.71	37.4	63.14	18.67	2.77	7.82	10.22	8.92	10.31	8.68	6.69	7.7	7.15	9.51	1.08	0.32
HORVU.MOREX.r2.1HG0023830	0.03	1.08	3.23	0.21	0.12	0.04	0.77	1.72	2.85	1.51	0.25	1.2	0.67	0	2.61	1.22	0.21	1.56	0.94	3.64	1.68	0.53	0.49
HORVU.MOREX.r2.1HG0023840	0	0.17	0	0	0	0	0	0	0	0	0.17	0	0	0	0	0	0	0	0	0	0	0	0
HORVU.MOREX.r2.1HG0023850	0	0	0	0.33	0	0	0	0	0	0	0	0	0	0	1.57	0	0	0	0	0.31	0	0	0
HORVU.MOREX.r2.1HG0023860	0	0	0	0.47	0	0	0	0	0	0	0	0	0	0	0	0	0	0	0	0	0	0	0
HORVU.MOREX.r2.1HG0023870	0	0	0	0	0	0	0	0.39	0	0	0.4	0	0	0	0	0	0	0	0	0	2.66	0	0
HORVU.MOREX.r2.1HG0023880	5.98	1.95	5.54	3.52	0.31	0	2.18	1.31	1.96	0.91	4.63	0.59	0	0.58	0	0.67	2.17	0	0.6	2.78	0	0.34	4.29
HORVU.MOREX.r2.1HG0023910	0.71	0	0	0.08	0	0	0	0.45	0	0	0.54	0.78	0.17	0	0	0	0.1	0	0	0	0	0	1.2
HORVU.MOREX.r2.1HG0023940	0	0	0.05	0	2.22	0	2.34	0.05	1.14	0.89	0.21	0	0	0.59	0	0	0.25	0	0	0.42	0.41	0	0
HORVU.MOREX.r2.1HG0023970	3.67	6.22	5.98	3.52	6.11	5.36	9.52	2.79	14.54	13.11	5.32	2.81	3.39	7.69	2.57	6.27	4.77	5.28	19.43	4.04	4.41	7.56	0.38
HORVU.MOREX.r2.1HG0023990	0	0	0.61	0	3.38	0	1.85	1.66	3.19	11.07	1.78	1.2	0.56	4.16	2.77	3.75	5.39	2.85	5.62	3.28	6.51	6.14	0
HORVU.MOREX.r2.1HG0024040	259.28	161.18	209.73	168.08	179.07	194.29	169.63	205.13	215.78	259.87	236.95	68.22	113.6	63.69	206.85	82.94	110.24	30.12	57.32	66.27	96.23	122.5	111.11
HORVU.MOREX.r2.1HG0024050	0	0	0	0	0	0	0.12	0.04	0	0.65	0	0	0	0	0	0.1	0.47	0	0	0	0	0	0
HORVU.MOREX.r2.1HG0024060	7.36	5.06	4.48	5.57	8.9	7.71	4.85	3.06	2.93	3	8.51	0.54	1.82	1.78	1.53	1.71	1.8	3.06	2.59	1.44	5.11	1.94	0.09
HORVU.MOREX.r2.1HG0024080	109.38	83.95	89.74	89.79	86.47	107.9	100.58	116.2	128.45	100.19	97.3	92.01	88.79	72.05	94.17	85.35	95.56	51.85	76.23	74.16	85.32	47.74	24.14
HORVU.MOREX.r2.1HG0024100	469.21	380.29	417.4	498.23	603.13	717.7	510.87	590.06	617.52	1237.53	785.07	191.94	232.49	190.42	462.57	312.81	288.62	210.64	255.14	260.92	379.53	308.9	321.52
HORVU.MOREX.r2.1HG0024110	0	0.41	0	0	0.23	0	0.05	2.34	0.76	0	1.07	0.55	0.53	3.14	0	0.27	0	0	0	1.22	1.03	0	0
HORVU.MOREX.r2.1HG0024120	0.36	0	0.82	1.49	0	1.71	0.43	0.09	0	0	0.44	0.66	0	0	0	0	0	0	0	0	0	1.54	0
HORVU.MOREX.r2.1HG0024140	10.14	6.5	16.55	9.16	11.1	11.12	6.94	9.01	16.54	2.14	6.79	4	2.34	1.74	7.29	2.97	4.18	5.37	5.2	3.53	7.34	11.53	4.44
HORVU.MOREX.r2.1HG0024150	3.81	8.32	15.01	2.49	2.15	2.95	6.55	4.71	6.61	8.42	3.06	0.34	2.47	2.21	0.93	1.96	1.37	2.28	1.56	1.49	0.04	0.39	0
HORVU.MOREX.r2.1HG0024170	0	0	0	0	0	0	0	0	0	0	0	0	0	0	0	0	0	0.21	0	0	0	0	0
HORVU.MOREX.r2.1HG0024180	0	0	0	0	0.11	0	0.1	0.37	0.17	0	0.1	0	0	0	0	0	0	0	0.22	0	1.45	0	0
HORVU.MOREX.r2.1HG0024190	0	0	0	0	0	0	0	0	0	0	0	0	0	0	0	0	0	0	0	0	0.23	0	0
HORVU.MOREX.r2.1HG0024200	0.09	0.09	0	0	0	0	1.62	0	0	0	0	0	0	0	0.27	0	0.09	0	0.18	0	0.55	0	0
HORVU.MOREX.r2.1HG0024210	0.47	0.66	0.39	0.54	0.58	1.22	0.95	1	0.43	0.74	0.99	0.4	0.72	0.33	0.44	0.68	0.35	0	1.21	1.03	0.66	1.24	2.11
HORVU.MOREX.r2.1HG0024220	0.17	0	0.39	0	0.35	0.47	0	0.15	0	0.13	0	0	0.32	0	0	0	0.53	0	0.08	0	0	0	0
HORVU.MOREX.r2.1HG0024230	0.64	0.91	0.23	0.34	0.11	0.22	0.43	0.88	0.23	0.22	0.43	0	0	0.73	0.32	0.42	0.11	0	0	1.08	0.2	0	4.46
HORVU.MOREX.r2.1HG0024240	24.75	49.46	34.93	27.83	20.31	40.02	33.9	16.93	41.72	22.52	46.3	10.22	7.15	7.99	6.53	15.56	16.22	17.69	13.85	17.17	38.23	21.25	6.86
HORVU.MOREX.r2.1HG0024260	0	0	0	0	0	0	0	0	0	0	0	0	0	0	0	0	0	0	0.37	0	0	0	0
HORVU.MOREX.r2.1HG0024270	0	0	0	0	0	2.13	0	0	0	1.01	0	0	0	0	0	0	0	0.91	0	0	0	1.13	0
HORVU.MOREX.r2.1HG0024280	0	0	0	0	0	0	0	0	0	0	0	0	0	0	0	0	0	0.64	0	0	0	0	0
HORVU.MOREX.r2.1HG0024310	0	0	0	0	0	0	0	0	0	0	0.1	0	0	0	0	0	0.11	0.08	0.07	0	0	0.09	0
HORVU.MOREX.r2.1HG0024320	0	0	0	0	0	0	0	0	0	0.17	0	0	0	0.41	0	0	0.1	0	0.11	0	0	0	0
HORVU.MOREX.r2.1HG0024330	1.09	0	0.2	1.15	0.25	0.37	0.28	0.41	0.17	0	0.25	0.21	1.67	0	0.56	0.23	0	0	0	0	0.85	0.31	0
HORVU.MOREX.r2.1HG0024340	0.09	4.66	0.14	0.17	0	0	0.09	0.43	0.28	0.3	0	0.52	0.04	0	0.09	0.05	0.14	0.18	1.08	0.09	0	0	0.2
HORVU.MOREX.r2.1HG0024350	0	0	0	0	0	0	0	0	0	0.05	0	0.05	0	0	0.06	0.1	0	0.05	0.09	0	0	0	0
HORVU.MOREX.r2.1HG0024370	0.37	1.78	0	0	1.04	2.77	0	3.61	2.88	1.34	1.1	0.97	1	4.12	3.72	0	0	0.62	0.33	1.36	0	1.13	0
HORVU.MOREX.r2.1HG0024380	0	0	0	0	0	3.24	0	0.96	0	0	0.49	0.81	2.13	0	0.44	0	0.91	0.41	0	1.33	1.78	0.5	0
HORVU.MOREX.r2.1HG0024390	0	1.05	0	0	0.18	1.05	0	1.44	0	0	1.68	0.55	0.54	0.23	0.53	0.21	0.77	1.31	0.81	1.11	1.06	1.55	0
HORVU.MOREX.r2.1HG0024400	0	0.35	0	0.06	0	0.06	1.05	0.83	0.24	0.5	0	0	0.45	0.72	0	0.44	0.06	1.13	0	0.12	0	0.71	0
HORVU.MOREX.r2.1HG0024410	0.36	0.38	0	0.16	0.11	0.05	0.16	0.44	0.93	1.26	0.11	0.26	0.82	0.21	0.27	1.15	0.21	0.45	0.49	0.33	0.22	0.48	0.32
HORVU.MOREX.r2.1HG0024420	0	0	0	0	0	0	0	0	0	0	0	1.58	0	0	0	0	0	0	0	0	5.23	0	0
HORVU.MOREX.r2.1HG0024430	0	0	0	0.49	0	0	0	0	0	0	0	0	0	0	0	0	0	0	0	0.16	0	0	0
HORVU.MOREX.r2.1HG0024440	4.81	2.51	3.22	3.12	2.86	0.89	4.54	7.11	1.46	0.32	5.28	3.7	0	2.95	7.41	0.52	2.01	1.75	3.61	3.36	3.28	5.25	0.56
HORVU.MOREX.r2.1HG0024450	4.87	2.65	7.97	6.13	1.96	2.77	5.27	5.38	2.52	2.14	3.44	6.46	0.62	4.58	4.99	3.8	1.71	3.72	2.66	2.35	5.23	3.95	4.14
HORVU.MOREX.r2.1HG0024460	8.76	7.89	4.7	10.59	4.52	4.49	4.95	12.04	8.1	2.75	6.94	5.35	9.18	8.16	6.56	2.8	10	3.84	5.19	5.89	6.44	3.39	11.36
HORVU.MOREX.r2.1HG0024470	3.42	0.96	3.14	4	4.42	1.62	0.69	1.92	1.44	0.9	0.73	3.49	1.79	2.37	1.6	1.25	2.04	0.63	0.44	1.61	0.7	1.02	4.25
HORVU.MOREX.r2.1HG0024480	0	0	0.08	0	0	0	0	0	0	0	0.17	0	0	0	0	0	0.22	0.2	0	0	0	0	0
HORVU.MOREX.r2.1HG0024490	1.12	0	0	0.54	4.18	3.19	0	0	1.11	0	1.13	1.47	0	2.38	0	0	1.05	0	1	0	0	0	0
HORVU.MOREX.r2.1HG0024500	15.4	13.11	6.78	10.91	15.31	12.35	16.22	17.99	11.68	7.29	17.91	1.99	3.72	4.06	6.23	11.25	9.19	0	2.48	2.84	4.78	2.25	0
HORVU.MOREX.r2.1HG0024540	41.75	41.37	42.95	48.18	85.03	83.4	41.86	33.59	87.53	106.39	71.28	64.31	69.71	103.65	53.94	160.27	118.92	82.26	87.84	85.79	109.32	104.62	102.29
HORVU.MOREX.r2.1HG0024550	0.41	0	0	0	0.45	0	0	0	0	0	0.23	0.2	0	0	0	0	0	0	0	0	0.22	0	0
HORVU.MOREX.r2.1HG0024560	0	0	0	0	0	0	0	0	0	0	0	0	0.07	0	0	0	0	0	0	0	0	0	0
HORVU.MOREX.r2.1HG0024580	0	0	0	0	0	0	0	0	0.53	0.22	0	0	0	0	0	0	0	0	0	0	0	0	0
HORVU.MOREX.r2.1HG0024590	5.6	6.77	5.45	12.59	1.75	1.33	6.54	0	4.62	15.32	2.34	5.76	1.69	0.4	8.54	5.15	2.63	0	0.42	6.41	5.33	0.96	0
HORVU.MOREX.r2.1HG0024600	0	0	0	0	0	0	0	0	0.27	0	0.27	0	0	0	0	0	0	0	0	0	0	0	0
HORVU.MOREX.r2.1HG0024610	0.55	0	0	1.58	0	1.03	0	0.18	0	0	0.36	2.3	1.18	3.26	0	0.94	3.22	0	0	1.22	1.05	3.06	19.63
HORVU.MOREX.r2.1HG0024620	30.99	50.71	49.7	42.29	26.9	48.36	26.19	45	29.59	29.84	36.85	48.47	34.74	31.12	29.86	40.52	40.02	13.88	30.48	26.62	31.16	55.04	51.45
HORVU.MOREX.r2.1HG0024660	0	0	0	0	0	0.17	0	0	0	0	0	0	0	0.66	0	0	0.51	0	0	0	0	0	0
HORVU.MOREX.r2.1HG0024670	124.87	79.74	113.5	101.96	165.59	124.44	79.73	74.51	82.07	55.17	109.56	40.32	45.31	45.33	67.96	39.66	58.15	31.78	24.31	26.16	100.24	114.73	124.27
HORVU.MOREX.r2.1HG0024680	120.6	79.74	86.84	127.82	138.59	114	84.39	100.76	79.54	53.23	109.4	44.13	56.34	50.75	65.16	64.05	57.92	20.79	28.44	27.46	116.91	94.75	38.79
HORVU.MOREX.r2.1HG0024700	30.24	41.1	32.15	18.32	24.75	22.79	21.71	33.2	24.23	25.11	27.17	6.22	12.01	11.5	9.95	8.98	14.53	6.18	9.1	8.11	22.18	18.39	0
HORVU.MOREX.r2.1HG0024710	0	0.23	0.01	0.12	0.05	0	0.06	0.13	0.07	0.08	0.19	0.12	0.13	0	0.02	0	0.18	0.09	0.08	0.27	0	0	0.46
HORVU.MOREX.r2.1HG0024720	0	0	0	0	0	0	0	0	0	0	0	0	0	0	0	0	0.17	0	0.15	0	0	0	0
HORVU.MOREX.r2.1HG0024730	0.06	0	0	0	0	0.77	0	0.31	0	0	0.31	0	0.06	0.39	0.37	0.91	0.39	0	0	0	0.15	0	0
HORVU.MOREX.r2.1HG0024740	24.93	27.89	19.84	16.69	22.37	21.19	23.04	28.65	21.22	12.89	20.6	7.62	15.66	13.67	19.76	15.09	18.9	13.12	11.59	6.94	25.92	7.79	16
HORVU.MOREX.r2.1HG0024750	0.12	0.23	0	0	1.35	0.88	0.11	0.34	1.14	6.45	0.57	0	0	0	0.22	0	0	0	0	0	0	0	0
HORVU.MOREX.r2.1HG0024760	0	0	0.81	0.63	0	0	0	0	0	0	0.14	0.72	0	0	0.07	0.6	1.54	0	0	0	0	0	0.21
HORVU.MOREX.r2.1HG0024780	0	0	0	0	0	0	0	0	0	0	0	0	0	0	0.73	0	0	0.38	0.4	0	0	0	0
HORVU.MOREX.r2.1HG0024800	0.33	0.6	1.86	1.09	2.14	0.46	1.83	4.67	1.86	5.94	7.35	0.32	0.4	0.02	0.03	2.71	3.16	3.02	4.44	1.72	4.41	5.1	8.16
HORVU.MOREX.r2.1HG0024810	1.84	1.73	1.56	1.14	1.07	0.24	6.26	0.51	1.39	1.36	1.58	1.17	0.26	1.18	2.25	1.5	1.18	1.27	1.54	0.48	2.7	0.94	6.94
HORVU.MOREX.r2.1HG0024820	0.81	1.19	0	0.66	3.24	0	1.72	0.68	0	0.44	1.07	0.58	3.32	1.18	0	0	1.68	1.05	0	3.16	1.61	0.73	13.33
HORVU.MOREX.r2.1HG0024840	0	0	0	0	0	0	0	0	1.58	3.83	0	0	0	0	0	0	0.3	0	0	0	0	1.67	0
HORVU.MOREX.r2.1HG0024850	0	0	0	0	0	0	0	0	0	1.11	0.41	0	0	0	0	0	0	0	0	0	0	0	0
HORVU.MOREX.r2.1HG0024860	0	0	0	0	0	0	0	0	0	1.52	0	0	0	0.69	0	0	0.59	0	0	0	0	0	0
HORVU.MOREX.r2.1HG0024880	0	0	0	0	0	0	0	0.34	0	0	0	0	0	0	0	0	0.32	0	0	0	0	0	0
HORVU.MOREX.r2.1HG0024890	0	0	0	0.92	0	0	0	0	0	0	0	0	0	0	0	0	0	0	1.25	0	0	0	0
HORVU.MOREX.r2.1HG0024920	1.06	0	0	0	0	0	1.71	0	0	0	0	0	0	0	1.81	0	0.1	0	0	0	0	0	0
HORVU.MOREX.r2.1HG0024930	0	0	0	0	0	0	0	0.3	0	0	0.31	0	0	0	0	0	0	0	2.49	0.29	0	0	0
HORVU.MOREX.r2.1HG0024940	0.47	1.63	0.47	1.14	0	0.45	0.67	0.93	0.93	3.03	1.64	0	0	0.42	0.22	0	0.22	0.81	0.43	0	0	0.49	0
HORVU.MOREX.r2.1HG0024950	0	0	0.38	0	0	0	0	0	0	0.36	0.48	0.35	0	0	0	0	0	0	0	0	0	0	0
HORVU.MOREX.r2.1HG0024960	0	0	0	0	0	0	0	0	0	0	0	0	0	0	0	0	0	0.05	0	0	0	0	0
HORVU.MOREX.r2.1HG0025000	2.39	1.06	4.1	7.71	12.1	11.49	12.6	19.92	20.47	21.42	9.52	14.1	9.87	13.94	20.91	24.28	30.69	13.2	14.61	10.49	27.83	12.25	8.94
HORVU.MOREX.r2.1HG0025030	41.72	51.17	50.11	47.33	27.08	34.04	41.08	29.1	27.02	22.84	37.34	27.17	35.16	32.79	27.43	33.11	30.11	18.11	21.13	24.7	34.56	31.98	55.68
HORVU.MOREX.r2.1HG0025040	0	0	0	0	0	0	0	0	0.5	0	0	0	0	0	0	0.5	0.47	0	0	0	0	0	0
HORVU.MOREX.r2.1HG0025060	42.12	52	36.38	22.72	26.54	31.07	38.84	30.98	35.22	59.9	34.78	13.75	17.29	7.1	13.31	22.12	21.4	5.86	9.76	15.89	35.2	36.6	7.97
HORVU.MOREX.r2.1HG0025080	0	0	0	0	0	0	0	0	0	0	0	0	0	0.43	0	0	0	0	0	0	0	0	0
HORVU.MOREX.r2.1HG0025090	0.19	0	0	0.89	0	0	0	0.18	0.18	0	0.18	0	0	0	0.71	0	0	0	0	0.53	0	0.58	0
HORVU.MOREX.r2.1HG0025110	0	0	0	0	0	0.02	0	0	0	0	0	0.06	0	0	0	0	0	0	0	0	0	0.03	0
HORVU.MOREX.r2.1HG0025120	0	0	0	0	0	0	0	0.11	0	0.09	0	0	0	0	0	0.07	0	0	0	0	0.19	0	0
HORVU.MOREX.r2.1HG0025130	124.6	141.86	118.85	87.59	123.05	130.39	93.24	147.45	101.37	152.67	126.46	49.8	74.22	33.66	122.04	73.98	83.46	91.28	53.09	81.05	132.16	137.9	222.21
HORVU.MOREX.r2.1HG0025150	3.39	3.35	3.81	1.52	4.95	2.56	2.35	0.67	4.65	3.32	0.45	0.61	0	3.2	0.42	1.15	1.89	1.35	0.41	0.64	1.94	4.25	2.75
HORVU.MOREX.r2.1HG0025160	0	0.11	0	0	1.5	1.58	0.11	0.22	0	0	0	108.32	124.24	84.95	94.73	53.82	71.98	18.16	42.13	51.64	270.84	230.9	284.97
HORVU.MOREX.r2.1HG0025170	21.06	13.08	14.62	27.39	23.4	24.37	17.48	13.5	15.83	21.94	22.31	12.1	11.51	5.14	13.06	13.91	23.79	3.38	7.67	7.39	15.13	10.98	8.51
HORVU.MOREX.r2.1HG0025230	0	0	0	0	0	0	0	0	0	0	0	0.04	0	0	0	0.19	0	0	0	0	0	0	0
HORVU.MOREX.r2.1HG0025240	0	1.74	0	0	0	1.97	0.22	0.57	1.36	0.21	0	0.1	0	0.52	0	2.75	1.5	0	0	1.12	0	0	0
HORVU.MOREX.r2.1HG0025250	3.71	4.14	0	0.71	0	1.4	0	0.24	2.67	4.31	0.98	2.87	0.91	2.4	0	0.25	0.92	0	0	2.1	2.36	0	0
HORVU.MOREX.r2.1HG0025260	0	0	0.07	0	0.06	0.06	0.25	0.19	0	0	0.19	0	0	0	0.06	0.07	0.06	0.11	0	0	0.2	0	0
HORVU.MOREX.r2.1HG0025270	18	17.23	35.45	11.56	15.07	14.71	12.72	12.61	14.86	17.69	11.93	12.51	12.7	29.95	15.02	13.48	19.31	16.88	16.49	10.53	24.88	14.71	10.02
HORVU.MOREX.r2.1HG0025280	116.04	113.94	129.16	124.47	81.02	107.21	130.33	136.74	117.66	89	128.79	91.94	144.63	112.6	181.88	117.98	140.09	87.6	77.61	98.21	167.61	137.3	59.97
HORVU.MOREX.r2.1HG0025300	18.23	16.35	16.05	2.58	12.88	11.24	15.75	13.66	18.99	21.65	21.17	8.86	17.65	6.15	22.91	13.64	21.78	8.19	12.16	16.73	56.57	46.15	8.62
HORVU.MOREX.r2.1HG0025320	4.7	6.84	7.92	7.4	5.39	4.86	5.51	6.2	8.22	11.8	8.41	3.66	5.03	4.05	3.86	5.77	5.74	5.34	5.16	0.83	8.96	1.48	1.55
HORVU.MOREX.r2.1HG0025340	0.37	1.85	2.68	2.54	0.31	0.58	0.57	2.99	4.35	5.38	0	0.02	0.46	0.75	3.11	4.91	6.07	0	2.86	0.1	1.23	2.57	2.57
HORVU.MOREX.r2.1HG0025350	0	0	0	1.35	0	0.33	0	0.35	1.03	0	0.7	0	0	0	0	0	0	0	0	0.17	0.51	0	1.22
HORVU.MOREX.r2.1HG0025370	13.23	7.74	9.12	10.12	11.93	8.27	13.37	17.58	18.2	22.69	15.75	9.11	9.11	5.16	12.08	3.93	8.74	7.1	7.51	7.22	10.9	10.88	5.63
HORVU.MOREX.r2.1HG0025380	0	0	0	0	0	0	0	0	0.38	0	0	0	0	0	0	0	0	0	0	0	0	0	0
HORVU.MOREX.r2.1HG0025420	1.4	0	0	0	0	0	0	0	0	0	0	0	0	0	0	0	0	0	0	0	0	0	0
HORVU.MOREX.r2.1HG0025430	6.87	3.65	4.13	4.17	4.56	4.25	5.63	1.24	4.73	3.81	4.51	3.27	4.65	2.98	4.26	1.22	4.63	2.79	4.9	4.49	3.15	7.94	8.18
HORVU.MOREX.r2.1HG0025450	0	0	0	0	0	0	0	0	0	0	0.26	0.92	0.95	0.23	0.24	0	0	0	0	0	0	3.24	0
HORVU.MOREX.r2.1HG0025460	0	1.33	0	0	0	0	0	0	0	0	0	0	0	0	0	0	0.86	0	0.41	0	0	0	0
HORVU.MOREX.r2.1HG0025470	0	0	0	0	0	0	0	1.12	0	0	0	0	0	0	0	0	0	0	0	0	0	0	0
HORVU.MOREX.r2.1HG0025490	5.37	8.35	6.46	7.12	8.13	14.03	6.25	6.68	7.34	1.22	4.74	0.59	4.83	5.1	4.83	2	5.07	2.21	0.6	6.03	2.56	7.54	13.35
HORVU.MOREX.r2.1HG0025520	0	0	0	0	0	0	0.77	0	0	0	0.03	0	0	0	0	0	0	0	0	0	0	0	0
HORVU.MOREX.r2.1HG0025580	0	0.04	0	0	0	0	0	0.13	0	0	0	0	0	0	0	0	0	0	0	0	0	0	0
HORVU.MOREX.r2.1HG0025600	44.01	65.9	68.75	54.91	53.49	50.37	66.67	54.51	43.13	20.15	41.68	43.69	23.09	35.15	16.35	58.93	68.14	35.73	40.61	45.6	66.41	39.3	22.97
HORVU.MOREX.r2.1HG0025620	72.57	50.47	54.56	46.26	45.37	57.12	62.81	81.96	59.57	55.67	73.24	13.69	44.13	15.66	39.36	24.75	25.06	12.3	14.96	23.31	27.24	24.54	19.48
HORVU.MOREX.r2.1HG0025630	0.47	0	2.11	0.38	0	0.93	2.14	1.84	0.66	0	2.78	0	0.38	0.27	0.88	0	0	0.97	0.79	2.63	0	0	0
HORVU.MOREX.r2.1HG0025640	0	0	0	0	0	0	0	0	0	1.73	0	0	0	0	0.18	0	0	0	0	0	0	0	0
HORVU.MOREX.r2.1HG0025650	1.35	2.65	2.48	1.03	1.6	2.52	2.81	1.72	1.39	0.64	0.98	1.9	1.6	1.42	1.34	2.24	1.84	1.39	2.01	1.07	2.59	1.91	5.92
HORVU.MOREX.r2.1HG0025670	145.37	98.14	128.95	150.86	157.68	113.76	110.17	122.19	169.59	129.53	190.26	99.82	107.27	82.45	189.72	153.98	136.17	50.04	64.21	101.32	190.58	90.16	30.4
HORVU.MOREX.r2.1HG0025680	0	0.39	0	0	0.72	0	0	0	0	0	0	0	0	0	0	0	0	0	0	0	0	0	0
HORVU.MOREX.r2.1HG0025700	17.09	15.19	10.5	13.56	18.54	9.59	13.1	13.75	19.08	8.4	21.76	12.16	4.64	6.02	12.51	16.27	12.66	15.75	8.19	4.95	21.16	13.41	15.23
HORVU.MOREX.r2.1HG0025730	0	0	0	0	0	0	0	0	0.8	0	0	0	0	0	0	0	0	0	0	0	0	0	0
HORVU.MOREX.r2.1HG0025750	59.11	29.83	47.5	52.12	53.25	58.21	52.73	51.94	72.31	62.81	49.02	24.17	18.47	28.03	31.61	50.86	63.11	24.51	21.64	22.06	59.59	24.27	39.9
HORVU.MOREX.r2.1HG0025800	27.36	14.64	21.11	21.96	30.29	23.22	28.31	16	29.52	25.54	17.89	26.69	11.47	28.89	16.28	23.07	29.92	21.56	28.24	20.59	23.23	17.92	19.64
HORVU.MOREX.r2.1HG0025820	3.16	2.97	1.1	0.3	1.71	3.59	2.61	4.52	5	7.72	3.73	0.12	1.57	0.83	2.61	5.94	2.15	0.31	1.39	3.07	0.89	2.71	1.91
HORVU.MOREX.r2.1HG0025840	1.91	2.12	2.39	1.28	0	2.55	0.83	1	0	1.42	1.5	4.61	2.21	8.07	2.9	10.61	2.08	0.54	5.38	5.51	3.59	1.36	0.6
HORVU.MOREX.r2.1HG0025880	60.52	55.32	61.39	46.43	54.3	70.62	80.85	74.48	70.65	47.48	53.96	26.23	25.36	27.87	28.8	33.9	39.31	47.41	20.87	29.91	25.15	17.97	11.97
HORVU.MOREX.r2.1HG0025890	0	0	0	0	0	0	0	0	0	0	0	0	0	0	0	0	0	0.55	0	0	0	0	0
HORVU.MOREX.r2.1HG0025900	0	0	0.38	0.76	0	0	0	3.1	0	0.36	0	0	1.43	0.34	0	0	0	0	0.35	0	0	0	0
HORVU.MOREX.r2.1HG0025910	1.15	1.6	0.88	0.84	1.11	0.92	0.73	0.59	1.01	0.86	1.65	0.99	0.36	0.85	2.09	1.36	0.81	1.53	0.5	1.17	1.1	1.39	3.21
HORVU.MOREX.r2.1HG0025920	0	0	0	0.45	0	0.15	0	0.1	0	0.14	0.7	0	0	0	0.71	0.91	0.04	0	0.34	0.16	2.06	0.1	2.97
HORVU.MOREX.r2.1HG0025930	0	0	0.14	0	0	0	0	0	0	0.13	0	0	0.28	0.41	0.09	0.08	0	0	0.07	0	0.13	0.34	0.83
HORVU.MOREX.r2.1HG0025940	0	0	1.41	0	0	0	0	0	0	0	0	0	0	0	0	0	0	0	0	0	0	0	0
HORVU.MOREX.r2.1HG0025950	0.61	0.47	0.53	0.79	0.58	0.53	0.38	0.32	0.42	0.37	0.89	0.41	0.22	0.4	1.02	0.6	0.41	0.51	0.83	0.5	0.29	0.68	0.74
HORVU.MOREX.r2.1HG0025970	0.33	0.55	1.55	1.8	0.11	0	0.73	2.69	0	0	0.11	1.29	1.74	0.4	1.47	2.26	0.2	0	1.3	1.8	2.95	0.46	13.34
HORVU.MOREX.r2.1HG0026060	4.78	3.9	3.74	1.37	4.01	5.88	2.75	8.57	4.82	12.24	1.98	3.66	2.94	1.92	8.74	6.75	8.3	3.1	2.74	3.31	3.04	2.73	5.89
HORVU.MOREX.r2.1HG0026070	0	0	0.03	0	0	0.07	0	0.12	0	0	0	0.2	0.16	0.16	0	0.05	0	0	0	0	0	0.3	0
HORVU.MOREX.r2.1HG0026080	9.71	7.6	1.99	9.32	9.51	7.38	3.88	6.41	2.58	1.23	2.46	6.72	5.73	6.76	4.27	11.14	7.89	3.1	6.89	2.86	5.82	5.01	6.83
HORVU.MOREX.r2.1HG0026090	10.16	11.24	7.38	13.41	10.82	6.22	5.98	7.78	9.31	9.65	7.7	5.53	9.54	6.98	7.01	7.17	8.42	3.61	3.25	3.9	10.28	2.21	3.26
HORVU.MOREX.r2.1HG0026100	34.58	30.25	21.17	31.64	16.76	33.97	28.81	24.82	30.61	24.76	41.79	27.13	12.83	15.14	31.14	30.8	18.79	14.61	4.35	9.69	18.48	14.16	24.98
HORVU.MOREX.r2.1HG0026120	45.61	9.36	15.73	21.41	5.26	15.97	17.2	22.48	23.11	14.97	12.94	14.68	16.46	6.47	22.33	15.79	12.37	6.84	5.18	10.33	17.68	5.11	14.48
HORVU.MOREX.r2.1HG0026140	0	0	0	0	0	0	0	0	0.07	0.06	0	0	0	0	0	0	0	0	0.12	0	0.06	0	0
HORVU.MOREX.r2.1HG0026160	1.04	0	0	0	0	0	0.49	0	0	0	0.52	0	0	1.78	0	0	0.49	0	0	2.84	0	1.07	0
HORVU.MOREX.r2.1HG0026180	46.4	71.17	37.18	37.94	54.42	45.77	38.97	49.31	41.66	28.1	51.33	28.26	41.13	42.18	50.66	28.79	34.07	18.41	25.8	33.16	31.61	51.84	29.34
HORVU.MOREX.r2.1HG0026220	0	0	0	0	0.99	0	0	0.25	0	0	0	0	0	0	0	0	0	0.66	0	0	0	0	0
HORVU.MOREX.r2.1HG0026230	27.27	30.24	24.41	29.58	41.9	29.51	17.47	22.22	25.28	16.69	44.5	23.48	12.85	2.78	27.54	10.02	20.97	27.57	8.84	9.81	10.97	31.62	13.74
HORVU.MOREX.r2.1HG0026250	0	0	0	0	0	0	0	0	0	0	0	0	0	0	0	0	0	0	0	0	0.41	0	0
HORVU.MOREX.r2.1HG0026270	0	0	0	0	0	0	0	0	0	0	0	0	0	0	0	0	0	0	0	0	0	0	1.98
HORVU.MOREX.r2.1HG0026310	0	0	0.09	0	0	0	0	0	0	0	0	0	0	0	0	0.03	0	0	0.04	0	0	0	0
HORVU.MOREX.r2.1HG0026330	0	0	0	0.49	0	0	0	0	0	0	0	0	0	0	0	0	0	0	0	0.17	0	0	0
HORVU.MOREX.r2.1HG0026340	6.2	6.08	1.75	1.99	7	7.55	3.05	0.58	0.29	0	2.64	0.79	0.81	0	1.65	2.4	2.75	0	1.06	1.11	3.94	2.45	0
HORVU.MOREX.r2.1HG0026350	11.53	15.16	11.41	13.13	14.27	21.06	11.1	12.15	17.84	23.67	13.71	7.29	10.66	8.78	13.84	12	11.31	1.82	6.52	8.65	21.95	8.45	3.5
HORVU.MOREX.r2.1HG0026390	0.33	1.2	0.42	0.9	1.76	0.25	0.59	0.15	1.05	0.05	0.61	0.07	0.32	0.24	0	0.73	0.42	1.21	0.37	0.38	0.6	0	0.54
HORVU.MOREX.r2.1HG0026400	44.16	30.08	37.66	57.61	38.09	44.15	32.1	42.82	51.74	33.32	42.03	17.55	50.71	24.44	38.25	21.59	37.44	22.78	18.81	29.04	40.76	33.08	13.56
HORVU.MOREX.r2.1HG0026410	4.26	6.99	2.74	6.65	6.59	4.16	7.02	4.28	7.31	6.18	8.94	3.14	2.61	5.2	1.02	8.69	8.09	6.61	5.45	2.84	6.02	4.79	2.7
HORVU.MOREX.r2.1HG0026420	1.34	1.3	5.23	1.73	2.03	2.55	1.68	2.66	1.33	1.22	1.08	1.17	0.82	1.15	1.64	1.35	1.26	2.8	1.26	2.47	1.71	1.85	2.78
HORVU.MOREX.r2.1HG0026430	5.04	2.51	6.96	6.4	9.36	4.74	11.23	4.64	6.21	5.72	5.52	1.86	3.43	1.73	2.94	6.68	4.93	1.79	8.18	5.11	5.52	4.35	0
HORVU.MOREX.r2.1HG0026440	0	0	2.73	8.39	0	0	6.71	1.46	4.36	3.9	0	1.26	0	0	0	4.17	1.39	0	0	1.24	0	2.91	0
HORVU.MOREX.r2.1HG0026450	0	1.53	0	1.51	0	1.49	2.57	0.39	3.48	0.73	0.39	1.39	0.36	0	0	0	0.37	0.33	0.35	0	1.49	0.68	0
HORVU.MOREX.r2.1HG0026480	0	0.1	0	0	0	0	0	0	0	0	0	0.14	0	0	0	0	0	0	0	0	0	0.22	0
HORVU.MOREX.r2.1HG0026490	679.88	475.98	625.64	522.35	552.87	559.77	565.65	680.4	689.13	622.43	554.94	461.09	497.48	453.47	780.51	476.34	552.11	260.01	350.79	330.89	679.74	500.92	432.08
HORVU.MOREX.r2.1HG0026520	0	0	0	0	0	0	0	0	0	0	0	0	0	0	0	1.07	0	0	0	0	0	0	0
HORVU.MOREX.r2.1HG0026530	11.6	10.33	10.14	9.46	11.95	9.18	8.03	13	7.02	7.03	9.3	6.14	9.61	8.37	11.16	12.97	12.37	8.77	9.38	21.04	17.31	14.59	35.36
HORVU.MOREX.r2.1HG0026580	0	0	0	0	0	0	1.74	0	0	0	0	0	0	0	0	0	0	0	0	0	0	0	0
HORVU.MOREX.r2.1HG0026610	1.24	2.61	3.92	3.17	3.05	3.16	5.02	6.32	2.43	2.82	3.84	1.78	3.18	4.39	2.53	4.07	5.9	1.03	2.8	3.19	2.4	1.41	1.54
HORVU.MOREX.r2.1HG0026640	0.14	0.06	0	0	0.39	0	0	0	0.08	0.06	0	0.06	0.19	0	0.99	0	0	0	0	0	0	0	0
HORVU.MOREX.r2.1HG0026660	0.03	0	0	0.03	0	0.03	0	0	0	0	0.06	0	0	0	0	0	0.02	0	0	0	0	0	0
HORVU.MOREX.r2.1HG0026670	0	0	0	0.21	0	0	0	0	0	0	0.33	0	0	0	0	0	0	0	0	0	0	0	0
HORVU.MOREX.r2.1HG0026680	0	0	0	0	0	0.14	0	0	0.09	0	0.33	0	0	0	0	0	0	0	0	0	0	0	0
HORVU.MOREX.r2.1HG0026690	0.58	0	0.33	0	0	0	0.22	0	0	0	0	0	0	0	0	0	0	0.54	0	0	0.32	0	0
HORVU.MOREX.r2.1HG0026700	24.95	28.38	17.79	20.82	6.14	23.04	22.53	26.96	15.18	13.47	22.32	19.52	23.39	22.23	29.12	13.5	28.49	13.2	14.42	10.14	15.57	12.65	19.28
HORVU.MOREX.r2.1HG0026710	12.88	18.72	18.84	12.4	15.04	8.87	16.26	14.07	15.21	13.68	14.23	12.2	6.24	10.6	12.25	6.79	11.15	8.48	9.32	5.08	7.8	16.52	55.26
HORVU.MOREX.r2.1HG0026720	0	0	0	0	0	2.21	0	0	0	0	0	0	0	0	0	0	0	0	0	0	0	0	0
HORVU.MOREX.r2.1HG0026730	0	0	0	0	0	0.79	0	0	0.41	0	0	0	0	0	0	0	0	0	0	0	0	4.27	0
HORVU.MOREX.r2.1HG0026740	0	0	0	0.07	0	0	0	0	0	0	0	0	0	0.03	0	0	0	0	0	0	0	0.15	0
HORVU.MOREX.r2.1HG0026750	117.72	114.19	124.94	202.16	175	210	123.91	107.54	130.88	223.76	195.37	107.73	121.7	99.22	228.36	140.28	155.16	88.39	98.11	104.59	191.45	157.12	80.36
HORVU.MOREX.r2.1HG0026770	0	0	0	0	0	0	0	0	0	0	0.37	0	0	0	0.34	0	0	0	0	0.34	0	0	0
HORVU.MOREX.r2.1HG0026790	0	0	0.05	1.03	0	0.35	0	0	0	0.69	0	0	0	0	0	0.29	0.34	0	0	0	0	0	0
HORVU.MOREX.r2.1HG0026810	70.5	44.99	64.61	105.02	107.11	63.24	79.31	75.2	72.47	65.22	75.07	36.24	45.07	56.81	75.29	54.99	64.01	15.94	24.3	22.9	50.78	39.98	47.41
HORVU.MOREX.r2.1HG0026820	0	0	0	0	0	0	0	0	0	0	0	0	0	0	1.01	0	0	0	0	0.34	1.39	0.76	0
HORVU.MOREX.r2.1HG0026840	29.93	33.83	46.54	28.83	28.82	25.86	35.23	28.75	39.13	21.74	30.36	20.91	21.87	22.57	16.15	21.5	24.27	13.65	30.65	18.53	19.86	22.18	24.89
HORVU.MOREX.r2.1HG0026860	0	0.6	0	0	0	0.07	0.3	0.21	0.55	0	1.18	0	0	0.17	1.08	1.07	0.32	0	0	0	0.81	0.1	0
HORVU.MOREX.r2.1HG0026870	0.98	0.96	0	0	0	1.24	1.92	0.64	2.89	0.3	6.84	1.45	0	4.62	0.61	1.33	0.3	0	2.06	0	4.05	3.05	0
HORVU.MOREX.r2.1HG0026880	0	0	0	0	0	0.65	0	0	0.98	0	1.76	0	0	0	0	0	0.1	0	0	0	0.41	0	0
HORVU.MOREX.r2.1HG0026900	27.56	28.86	30.48	34.05	32.65	41.05	22.68	31	16.14	25.53	20.65	26.05	25.21	15.2	21.79	25.16	23.68	9.3	25.47	20.19	24.55	15.05	13.59
HORVU.MOREX.r2.1HG0026930	4.41	1.9	2.2	2.2	3.36	5.21	6.53	7.07	5.57	4.21	4.55	1.51	1.25	0.13	5.27	0.76	1.49	0.76	0.97	2.67	3.93	1.32	3.76
HORVU.MOREX.r2.1HG0026940	0	0	0	0	0	0	0	0	0	0	0	0	0	0	0.11	0	0.11	0	0	0	0	0	0
HORVU.MOREX.r2.1HG0026950	17.22	15.41	12.76	19.97	5.22	18.41	12.55	22.96	21.34	11.19	18.83	6.8	12.94	4.08	20.7	12.92	14.26	12.12	9.12	9.03	9.71	6.23	1.08
HORVU.MOREX.r2.1HG0026990	86.26	90.81	76.44	100.58	68.47	80.1	91.31	77.34	70.75	44.31	95.21	72.67	89.33	86.98	100.63	61.64	92.59	40.12	57.14	65.39	90.26	81.88	179.95
HORVU.MOREX.r2.1HG0027000	113.94	98.77	121.13	119.86	101.22	124.62	113.95	97.68	86.76	65.1	111.25	98.32	109.41	108.7	116.12	114.36	111.5	46.31	69.45	76.39	113.11	109.06	63.15
HORVU.MOREX.r2.1HG0027030	8.96	10.53	6.58	13.96	7.51	7.83	10.08	11.83	10.04	5.62	10.64	10.97	8.81	5.61	14.16	7.14	10.96	3.47	5.8	9.4	11.04	7.72	4.39
HORVU.MOREX.r2.1HG0027040	0.32	1.24	0.31	0.92	0	0.3	1.49	0.31	1.25	1.16	1.9	0.85	2.32	0.83	0.88	0.64	3.25	2.15	0.57	0	1.81	1.32	1.24
HORVU.MOREX.r2.1HG0027100	11.76	8.83	17.54	8.56	5.43	2.14	8.78	11.89	6.67	14.45	9.9	9.51	8.21	5.4	4.46	13.76	13.7	2.93	6.51	3.61	8.32	9.12	11.7
HORVU.MOREX.r2.1HG0027110	0	0	0.49	0	0	0	0	0	0	0	0.51	0	0	0	0.93	0	0	0	0	0	0	0	0
HORVU.MOREX.r2.1HG0027120	0	0	1.93	0	0	0	0	0	0	0	0	0	0	0	0	0.33	0	0	0	0	0	0	0
HORVU.MOREX.r2.1HG0027130	0	0	0	0	0	0.58	0	0	0	0	0.15	0	0	0	0	0.32	0	0	0	0	0.17	0	0
HORVU.MOREX.r2.1HG0027140	46.2	32.33	39.02	71.43	44.61	49.61	27.16	38.58	43.56	45.89	51.25	24.26	32.62	21.03	36.85	26.97	25.16	11.97	19.29	15.69	30.18	19.52	13.19
HORVU.MOREX.r2.1HG0027170	0.41	1.61	0	0.4	3.12	1.18	1.55	2.45	2.05	0	0.83	4.39	5.27	0	2.29	0.83	0.39	1.39	4.08	4.58	0.39	2.99	0
HORVU.MOREX.r2.1HG0027180	4.46	15.85	4.15	2.65	10.6	6.89	5.37	7.57	5.93	3.83	5	11.25	5.37	8.51	8.36	5.32	2.48	8.26	6.41	6	7.35	10.55	23.98
HORVU.MOREX.r2.1HG0027190	25.3	31	38.83	34.56	29.29	46.12	26.44	22.61	29.36	20.61	23.63	20.42	10.74	25.03	13.77	30.28	38.55	27.11	22.25	19.07	26.24	20.14	4.21
HORVU.MOREX.r2.1HG0027200	2.27	4.79	0.37	0.36	0.36	0.72	2.48	3.36	0.75	1.38	1.51	1	4.82	0	1.05	0	3.18	0	0.68	0	6.12	2.35	2.4
HORVU.MOREX.r2.1HG0027260	10.83	10.29	10.35	21.67	6.94	15.02	16.25	6.64	9.96	6.02	8.42	8	19.37	2.78	10.36	22.08	10.26	6.11	5.18	7.38	17.44	7.62	0
HORVU.MOREX.r2.1HG0027270	9.5	11.89	11.33	12	9.34	7.01	10.67	11.26	7.72	5.78	8.67	6.71	9.97	11.46	9.31	7.01	13.05	11.49	12.3	8.94	8.84	18.94	48.33
HORVU.MOREX.r2.1HG0027280	0.49	0.24	1.45	1.88	1.63	1.85	0	2.16	2.4	0.67	0.73	0.87	3.14	2.59	2.52	4.98	3.86	3.34	0	0.23	2.8	0	0
HORVU.MOREX.r2.1HG0027290	0.07	0	0.07	0	0	0	0	0.51	0	0.32	0.13	0	0.06	0.12	0	0	0	0.51	0.06	0	0	0	0
HORVU.MOREX.r2.1HG0027300	2.13	3.52	2.15	4.02	3.43	5.76	3.56	5.16	4.4	2.49	4.4	1.82	5.62	4.19	3.46	1.48	2.75	4.07	1.15	3.52	10.78	0.79	1.93
HORVU.MOREX.r2.1HG0027310	0	0	0	0	0	0	0	0.38	0	0	0	0	0	0	0	0	0	0	0	0	0	0	0
HORVU.MOREX.r2.1HG0027320	0	0	0	3.83	0	0	0	0	1.56	0	0	0	0	0	0.44	0	0	0	0.37	0	4.2	0	0
HORVU.MOREX.r2.1HG0027330	2.37	0.77	0	0.8	0	0	0.53	3.77	0	0.78	2.05	0	4.18	0	0.66	1.27	0.83	0	1.69	0.23	1.13	0.64	3.34
HORVU.MOREX.r2.1HG0027340	0	0.2	0	0.49	0	0.84	0	0.13	0	0	0	0	0	0	0.37	0	0	0	0	0	0.38	0.36	0
HORVU.MOREX.r2.1HG0027350	40.29	28.43	30.87	44.77	31.62	42.7	28.77	38.87	44.8	34.38	38.54	8.65	27.35	18.8	40.67	31.16	22.75	13.52	13.53	13.68	32.49	20.38	7.72
HORVU.MOREX.r2.1HG0027380	11.43	3.1	2.67	2.2	0.43	6.07	10.68	1.36	5.88	5	9.63	4.43	1.66	1.57	3.77	0	2.14	1.14	2.46	4.19	6.09	1.41	0.57
HORVU.MOREX.r2.1HG0027400	2.04	0.98	0	0	0	0.5	0	1.01	0	0.93	0	0.9	0	0	0	0	0	0	0	0	0	0.51	0
HORVU.MOREX.r2.1HG0027410	0.24	0.24	0.11	0.24	0.36	0.15	0	0.39	0	0.23	0.03	0	0.38	0	0.38	0.12	0.14	0.18	0	0	0.59	0.17	0.04
HORVU.MOREX.r2.1HG0027420	1.93	0	1.71	6.97	1.92	0	0	0.7	0	8.2	1.84	1.58	6.43	0	0	1.71	1.76	2.72	0	0	4.91	0	2.25
HORVU.MOREX.r2.1HG0027450	0	0	0	0	0	0	0	0	0	0	0.33	0	0	0	0	0	0	0.28	0	0	0	0	3.01
HORVU.MOREX.r2.1HG0027460	27.96	35.77	36.42	26.65	28.7	33.49	43.31	22.8	38.94	41.3	38.1	13.83	7.41	9.06	7.71	20.87	17.14	11.39	8.16	7.38	20.65	10.77	7.2
HORVU.MOREX.r2.1HG0027470	0	0	0	0.12	0.13	0	0.14	0	0	0.18	0	0	0	0	0	0	0	0.21	0	0.13	0	0.13	0
HORVU.MOREX.r2.1HG0027480	116.04	94.47	91.06	102.03	92.71	99.28	57.67	85.45	113.93	74.81	82.91	80.53	95.29	81.8	146.32	98.2	105.61	53.92	60.84	60.84	51.87	72.5	52.65
HORVU.MOREX.r2.1HG0027490	0	0	0	0	0	0	0	0	0.09	0	0	0	0	0	0	0.1	0.09	0	0	0.18	0	0	0
HORVU.MOREX.r2.1HG0027500	0	0	0.02	0	0	0	0	0	0	0	0	0	0	0	0	0	0	0	0	0	0	0	0
HORVU.MOREX.r2.1HG0027530	0	0	0	0	0	0	0	0	0	0	0	0	0.2	0	0	0	0.16	0	0	0	2.99	0	0
HORVU.MOREX.r2.1HG0027540	18.59	28.98	27.29	46.69	13.44	28.49	27.8	24.02	33.68	17.15	23.57	20.55	12.15	11.94	24.21	26.34	45.32	11.5	15.96	15.09	23.53	18.94	7.23
HORVU.MOREX.r2.1HG0027550	24.01	20.33	28.87	19.37	21.2	17.83	18.72	19.22	17.23	10.07	28.09	16.8	21.67	20.99	14.67	15.77	18.14	15.98	24	21.58	14.81	22.09	30.35
HORVU.MOREX.r2.1HG0027560	14.78	9.64	14.86	7.12	3.75	10.85	7.5	6.01	12.69	14.62	6.78	0	7.85	0	10.26	3.99	4.44	5.52	1.8	3.62	0	0.69	0
HORVU.MOREX.r2.1HG0027620	5.6	8.58	4.99	7.19	16.66	9.75	4.8	4.62	7.39	4.68	5.62	5.76	6.76	0	8.97	6.09	12.26	0.39	4.18	2.56	4.44	10.57	7.48
HORVU.MOREX.r2.1HG0027640	20.26	14.78	14.71	19.38	11.97	13.06	12.61	14.79	23.91	15.06	12.22	6.3	9.55	5.32	14.47	9.94	14.12	3.21	7.55	5.65	9.82	4.02	1.73
HORVU.MOREX.r2.1HG0027690	0.37	0	0	0	0	0	0	0	0	0	0	0	0	0	0	0	0	0	0	0	0	0	0
HORVU.MOREX.r2.1HG0027700	0	0	0	0	0	0	0	0	0.28	0	0	0	0	0	0	0	0	0	0	0	0	0	0
HORVU.MOREX.r2.1HG0027710	0	0	0	1.2	0	0	0.39	0.45	0.56	0	0	0	0	0	0	0	0	0	0	0	0	0	0
HORVU.MOREX.r2.1HG0027720	0	0	0	0	0	0	0	0	0	0.27	0	0	0.38	0.31	0	0	0.34	0	0	0	0	0	0
HORVU.MOREX.r2.1HG0027750	23.37	12.6	18.2	24.71	20.73	23.87	30.03	23.85	25.51	22.97	12.26	12.24	7.28	16.76	13.55	12.92	16.84	3.3	7.41	15.77	19.2	18.01	12.52
HORVU.MOREX.r2.1HG0027800	8.33	5.52	0	3.01	4.88	2.97	1.94	5.16	0	1.42	2.09	10.54	7.06	2.22	4.27	2.6	3.43	13.84	6.98	2.37	6.44	11.23	8.85
HORVU.MOREX.r2.1HG0027920	0	0	0.2	0.19	0.58	0.76	0.19	0	0.2	0	0	0	0.3	0.36	0	0	0	0.57	0.18	0.58	0	0.21	0.55
HORVU.MOREX.r2.1HG0027930	0.22	0	0	0	0	0.15	0	0	0	0	0	0	0	0	0	0	0	0	0	0	0	0.23	0
HORVU.MOREX.r2.1HG0027940	2.11	0	5.35	0.41	1.59	2.4	0.79	4.17	0.42	5.01	0.85	3.73	9.97	6.91	2.33	5.1	4.75	2.12	1.51	3.89	13.66	1.74	12.68
HORVU.MOREX.r2.1HG0027950	0	0	0	0	0	0	0	0	0	0	0	0	0	0	0	0	0	0	0	0	0	0	0.26
HORVU.MOREX.r2.1HG0028090	2.62	0.96	3.21	5.04	3.09	4.03	0.92	1.29	1.61	4.79	4.89	4.93	4.77	1.99	6.07	2.98	2.74	4.14	0.88	5.48	7.17	3.73	1.69
HORVU.MOREX.r2.1HG0028100	1.05	1.21	0.29	0.25	0.3	0.92	0.73	1.29	1.6	0	0	0.87	0.9	2.25	3.01	0.43	0	0.27	3.18	2.1	4.44	0.82	0
HORVU.MOREX.r2.1HG0028110	0	0	0	0	0	0	0.93	2.46	0.99	0	0	0	1.35	0	1.36	0	0.47	0	0	0	0	0	0
HORVU.MOREX.r2.1HG0028120	0	1.88	0.63	2.05	0.26	0.92	0.76	2.26	3.55	0	0.61	0.97	1.91	0.97	0.34	0.09	0.74	0.47	0	0.52	0	0.75	4.23
HORVU.MOREX.r2.1HG0028130	0.56	0.19	0	3.14	1.35	1.49	0.71	1.28	1.36	1.38	0.64	3.63	0	0	0	0.77	0	0	2.63	0	0.54	0.49	0
HORVU.MOREX.r2.1HG0028140	0	0	0	0	0	0	3.86	1.53	0.95	1.25	0	1.05	2.15	0.87	0.18	0	0	0	0.7	0	0.37	0	0
HORVU.MOREX.r2.1HG0028150	0	0	0	0	0	0	2.05	1.8	0.33	1.07	0	0	1.08	0	0	0	0	0	0	0	0	0	0
HORVU.MOREX.r2.1HG0028160	0	1.34	0	0	0	0	0.32	0	0	0.31	0	0	0	0	0	0.35	0	0	0	0	0	0	0
HORVU.MOREX.r2.1HG0028170	115.02	79.74	86.37	84.04	100.8	103.47	108.15	116.08	115.19	135.44	110	54.35	46.57	28.13	77.2	40.41	58.44	13.42	26.52	28.74	42.67	42.79	37.59
HORVU.MOREX.r2.1HG0028190	11.8	14.15	14.26	10.88	12.69	9.1	10.93	13.07	9.2	10.38	8.47	11.75	10.7	20.19	14.51	9.52	9.93	13.68	17.58	12.62	16.94	10.23	36.25
HORVU.MOREX.r2.1HG0028200	5.06	0.08	9.01	3.81	0	3.8	2.4	6.42	9.28	4.3	9.97	2.07	3.91	5.77	3.65	4.18	5.14	0	1.74	2.08	3.07	1.37	7.98
HORVU.MOREX.r2.1HG0028210	0	0.06	0.07	0.05	0	0	0.89	0.5	0.65	0	0.68	0.33	0.54	0.03	0.46	0.37	0.42	0	0.07	0.6	0.88	0.59	0.15
HORVU.MOREX.r2.1HG0028220	0	0.22	0	0.22	0	0	2.25	0	0.88	0	0.53	0	1.03	0.45	0.84	0.23	0.21	0	1.82	0	0.74	0.49	0
HORVU.MOREX.r2.1HG0028240	0.06	0	0	0.27	0.05	0	0.63	0.13	0.63	0.31	0.12	0	0	0.03	0	0.34	0	1.13	0.18	0	0	0.13	0.08
HORVU.MOREX.r2.1HG0028260	61.94	52.16	42.36	62.3	51.83	90.27	63.48	79.01	70.25	63.26	88.84	36.71	33.15	33.22	64.4	50.33	53.55	29.44	23.04	29.59	36.74	35.6	26.48
HORVU.MOREX.r2.1HG0028290	0	0	0	0	0	0	0	0	0	0	0	0	0	0	0	0	0	0	0	1.61	0	0	0
HORVU.MOREX.r2.1HG0028300	0	0	0	0	0	0	0	0	0	0	0	0.69	0	0	0	0	0	0	0	0	0	0	0
HORVU.MOREX.r2.1HG0028320	1.42	0	0.56	0	0	0	2.13	0.84	0.28	0	0	0	0	0	0.53	0	0.79	0	0	0.53	0	0	0
HORVU.MOREX.r2.1HG0028340	59.62	48.83	49.12	39.5	48.8	40.27	42.97	45.47	36.6	44.68	48.89	29.44	34.83	31.94	64.45	39.82	42.63	19.56	21.48	18.41	38.86	29.42	25.85
HORVU.MOREX.r2.1HG0028370	0.54	0	0	0	0	0	0	0	0	0	0	0	0	0	0	0	0	0	0	0	0	0	0
HORVU.MOREX.r2.1HG0028380	0	0	0	0	0	0	0.67	0	0	0	0	0	0	0	0	0	0	0	0	0	0	0	0
HORVU.MOREX.r2.1HG0028390	69.78	55.61	75.54	52.51	63.79	64.94	63.32	74.16	72.86	35.61	63.85	68.75	77.98	71.99	75.56	49.14	96.26	50.29	49.38	39.02	89.32	65.3	54.46
HORVU.MOREX.r2.1HG0028410	1.61	0	0	2.07	0	0.51	0	3.19	0	0	1.08	0.47	0	2.29	0	0.54	0.51	1.78	0	0	1.02	1.65	0
HORVU.MOREX.r2.1HG0028430	0	0	0	0.7	0	0	0	0	0.16	0	0	0	0	0.15	0	0	0	0	0	0.19	0	0	0
HORVU.MOREX.r2.1HG0028440	210.81	181.39	189.15	219.38	198.63	233.95	166.39	215.66	189.6	145.76	201.5	193.51	264.9	197.89	251.52	173.64	208.87	166.42	191.94	148.28	184.61	134.36	121.54
HORVU.MOREX.r2.1HG0028480	0	0	0	0	0	0	0	0	0	0	0	0	0	0	0	0	0	0	0	0.51	0	0	0
HORVU.MOREX.r2.1HG0028500	0	0	0	0	0	0	0	0	0	0	0	0	0	0	0.35	0	0	0	0	0	0.36	0	0
HORVU.MOREX.r2.1HG0028510	0	0	0	0	0	0	0	0	0	0	0	0	0	0	0	0	0.12	0	0	0	0	0	0
HORVU.MOREX.r2.1HG0028530	0	0	0	0	0	0	0	0	0	0	0	0	0	0	0	0	0	0	0	0.29	0.14	0	0
HORVU.MOREX.r2.1HG0028560	5.35	11.84	6.81	9.46	5.77	3.39	4.97	7.12	1.78	0	13.53	0	0.8	0	1.58	4.37	2.54	0	0	0	0	0.9	0
HORVU.MOREX.r2.1HG0028570	23.94	44.48	16.22	29.22	35.08	24.28	32.59	27.57	33.87	19.75	23.2	6.88	16.61	7.92	11.88	18.43	9.12	6.26	7.27	7.53	3.85	14.33	36.94
HORVU.MOREX.r2.1HG0028580	20.21	8.37	16.28	32.24	148.5	135.76	219.48	215.28	162.06	305.69	126.11	98.74	107.69	123.64	202.18	162.84	179.76	106.55	118.79	147.67	155.6	167.7	160.06
HORVU.MOREX.r2.1HG0028590	0.54	0.41	0	0	0	0	0.55	0.8	0	0	0	0.12	0	0.12	0.13	0	0	0	0.12	0.26	0	0	0
HORVU.MOREX.r2.1HG0028600	0	0	0	0	0	0	0	0	0	0	0	0.04	0	0.06	0	0	0	0	0	0.34	0	0	0
HORVU.MOREX.r2.1HG0028610	0	0	0	0	0	0	0	0	0	0	1.24	0	0	0	0	0	0.47	0	0	0	0	0	0
HORVU.MOREX.r2.1HG0028620	56.33	21.61	63.46	33.63	22.84	23.75	8.95	29.33	27.27	29.42	53.12	68.61	64.84	48.59	103.66	42.2	54.02	59.94	51.26	27.79	68.41	61.95	84.94
HORVU.MOREX.r2.1HG0028630	25.32	11.3	31.22	13.14	10.51	8.32	7.28	13.01	21.21	21.74	23.96	33.03	25.12	35.43	68.03	24.39	26.52	29.2	28.31	31.59	32.9	27.04	35.82
HORVU.MOREX.r2.1HG0028640	22.89	8.96	11.92	14.14	19.37	13.42	1.83	14.57	26.12	22.22	10.89	3.23	22.76	7.96	7.48	12.33	15.42	6.52	6.52	10.13	10.14	12.68	0.34
HORVU.MOREX.r2.1HG0028650	15.19	15.92	21.95	24.82	20.57	19.44	24.75	24.97	18.34	14.36	18.85	5.43	7.78	6.16	8.55	10.89	16.41	7.8	0.78	9.68	5.2	11.08	17.05
HORVU.MOREX.r2.1HG0028670	4.69	9.88	0	0	10.3	0.98	2.61	4.39	0	0	3.31	0	0	0	0	0	1.06	2.76	0.87	1.28	2.06	0	0
HORVU.MOREX.r2.1HG0028680	5.63	5.12	2.43	1.77	9.73	6.66	4.71	9.14	1.08	5.44	3.86	1.2	3.27	1.76	0.42	0.48	2.6	2.23	2.91	1.07	6.57	3.92	0
HORVU.MOREX.r2.1HG0028690	0	0	0	0	0	0	0	0	0	0	0.99	0	0	0	0	0	0	0	0	0	0	0	0
HORVU.MOREX.r2.1HG0028700	1.39	0	2.14	0	1.91	0.17	0	1.43	0.32	0.28	1.48	2.48	2	0	0.53	0.25	0	0	5.01	0.35	0.32	0	0
HORVU.MOREX.r2.1HG0028710	11.65	7.06	13.93	2.57	14.35	5.89	1.05	6.76	8.27	3.92	11.5	4.63	12.86	9.15	12.97	2.6	2.16	0	8.67	9	4.34	5.51	0
HORVU.MOREX.r2.1HG0028720	0	0	1.24	12.61	0	0.4	3.16	2.92	1.67	2.7	4.23	3.73	0	0	2.33	1.27	1.98	6.72	1.13	3.11	2.01	0	0
HORVU.MOREX.r2.1HG0028750	0	0	0.41	0	0	0	1.38	0.2	0	0	0	0	0	0	0	0	0	0	0	0.2	0	0	0
HORVU.MOREX.r2.1HG0028760	0	0	0	0	0	0	0.54	0.45	0	0	0	0	0	0	0	0	0	0	0.48	0	0.01	0.17	0.53
HORVU.MOREX.r2.1HG0028770	37.22	30.68	34.64	30.28	13.25	32.17	43.18	34.64	31.78	45.9	30.14	22.53	25.86	24.82	37.99	21.99	27.6	21.51	23.19	10.54	23.47	10.04	13.9
HORVU.MOREX.r2.1HG0028780	15.5	10.36	12.44	14.01	2.87	13.3	6.96	12.95	15.75	9.46	14.52	7.79	6.55	8.28	13.09	6.78	15.14	5.93	6.96	4.49	12.74	4.12	12.8
HORVU.MOREX.r2.1HG0028790	10.41	10.93	10.78	12.07	6.75	10.6	10.35	13.77	12.21	9.88	11.54	12.2	13.02	12.54	19.35	9.95	23.98	14.15	8.72	14.64	15.92	10.09	5.77
HORVU.MOREX.r2.1HG0028810	61.76	58.4	80.77	77.9	76.95	72.77	47.65	65.03	72.35	59.59	77.94	36.94	48.46	27.15	68.37	43.74	53.47	45.88	40.97	27.8	39.19	58.4	34.9
HORVU.MOREX.r2.1HG0028860	0	0	0	0	0	0	0	0	0.47	0	0	0	0	0	0	0	0	0	0	0	0	0	0
HORVU.MOREX.r2.1HG0028870	0	0	0	0	0	0	0	0.12	0	0	0	0	0	0	0	0	0	0	0	0	0	0	0
HORVU.MOREX.r2.1HG0028890	0	0	0	0	0	0	0	0	0	0	0	0	0.16	0	0	0	0	0	0	0	0	0	0
HORVU.MOREX.r2.1HG0028920	0	0	0	0	0	0	0	0	0	0	0	0	0	0	0	0	0.27	0	0	0	0	0	0
HORVU.MOREX.r2.1HG0028940	0	0.04	0	0.31	0	0	0	0	0	0.02	0.26	0	0	0	0	0	0	0	0	0	0	0	0
HORVU.MOREX.r2.1HG0028950	31.05	28.91	10.93	29.01	22.1	26.76	25.7	28.62	17.21	21.46	26.81	13.22	19.35	7.76	19.94	11.9	13.33	5.02	10.27	7.77	11.47	10.91	20.88
HORVU.MOREX.r2.1HG0029010	1.04	5.1	4.1	4.36	0.99	17.48	0.65	3.77	3.77	0	3.82	2.47	5.08	0	0.64	0	1.3	2.94	0.94	1.29	1.99	0	0
HORVU.MOREX.r2.1HG0029020	1.45	1.8	5.78	1.57	0.69	4.27	0	0	0	0	0.18	0	0	1.46	0	1.67	0	0.62	0.16	0	0	0	0
HORVU.MOREX.r2.1HG0029030	3.55	0	0	1.06	0	3.09	0	1.03	0	0	0.64	0.12	0	0	0	0	0	0	0	0	0.12	0	0
HORVU.MOREX.r2.1HG0029040	0.43	0.42	0.42	0.41	0	1.23	0	0.43	0.43	1.96	0	0.38	0	0	0	0	0.81	0	0.39	0.79	1.64	1.78	2.69
HORVU.MOREX.r2.1HG0029090	0	0.17	0	0	0	0	0	0	0	0	0	0.2	0.44	0.39	0	0	0.16	0.68	0	0	0.31	0	0.62
HORVU.MOREX.r2.1HG0029110	14.5	16.23	19.4	16.24	17.29	9.99	15.24	11.74	11.36	11.62	9.1	7.65	6.25	8.05	14.9	8.48	12.1	4.15	7.5	10.42	12.77	6.99	8.29
HORVU.MOREX.r2.1HG0029120	0	0	0	0	2.76	0	0	0.8	0	1.95	0	1.35	0	0.47	4.09	3.03	1.26	0	0	0	1.2	0.04	0
HORVU.MOREX.r2.1HG0029130	0.71	0	0.63	0.93	1.27	1.07	0.16	0.64	1.17	1.04	1.06	0.06	0	0.6	0.31	0	0.46	0.58	0.63	0	0.45	0.32	0
HORVU.MOREX.r2.1HG0029140	0	0	0	0	0	0	0	0	0	0	0	0	0.52	0.16	0	0	0	0	0	0	0	0	0
HORVU.MOREX.r2.1HG0029160	21.5	57.11	32.27	25.31	39.13	22.82	26.18	22.47	36.14	27.88	36.28	23.49	26.39	26.68	12.43	38.66	36.81	22.43	40.75	23.64	20.43	23.52	21.13
HORVU.MOREX.r2.1HG0029170	0	0	0	1.6	0	0	0	0	0	0	0	0	0	0	0	0	0	0.84	0	0	0	2.75	0
HORVU.MOREX.r2.1HG0029180	0	0	0	0	0	0	0	0	0	0	0	0	0	0	0	0	0	3.4	0	0	0	1.38	0
HORVU.MOREX.r2.1HG0029190	1.34	0.3	0	5.3	0	0	0	3.5	2.47	2.2	1.17	2.95	1.38	1.74	2.97	0	0.14	0	0.27	1.14	3.56	3.6	0
HORVU.MOREX.r2.1HG0029200	0.83	0	0	1.32	0	0	0	0	0.62	1.78	1.79	0	0	0	4.81	0	0	0	0	0	1.76	1.65	0
HORVU.MOREX.r2.1HG0029210	0	0	0	0	0	0	0	0	1.72	0.27	0	0	0	0	1.36	0	0	0	0	0	0	0	0
HORVU.MOREX.r2.1HG0029220	0.06	0	0	0	0	0	0	0.06	0	0.55	0.23	0	0	0	0	0	0.16	0	0	0	0	0	0
HORVU.MOREX.r2.1HG0029240	11.95	22.05	16.02	20.58	10.16	17.98	15.96	13.69	18.93	28.67	16.63	12.16	11.58	15.34	8.22	16.77	19.56	17.28	8.68	12.58	20.3	10.55	9.75
HORVU.MOREX.r2.1HG0029250	6.76	3.12	1.78	3.91	4.12	1.32	3.25	4.78	2.62	6.76	3.11	2.74	0	1.26	3.19	9.4	5.05	7.08	3.43	3.64	7.67	8.47	3.07
HORVU.MOREX.r2.1HG0029260	0.72	2.17	0	0.31	0	0	0.41	0.29	0.47	0.14	0	0	0.72	0.47	0.38	0	0	0	0	0.13	0	0	0
HORVU.MOREX.r2.1HG0029270	5.13	6.32	6.39	8.62	7.73	2.63	6.17	6.22	11.32	9.03	7.42	3.29	0.56	1.14	1.98	2.13	4.34	2.66	0.93	3.72	3.02	1.89	0.04
HORVU.MOREX.r2.1HG0029280	0	1.81	0	0.45	0	0	0	0	0	0	0	0	0	0.8	2.56	0	0	0	0	0.85	3.11	1.44	1.73
HORVU.MOREX.r2.1HG0029300	0	0	0	0	0	0	0	0	0	0	0.1	0	0	0	0.82	0	0	0	0	0	0	0	6.71
HORVU.MOREX.r2.1HG0029310	0.44	0	0	0	0	0	0	0	0	0	0.18	0	0.17	0	0	0	0	0	0	0	0	0	0
HORVU.MOREX.r2.1HG0029330	0.09	1.21	0.27	0.85	0	0.13	0.82	0.14	0	0	0	0	0	0.09	0.22	0	0.1	0.58	0.11	0	1.54	0	2.75
HORVU.MOREX.r2.1HG0029360	7.63	2.49	2.96	5.76	2.8	3.03	4.53	2.61	4.59	2.27	5.04	2.97	1.93	0	3.13	1.5	5.64	2.33	2.08	3.19	2.54	0.98	0.05
HORVU.MOREX.r2.1HG0029370	0.99	2.81	0	0.68	0	2.26	1.74	0.14	1.65	1.82	0.28	1.52	0.26	4.06	0.94	6.95	6.13	8.79	9.34	2.57	11.47	75.47	31.51
HORVU.MOREX.r2.1HG0029410	70.67	45.41	40.75	0.24	32.08	15.96	38.58	26.64	12.09	25.53	21.57	6.73	6.58	3.77	12.74	9.11	5.62	24.48	26.54	24.6	27.26	236.46	120.19
HORVU.MOREX.r2.1HG0029420	9.56	8.81	10.66	11.37	14.26	2.61	4.93	4.49	4.82	5.12	6.26	7.19	4.93	2.4	4.36	4.22	7.81	1.78	4.28	8.37	12.6	0.76	36.84
HORVU.MOREX.r2.1HG0029430	0.43	0	0	0.72	0.09	0.22	2.79	1.84	1.23	3.26	1.42	0.51	0	1.29	0	0.78	3.12	0	0.82	0	0.81	0	0.14
HORVU.MOREX.r2.1HG0029440	0.1	0	0	0	0	0	0	0.19	0	0	0	0	0	0	0	0	0	0	0.26	0	0	0	0
HORVU.MOREX.r2.1HG0029450	26.27	8.61	16.76	14.54	5.75	8.49	7.3	19.95	10.53	25.93	12.94	13.75	15.63	16.16	23.83	13.38	17.36	2.32	6.49	13.69	11.7	42.4	0
HORVU.MOREX.r2.1HG0029460	46.59	31.11	51.09	34.31	32.71	16.88	35.03	44.21	21.26	48.58	42.03	31.28	50.91	46.17	36.81	26	27.18	48.55	16.92	35.03	33.6	75.58	128.22
HORVU.MOREX.r2.1HG0029490	0	0	0	0	0	0	0	0	0	0	0	0	0	0	0	0	0	0	0	0.13	0	0	0
HORVU.MOREX.r2.1HG0029500	1.07	0.12	0	1.38	1.09	0.4	0	0.73	2.29	0	1.42	0.18	0.19	0	0	0	0	0	1.13	0.62	0	0	2.91
HORVU.MOREX.r2.1HG0029510	0	0	0	0.79	0	0	0.26	0.54	0	0	0.27	0	0.25	0	0.25	0	0	1.16	0	0	1.04	0	0
HORVU.MOREX.r2.1HG0029520	1.42	0	0	3.41	3.42	1.14	3.67	3.97	0.89	0.94	2.08	1.19	4.81	1.84	1.06	8.57	3.37	5.74	1.38	0.2	7.29	6.63	41.58
HORVU.MOREX.r2.1HG0029530	0	3.66	1.83	0.58	0	0	4.17	1.71	0.46	0.12	0.92	0.98	0.25	2.7	0.84	4.79	2.05	0	0.06	0.52	0	0	1.57
HORVU.MOREX.r2.1HG0029540	153.01	133.22	151.06	165.99	187.31	190.6	164.87	131.71	168.48	179.31	152.3	158.22	216.54	188.6	316.97	213.06	183.62	168.78	116.6	178.88	255.97	290.98	540.94
HORVU.MOREX.r2.1HG0029550	0.34	0	0.15	0	0	0	0	0.13	0.4	0	0	0	0	0	0.09	0	0	0	0	0	0	0	0
HORVU.MOREX.r2.1HG0029560	0	0	0.4	0	0	0	0	0	0	0	0	0	0	0	0	0	0	0	0	0	0	0	0
HORVU.MOREX.r2.1HG0029570	0	0	0	0.25	0	0	0	0	0	0	0	0	0	0	0	0	0	0	0	0	0	0	0
HORVU.MOREX.r2.1HG0029580	0	0	0	0	0	0	0	0	0	0	0	1.13	0.87	0.55	0	3.22	0	0	1.14	0	0	0.99	0
HORVU.MOREX.r2.1HG0029590	1.32	2.98	3.85	6.34	4.54	5	4.93	3.47	6.51	0.4	3.52	14.34	12.34	4.91	21.75	18.97	13.58	3.3	10.22	10.89	19.64	14.48	31.68
HORVU.MOREX.r2.1HG0029600	0.59	0.89	0.21	3.01	0.96	0.52	1.76	1.96	2.22	3.16	0.63	0.87	1.17	1.24	1.09	2.11	0.44	0.75	0.83	0.57	2.55	0.93	1.5
HORVU.MOREX.r2.1HG0029620	18.81	22.23	19.31	15.63	1.77	19.57	35.27	18.1	13.56	23.28	14.76	15.74	12.24	7.87	12.86	27.2	10.5	7.28	15.17	15.32	19.52	7.96	14.86
HORVU.MOREX.r2.1HG0029630	0.92	2.66	0	0.98	0.39	0.48	2.52	1.7	3.57	1.41	1.29	0	0.66	0.46	0.19	6.3	0.38	0.89	0.19	0.99	2.05	0.22	0
HORVU.MOREX.r2.1HG0029650	4.15	2.81	3.42	3.65	5.05	9.69	9.45	3.98	9.41	10.93	13.68	4.88	3.28	8.22	5.32	18.92	10.8	1.55	4.47	7.44	16.62	6.53	0
HORVU.MOREX.r2.1HG0029660	3.73	8.26	6.67	5.41	6.67	15.97	9.75	5.01	13.11	13.8	18.26	12.71	11.87	16.39	8.23	30.81	19.31	6.47	10.69	20.21	24.07	12.4	48.7
HORVU.MOREX.r2.1HG0029720	2.03	1.89	2.85	0.51	0.25	0.25	0.58	2.76	2.05	0.74	0.6	0	1.69	0.22	1.2	0.27	1.04	1.15	0.71	0.94	1.58	2.22	1.82
HORVU.MOREX.r2.1HG0029730	0	0	0	0	0	0	0	0	0	0	0	0	0	0.17	0	0	0	0	0	0	0	0	0
HORVU.MOREX.r2.1HG0029740	1.16	0	0.94	0.2	0.26	0.57	1.45	1.13	0	1.12	1.75	0.49	0.15	0.53	0.2	0.18	1.35	0	0	0	0.11	0	1.43
HORVU.MOREX.r2.1HG0029760	0	0	0	0	0	0	0	0.2	0	0	0	0	0	0	0	0	0	0	0	0	0.58	0	0
HORVU.MOREX.r2.1HG0029770	0	0	1.48	0	0	0.36	0	0	0	0	0	0	0	0	0	0	0	0	0	0	0	0	0
HORVU.MOREX.r2.1HG0029780	0	0	1.26	0	0	1.23	0	0	0	0	0	0	0	0	0	0	0	0	0	0	0	1.65	0
HORVU.MOREX.r2.1HG0029800	0	0	0	0	0	0	0	0.34	0	0	0	0	0	0	0	0	2.27	0	0	1.29	0	0.72	0
HORVU.MOREX.r2.1HG0029810	0.36	3.86	0	2.08	0	0.34	0	0	1.42	1.97	0	0	0	0	0	0.36	0	0.3	0.97	0.67	2.05	4.09	0
HORVU.MOREX.r2.1HG0029820	0.54	0.76	2.13	1.07	0	0.47	1.22	0.32	0	3.75	0	0.11	0	0	0.51	0.87	0.22	0	0.96	0	1.6	0.06	0
HORVU.MOREX.r2.1HG0029840	0	0	0	0	0	0	0	0	0	0	0	0	0	0	0	0	0	0	0	0	1.51	0	0
HORVU.MOREX.r2.1HG0029850	0	0	0	0	0	0	0	0	0	0	0	0	0	0	0	0.11	0	0	0	0	0	1.28	0
HORVU.MOREX.r2.1HG0029860	0.7	0.14	0.67	0	0	2.75	6.07	1.19	0.54	0.28	0.96	2	0	0	5.94	2.81	1.29	0	0	1.74	0.87	0	1.37
HORVU.MOREX.r2.1HG0029870	2.19	0.57	1.34	0	0	2.19	6.22	1.05	0	0.63	0	0	0	0	0.88	0	0.17	0	0	0	0.73	0	0
HORVU.MOREX.r2.1HG0029930	6.33	3.03	6.37	5.43	0.5	6.41	7.63	3.01	6.99	6.5	4.29	1.86	4.11	3.88	1.89	4.09	5.96	4.11	4.41	2.64	5.7	0.08	24.43
HORVU.MOREX.r2.1HG0029940	105.1	122.51	118.07	105.33	86.51	110.76	138.75	134.28	120.29	90.37	116.13	89.22	56.75	58.89	46.13	96.09	88.53	101.18	70.23	71.26	63.26	49.86	50.13
HORVU.MOREX.r2.1HG0029950	0	0	0	0	0	0.11	0	0	0	0	0	0	0	0	0	0	0	0	0	0	0	0	0
HORVU.MOREX.r2.1HG0029960	0.89	2.28	1.63	1.87	1.49	0.13	0.69	1.9	0.66	1.14	0.76	0.99	0.64	2.01	0.72	0.85	1.35	1.17	2.28	0.87	1.15	1.41	0.05
HORVU.MOREX.r2.1HG0029970	0.14	0.77	2.46	0.7	2.31	0.98	0	0.41	0.44	1.79	0.03	0	0	0	0	0.93	0.48	2.23	0.7	0.07	0.03	0	0
HORVU.MOREX.r2.1HG0029980	0.99	0.1	2.11	1.57	1.02	1.25	2.84	3.27	1.16	1.58	2.12	1.77	3.07	0	2.46	2.65	2.64	0	0.16	4.82	2.1	0.18	0.41
HORVU.MOREX.r2.1HG0029990	0	0.72	0	1.42	0.7	0	0	1.47	0.37	0.68	0	3.29	0	1.29	1.37	0	1.74	0.31	3	0	0	0	1.42
HORVU.MOREX.r2.1HG0030040	0	0	0.15	0	0.7	0	0	0.58	0	0	0	0	0	0	0	0	0	0	0	0	0	0	0
HORVU.MOREX.r2.1HG0030070	0.78	0.78	1.56	1.02	1.21	0.55	0.74	0.57	2.73	2.14	0.94	0.96	0.9	2.54	0.55	10.57	4.38	10.37	8.36	1.5	11.22	9.29	24.33
HORVU.MOREX.r2.1HG0030090	0.1	0	0	0	0	0	0	0	0	0	0.08	0	0	0	0	0.14	0	0	0	0	0	0	0
HORVU.MOREX.r2.1HG0030100	0	2.46	1.63	0	0	0	0	0.62	0	1.49	1.19	0	0	0	0.28	0	0	0	0	0	0	0.57	0
HORVU.MOREX.r2.1HG0030110	26.64	24.15	15.15	5.39	4.01	14.54	18.42	21.23	25.34	13.83	24.93	12.68	15.3	10.82	26.66	20.13	26.55	14.41	15.6	15.7	21.86	2.5	13
HORVU.MOREX.r2.1HG0030140	0	0	0	0	0	0	0	0	0	0	0	0	0	0	0.27	0	0	0	0	0	0	0	0
HORVU.MOREX.r2.1HG0030150	0.34	0.97	0.83	0.07	0.2	0.32	0.2	0.6	0.13	0.57	0.6	2.67	2.11	0.63	1.31	3.05	1.52	2.46	2	2.13	0.39	2.25	3.3
HORVU.MOREX.r2.1HG0030160	7.11	6.82	7.71	2.45	5.29	3.51	1.24	5.12	5.13	0.14	2.28	3.5	10.6	4.44	4.31	5.56	4.45	6.71	11.12	8.58	2.68	6.69	2.52
HORVU.MOREX.r2.1HG0030170	2.3	0.4	1.14	1.11	0	0	0.17	0.79	0	0.46	0.55	0	0.2	0.68	0	0	0.41	0.13	0.68	0.17	0.17	0	0
HORVU.MOREX.r2.1HG0030180	122.96	190.25	149.41	14.91	23.9	51.85	168.53	190.5	145.58	56.1	72.65	86.68	73.59	117.99	36.77	89.46	48.73	121.76	121.31	152.22	54.26	39.98	51.62
HORVU.MOREX.r2.1HG0030190	0.7	2.46	0	0.67	0	0.74	0	1.02	2.03	1.69	1.56	0	0	0.8	0.96	0	0.12	0	0	0.21	3.18	0	0
HORVU.MOREX.r2.1HG0030210	0.36	0	0	0	0	0	0.95	0.42	0.07	0	0	0	0	0	0	0.07	0	0	1.1	0	0.61	0	0
HORVU.MOREX.r2.1HG0030220	0	0	0	0	0	0	0.53	0.55	0	0	2.5	0	0.51	0	0.26	0.28	0	0	2.02	0	0	0	0
HORVU.MOREX.r2.1HG0030230	39.39	24.45	33.96	45.77	54.17	64.67	67.5	37.26	81.36	73.84	58.36	13.4	7.87	25.66	17.6	54.45	41.05	25.36	22.25	13.3	47.31	26.77	12.31
HORVU.MOREX.r2.1HG0030240	0	1.85	0	0	1.34	1.83	0.29	3.15	0	1.21	0	0.55	2.32	0.57	0.52	0	0	0	0	0	1.09	2.77	21.07
HORVU.MOREX.r2.1HG0030250	9.54	6.21	11.64	10.9	13.52	9.6	13.84	7.72	7.06	11.94	7.75	2.07	3.34	7.2	4.5	10.61	7	6.66	4.46	7.22	12.25	8.1	5.7
HORVU.MOREX.r2.1HG0030260	5.64	10.01	15.66	50.53	16.58	30.23	10.94	16.61	16.7	24.73	28.63	23.01	21.66	4.86	24.13	0	19.42	18.59	13.89	5.61	0	25.18	58.17
HORVU.MOREX.r2.1HG0030270	0	0	2.5	1.64	0	0	0	0.3	2.56	0	0	2.6	0.58	0	3.33	0	0.43	0	0.07	0	1.56	0.33	0
HORVU.MOREX.r2.1HG0030300	10.35	5.83	9.63	3.54	3.41	4.06	2.87	4.31	2.49	5.45	2.3	7.04	7.24	5.37	2.31	4.44	5.69	8.46	9.41	3.96	0.89	8.12	2.08
HORVU.MOREX.r2.1HG0030310	0	0	0	0.7	0	0.86	0	0.76	0	1.35	0	0	1.11	0	0	1.46	0	0	0.37	0.27	0.4	0	0
HORVU.MOREX.r2.1HG0030330	103.99	85.36	116.58	185.65	163.61	161.6	105.81	107.03	78.04	97.21	134.93	158.81	165.54	144.6	226.5	145.63	173.26	164.05	145.8	170.12	151.66	191.45	109.51
HORVU.MOREX.r2.1HG0030340	6.27	3.89	8.8	3.36	1.9	1.14	2.01	4.52	5.12	4.9	4.2	2.47	1.74	2.03	2.2	2.48	1.69	0.55	2.48	3.83	1.55	3.29	0.04
HORVU.MOREX.r2.1HG0030350	0.82	0	0	0.44	0	0	0.29	0.8	0	1.97	0	0	0	0	0	0.11	0.33	0	0	0	0	0.16	0
HORVU.MOREX.r2.1HG0030360	7.97	5.43	7.9	9.14	14.85	8.8	12.1	10.89	11.49	8.14	13.43	7.25	8.33	7.86	10.46	11.33	20.29	7.01	17.02	7.48	14.84	11.95	3.42
HORVU.MOREX.r2.1HG0030370	3.61	5.91	5.21	17.38	10.06	1.92	2.08	6.04	1.78	1.12	1.05	1.63	0	0	1.32	3.03	2.5	0	0	0	0.04	0	0
HORVU.MOREX.r2.1HG0030390	0	0	0	0	0	0	0	0	2.44	0	0	0	0	0	0	0	0	0	0	0	0	0	0
HORVU.MOREX.r2.1HG0030430	0	0	0	0	0	0	0	0	0	0	0	0	0	0	0	0	0.41	0	0	0	0	0	0
HORVU.MOREX.r2.1HG0030450	0	0	0	0	0	0	0	0.04	0	0	0	0	0	0	0	0	0	0	0.34	0	0	0	0
HORVU.MOREX.r2.1HG0030460	395.67	345.5	338.02	323.15	199.83	294.05	246.56	334.47	293.64	164.36	286.39	380.5	411.18	294.05	389.94	240.46	311.43	228.7	314.67	266.5	425.84	370.36	467.03
HORVU.MOREX.r2.1HG0030470	67.29	45.83	59.8	65.2	50.65	54.21	59.6	58.35	56.23	56.99	40.08	13.07	20.02	11.37	32.27	19.67	23.76	7.1	21.51	13.76	33.39	17.52	1.27
HORVU.MOREX.r2.1HG0030490	28.6	31.74	36.41	54.99	46.68	64.7	17.12	22.99	21.37	13.98	50.58	0.7	2.04	0.7	0.49	2.67	1.44	0.45	0	0	3.1	4.09	3.3
HORVU.MOREX.r2.1HG0030500	1.27	0.41	1.65	0.81	3.58	3.61	0.79	0.42	1.67	1.54	2.54	0	0	0	0	0	0	0	0	0	0.4	0	0.53
HORVU.MOREX.r2.1HG0030530	0	0	0	0	0	1.63	0	0	0	2.02	0	0	0	0	0	0	0	2.77	0	0	0	0	0
HORVU.MOREX.r2.1HG0030540	0	0	0	0	0	0.75	0	0	0	0	0	0	0	0	0	0	0	0	0	0	0	0	0
HORVU.MOREX.r2.1HG0030580	3.41	4.26	3.71	7.67	2.06	2.33	7.65	5.47	3.69	2.44	2.29	2.94	3.64	3.98	5.84	1.86	2.71	3.46	2.25	1.3	4.05	3.54	12.5
HORVU.MOREX.r2.1HG0030600	0	0	0	0	0	0	0	0	0	0.63	0.48	1.41	0	0	0	0.1	0	1.36	0	0	0	0	0
HORVU.MOREX.r2.1HG0030610	0	0	0	0	0	0.37	0	0	0	0.21	0	0	0	0	0.09	0	0	0	0	0	0	0	0
HORVU.MOREX.r2.1HG0030620	0	0	0	0	0	0	0.28	0	0	0	0	0	0	0	0	0	0	0	0	0	0	0	0
HORVU.MOREX.r2.1HG0030630	10.57	8.25	16.46	7.45	8.51	4.81	16.2	16.01	22.18	9.68	10.52	4.53	5.77	4.35	7.88	5.46	6.21	2.83	6.5	1.55	2.31	2.35	0
HORVU.MOREX.r2.1HG0030650	0	0.59	0	0.85	0.25	0	2.2	0	0.32	0	0.26	0.45	0.5	0.49	1.08	0.6	0.57	0.97	0.15	1.32	0.97	0.53	1.7
HORVU.MOREX.r2.1HG0030670	0	0	0	0	0	0	0	0.03	0	0	0	0	0	0	0	0	0	0	0	0	0	0.06	0
HORVU.MOREX.r2.1HG0030680	0	0	0	0	0	0	0	0	0.67	0	0	0	0	0	0	0	0	0	0	0	0	0	0.07
HORVU.MOREX.r2.1HG0030690	0	0	0.12	0	0.87	0.29	0	0.1	0.17	0.56	0	0	0	0	0.33	0	0	0.68	0	0	0	0	0
HORVU.MOREX.r2.1HG0030720	9.13	3.79	10.01	9.5	11.41	9.2	9.81	17.43	17.37	7.92	15.33	4.57	8.04	1.95	2.38	5.32	3.9	1.43	5.69	0.52	6.04	0	0
HORVU.MOREX.r2.1HG0030740	0	0	0	0	0.22	0	0	0	0	0	0	0.13	0	0	0	0	0	0	0	0	0	0	0
HORVU.MOREX.r2.1HG0030750	1.16	0	0	0.85	0.67	0.18	0.42	0.66	0.87	0.19	0.73	0.5	0.63	0.29	0.49	0.56	0.4	0	0.29	0	0	0.97	2.94
HORVU.MOREX.r2.1HG0030760	0	0	0	0	0	0	0	0	1.9	0	4.88	0	0	0	0	0	0	0	0	0	0	0	0
HORVU.MOREX.r2.1HG0030770	25.58	19.58	14.1	16.11	16.62	27.84	18.48	21.3	37.09	33.98	26.56	8.08	14.06	8.09	17.04	15.13	31.88	12.13	15.45	16.26	16.54	18.78	10.14
HORVU.MOREX.r2.1HG0030800	0	0	0	6.27	0	0.77	0	0	1.2	1.86	1.63	0.36	0	1.4	0	3.69	0	3.41	0	0	1.16	0.42	0
HORVU.MOREX.r2.1HG0030810	32.33	26.06	41.31	45.93	25.43	27.72	30.11	22.94	24.14	24.89	27.55	25.68	25.93	21.2	14.23	19.53	21.54	18.21	18.34	18.91	20.88	30.97	33.97
HORVU.MOREX.r2.1HG0030820	0	0	0	0	0	0	0	0	0.99	0	0	0	0	0	0	0	0	0	0	0	0	0	0
HORVU.MOREX.r2.1HG0030830	0	0	0	0	0	0	0	0	0	0	0.28	0	0	0	0	0	0	0	0	0	0	0	0
HORVU.MOREX.r2.1HG0030840	0.08	0	0	0	0	0	0.08	0.07	0.09	0	0	0	0	0	0.18	0.1	0	0.14	0	0.06	0	0	0
HORVU.MOREX.r2.1HG0030850	0.3	0	0	0	0	0	1	0.77	0.52	0.28	1.23	0.21	0	0	0	0.16	0	0	0	0	0.59	0.65	0.34
HORVU.MOREX.r2.1HG0030880	0	0	0	0	0	0	0	0	0	0	0	0	0	0	0	0	0	0	0	0	0	0.36	0
HORVU.MOREX.r2.1HG0030890	54.04	74.24	44.62	99.45	47.79	86.5	51.55	62.15	45.68	80.36	83.28	150.04	115.74	115.52	130.39	147.1	194.53	122.43	116.51	121.21	143.6	117.02	7.48
HORVU.MOREX.r2.1HG0030900	0.46	0.99	1.3	0.38	0.2	0.19	0.58	0.88	0.9	1.01	0.78	0.28	0.49	0.58	0.51	0.65	0.48	0.23	0.35	0.51	1.53	0.7	0.76
HORVU.MOREX.r2.1HG0030920	26.74	27.09	20.23	13.09	28.07	19.58	15.27	20.99	21.12	30.94	24.01	10.5	11.38	15.29	8.67	12.11	19.12	9.84	10.12	7.76	17.45	11.75	5.96
HORVU.MOREX.r2.1HG0030930	8.21	2.1	2.21	0.98	0.79	5.48	4.41	2.23	3.8	2.39	3.85	0	0	0	0.15	0.16	0.14	0	0	0.64	0	2.21	5.01
HORVU.MOREX.r2.1HG0030940	0.59	0	0	0.49	3.82	2.14	0.8	1.98	0.57	5.68	0.49	0.23	0.47	0.08	1.21	1.48	2.57	1.84	0	3.19	0	0.53	0.49
HORVU.MOREX.r2.1HG0030950	211.46	198.56	174.28	140.07	160.79	169.14	149.51	143.11	160.12	133.46	144.74	101.09	82.34	97.63	93.83	81.08	99.2	68.81	97.1	74	146.44	106.12	133.41
HORVU.MOREX.r2.1HG0030970	41.93	29.76	21.89	52.37	26.85	38.29	21.1	30.63	27.82	15.71	33.97	8.68	12.09	6.92	22.21	12.36	19.37	15.43	15.78	14.17	24.52	16.12	17.44
HORVU.MOREX.r2.1HG0031000	98.38	131.72	108.11	113.75	124.02	144.62	127.23	97.02	185.23	113.76	115.89	113.25	74.51	153.49	76.93	156.91	156.98	78.28	125.07	91.57	178.8	94.11	87.5
HORVU.MOREX.r2.1HG0031010	0	0	0	0	0	0	0	0	0	0	1.87	0	0	0	0	0	0	0	0	0	0	0	0
HORVU.MOREX.r2.1HG0031030	6.48	6.34	6.3	5.48	6.89	7.76	7.07	5.94	6.39	2.55	8.29	6.81	5.08	3.26	5.32	5.38	3.89	2.19	3.54	2.86	10.85	3.18	6.82
HORVU.MOREX.r2.1HG0031050	0	0	0	0.48	0	0	0	0	0.48	0.45	0.49	0	0	0	0	0.25	0.23	0	0	0	0	0.52	0
HORVU.MOREX.r2.1HG0031070	0	0	0	0.09	0	0	0	0	0	0	0	0	0	0	0	0	0	0	0	0	0	0	0
HORVU.MOREX.r2.1HG0031080	4.26	7.24	6.24	4.58	0.8	0.26	3.69	2.2	0.28	0	3.49	4.23	2.82	4.01	4.73	1.49	9.9	5.74	6.55	7.79	5.14	6.26	6.29
HORVU.MOREX.r2.1HG0031100	0.23	0.77	0	0	0.44	0	0.22	0	0.15	0	1.05	0.31	0	0.12	0.42	1.03	0	0	0.17	0.72	0	0.11	0.29
HORVU.MOREX.r2.1HG0031110	0	0	0	0	0.11	0	0	0.01	0	0.07	0	0	0	0.28	0.01	0	0.01	0.27	0.12	0.1	0.04	0.15	0
HORVU.MOREX.r2.1HG0031120	0.72	0	0.47	0.61	0.64	0.67	1.07	1.24	0.15	0.21	0.94	0.41	0	0.44	0.74	0.09	0.07	0.07	0.45	0.42	0.41	0	0
HORVU.MOREX.r2.1HG0031130	3.32	1.18	1.28	2.53	0.9	0.65	2.14	4.34	2.39	2.35	2.86	2.94	2.49	1.93	1.83	2.76	3.83	0.87	4.13	2.04	2.04	5.5	0
HORVU.MOREX.r2.1HG0031140	1.92	0.52	0.52	3.09	0.64	2.49	2.76	3.47	1.36	1.99	2.17	2.12	1.92	1.36	1.43	1.13	3.08	1.07	1.18	0.74	2.05	1.89	0
HORVU.MOREX.r2.1HG0031150	1.71	0.28	0	0	0	0	0	1.95	0	3.12	0	0	0	0.75	0	0	2.79	0	0	0	0	0	0
HORVU.MOREX.r2.1HG0031160	2.7	0.87	0	0	0	0	0	0.89	0	0	0	0	0	0.78	0	0	4.17	0	0	0	0	0	0
HORVU.MOREX.r2.1HG0031170	1.49	0	2.6	0	0	2.9	2.54	1.55	0.39	0	0	1.17	1.38	2.6	0	1.53	3.66	5.09	2.07	0	0	0.21	0
HORVU.MOREX.r2.1HG0031180	45	28.21	52.21	21.09	41.92	40.27	18.11	49.46	47.01	39.1	50.69	18.29	26.45	27.71	48.24	21.25	38.1	21.04	26.86	24.16	33.09	19.24	5.76
HORVU.MOREX.r2.1HG0031210	0	0	0	0.67	0	0	0	0.17	0	0	0	0	0	0	0	0	0.48	0	0	0	0	0	0
HORVU.MOREX.r2.1HG0031240	0.37	2.4	1.79	9	2.8	1.38	1.03	0	3.19	0	1.12	2.87	5.1	2.82	11.89	6.76	5.74	4.29	2.3	3.14	8.62	4.67	8.87
HORVU.MOREX.r2.1HG0031290	0.39	0	0	0	0	0	0	0	0	0	0	0	0	0	0	0	1.06	0	0	0	0	0	0
HORVU.MOREX.r2.1HG0031320	0	0	0	0	0	0	0	0	0	0	0	0	0	0	0	0	0.35	0	0	0	0	0	0
HORVU.MOREX.r2.1HG0031330	0.27	0.77	0.78	0.04	1.61	0.8	2.24	0.92	4.02	5.32	1.75	3.07	0	2.19	2.63	10.67	2.57	3.32	4.4	4.13	8.3	2.82	2.92
HORVU.MOREX.r2.1HG0031350	0	0	0.65	0	0	0	0.04	0	0	8.72	0.04	0	0.2	0	0	0	0	0	0	0	0	0	0.06
HORVU.MOREX.r2.1HG0031380	0	0	0	0	0	0	1.28	0	0	0	0	0	0	0	0	0	0	0	0	0	0	0.35	0
HORVU.MOREX.r2.1HG0031400	0	0	0	0	0	0	0.38	0	0	0	0	0	0	0	0	0	0.23	0	0	0	1.23	0	0
HORVU.MOREX.r2.1HG0031410	0	0	0	0	0	0	0	0	0.13	0	0	0	0	0	0.14	0	0.07	0	0	0	0	0	0
HORVU.MOREX.r2.1HG0031440	0.55	0	0	0	1.13	0.65	0	0.28	0	0.86	0.57	0	0	0	0	0.55	0.21	0.05	0.37	0	0	0	0
HORVU.MOREX.r2.1HG0031450	1.08	0	1.2	0	0	0	0.34	0	0	0	0	0	0.22	0	0	0	2.43	0	0	0	0	0	0
HORVU.MOREX.r2.1HG0031460	0	0	0	0	0	0	0	0	0	0	0	0	0	0	0	0	0	0.91	0	0	0	0	0
HORVU.MOREX.r2.1HG0031470	0.1	0	0	0	2.37	0	0	0.12	0.69	0.4	0.67	0	0	0	1	0	0.52	0.6	0.44	0	0	1.22	0
HORVU.MOREX.r2.1HG0031480	2.26	0.92	0.46	2.3	0.45	0.91	1.74	2.83	0.47	1.74	1.44	0	3.45	0.82	1.31	0.96	1.84	1.19	2.33	0.87	3.17	3.92	16.96
HORVU.MOREX.r2.1HG0031490	0	0	4.23	0	0	0	0	0	0	0	0	0	0	0	0	0	0	0	0	0	0	0	0
HORVU.MOREX.r2.1HG0031510	14.26	8.57	15.63	3.53	4.62	17.5	11.7	30.39	34.81	38.6	20.09	8.01	11.03	3.74	27.89	19.47	14.3	7.13	13.97	11.69	20.61	14.28	0.24
HORVU.MOREX.r2.1HG0031530	0	0	0	0	0	0	0.96	1.04	1.03	3.73	0	0	0	0	0.91	2.01	0	0	0	0	1.97	1.05	0
HORVU.MOREX.r2.1HG0031540	10.09	6.24	4.3	5.71	2.14	6.53	9.64	6.89	6.04	9.03	8.06	1.97	2.11	3.25	1.37	3.82	3.06	2.67	2.06	3.83	4.47	5.91	2.99
HORVU.MOREX.r2.1HG0031560	0.11	0	0	0	0	0	0	0	0	0	0	0.13	0	0	0	0	0	0	0	0	0	0	0
HORVU.MOREX.r2.1HG0031570	0	0	0	0	0	0	0	0	0	0	0	0	0.7	0	0	0	0	0	0	0	0	0	0
HORVU.MOREX.r2.1HG0031580	0	0	0	0	0	0	0	0	0	0	0	0	0	0	0	0	0.25	0	0	0	0	0	0
HORVU.MOREX.r2.1HG0031630	0	0	0	0	0	0	0	0	0	0.33	0	0	0	0	0	0	0	0	0	0	0	1.12	0
HORVU.MOREX.r2.1HG0031660	0	0	0	0	0	0	0	0	0	0	0	0	0	0	0	0	0	0.65	0	0	0	0	0
HORVU.MOREX.r2.1HG0031680	22.11	31.58	21.19	14.61	6.86	8.05	26.93	25.5	13.35	11.13	11	13.34	10.02	16.78	4.07	14.33	10.36	19.03	25.98	13.15	15.85	14.6	10.97
HORVU.MOREX.r2.1HG0031690	6.01	16.57	12.14	13.97	5.68	2.35	10.95	10.11	14.64	13.91	6	4.39	4.19	1.54	2.62	8.58	5.62	10.14	1.59	2.3	5.05	11.35	20.39
HORVU.MOREX.r2.1HG0031700	36.7	33.11	45.66	0	0.78	5	35.09	55.01	17.62	0	4.75	141.75	142.03	137.78	115.38	82.13	107.53	151.42	181.28	184.12	103.91	89.25	38.84
HORVU.MOREX.r2.1HG0031710	2.26	0.92	0.66	2	1.2	1	2.85	1.86	0.52	0.87	0.69	1.99	4.29	1.54	2.19	1.31	1.26	3.67	1.93	1.79	5.22	1.53	5.35
HORVU.MOREX.r2.1HG0031720	7.23	21.27	16.43	14.76	15.75	14.03	18.99	14.61	17.48	19.92	16.41	8.76	5.74	8.74	10	15.48	24.71	9.93	12.68	5.74	17.31	2.74	2.08
HORVU.MOREX.r2.1HG0031730	10.24	17.31	20.27	13.8	10.86	7.98	11.47	15.93	9.05	15.74	10.6	20	23.26	13.49	17.18	16.9	13.73	15.61	19.56	15.65	14.29	25.07	3.86
HORVU.MOREX.r2.1HG0031740	0	0.84	0	0	0	0.31	0.38	0.07	1.02	0.23	0.18	0.72	0.03	0.07	0	0.53	0.57	0	0.99	0.11	0.1	0.12	0
HORVU.MOREX.r2.1HG0031750	13.66	5.16	6.59	10.77	9.53	2.84	0.26	4.07	5	2.46	5.09	5.5	5.96	2.65	7.89	9.26	3	4.56	5.9	6.18	9.46	3.11	20.21
HORVU.MOREX.r2.1HG0031760	325.06	240.26	245.64	302.22	343.23	256.05	314.02	394.83	363.62	585.71	420.04	154.91	199.09	170.32	424.18	269.3	258.98	134.09	161.51	164.92	218.9	260.31	271.43
HORVU.MOREX.r2.1HG0031770	10.27	7.68	1.36	6.3	11.84	5.76	7.42	9.23	12.93	2.55	10.3	7.41	12.26	5.2	2.99	6.55	7	12.85	15.45	11.54	10.66	10.09	2.3
HORVU.MOREX.r2.1HG0031780	0	0.14	0	0	0	0	0.07	0	0	0	0	0	0	0	0	0	0	0.06	0	0	0	0	0
HORVU.MOREX.r2.1HG0031810	0	0	0	0	0	0	0	0	0	0.18	0	0	0	0	0	0	0	0	0	0	0	0	0
HORVU.MOREX.r2.1HG0031840	0.6	0.6	0.27	0	0	0.25	1.03	0.42	1.05	1.55	0.32	0.1	0.15	0.49	0	1.85	1.3	1.99	4.78	0.32	1.76	0.46	1.67
HORVU.MOREX.r2.1HG0031860	34.29	35.56	30.25	36.26	33.15	32.74	18.54	21.8	24.44	18.6	25.05	14.22	28.61	25.05	11.08	30.44	19.52	10.86	15.33	17.02	12.59	23.54	1.05
HORVU.MOREX.r2.1HG0031870	28.72	26.67	18.09	19.26	6.11	30.21	11.51	26.96	41.13	12.59	24.17	4.35	10.35	14.19	26.59	11.6	15.44	8.7	7.98	11.27	13.18	9.42	0
HORVU.MOREX.r2.1HG0031880	0	0	2.24	4.54	3.7	7.02	2.13	3.29	0.97	0.69	4.63	3.36	3.69	1.57	0.71	1.79	3.1	0	0.9	6.46	3.93	2.09	0
HORVU.MOREX.r2.1HG0031900	34.14	33.2	24.93	32.06	36.6	27.86	32.27	36.31	46.35	40.24	40.92	17.31	16.55	11.73	32.88	26.35	28.37	7.53	27.42	16.15	19.41	17.19	4.04
HORVU.MOREX.r2.1HG0031910	0	0.17	0	0	0	0	0	0	0	0	0	0	0.05	0	0	0	0	0	0	0	0	0	0
HORVU.MOREX.r2.1HG0031930	9.14	5.61	4.17	8.89	12.57	6.74	14.06	6.38	3.01	5.47	5.33	3.56	3.02	2.23	4.02	3.76	3.68	0	0.79	3.95	6.54	3.19	8.15
HORVU.MOREX.r2.1HG0031950	0	0	0	0	0	0	0	0	1.06	0	0	0	0	2.37	0	0	0	0	0	0	0.89	0	0
HORVU.MOREX.r2.1HG0031960	0	0	0	0	0	0	0	0	0	0	0	0	1.44	0	0	0	0	0	0	0	1.19	1.64	0
HORVU.MOREX.r2.1HG0032020	202.26	166.1	193.01	157.93	294.38	224.19	247.7	247.94	365.15	609.17	371.98	79.06	101.81	79.67	232.88	174.22	180.2	163.62	114.49	132.83	220.02	214.6	196.66
HORVU.MOREX.r2.1HG0032040	0	0	0	0	0	0	0	0	0	0	0	0.52	0	0	0	0	0	0	0	0	0	0	0
HORVU.MOREX.r2.1HG0032060	20.03	19.92	6.67	42.72	28.61	53.98	10.13	10.61	17.88	21.45	33.13	39.69	41.95	27.46	30.09	36.26	18.09	16.96	11.36	26.77	58.71	48.3	34.54
HORVU.MOREX.r2.1HG0032070	19.62	20	13.29	2.95	7.8	8.76	8.79	15.8	12.11	13.53	16.94	6.31	13.33	12.69	13.31	11.65	12.37	5.32	9.48	10.06	14.49	13.26	16.48
HORVU.MOREX.r2.1HG0032080	121.87	96.3	104.65	96.44	129.78	137.32	122.41	107.16	147.31	118.02	140.99	85.38	53.48	63.86	59.78	101.3	109.28	60.64	62.39	76.66	123.85	84.4	26.78
HORVU.MOREX.r2.1HG0032090	26.03	29.13	33.55	55.24	31.24	14.14	10.48	21.77	7.54	1.77	8.11	20.47	23.01	20.12	33.24	46.81	41.85	6.91	8.37	10.83	25.07	10.55	14.99
HORVU.MOREX.r2.1HG0032100	0	0	0	0	0	0	0	0	0.04	0	0.02	0	0.02	0	0	0	0.14	0.01	0	0	0.01	0.01	0
HORVU.MOREX.r2.1HG0032150	0	0	0	0	0	0	0	0	0	0	0.1	0	0	0	0	0	0	0	0	0	0	0	0
HORVU.MOREX.r2.1HG0032160	0	0	0	0	0	0	0	0	0	0	0	0	0	1.32	0	0	0	0	0	0	0	0	0
HORVU.MOREX.r2.1HG0032190	0	0	0	0	0	0	0	0	0	0	0	1.29	0	0	0	0	0	0	0	0	0	0	0
HORVU.MOREX.r2.1HG0032240	3	0.81	2.03	1.17	0.81	1.1	3.89	3.84	6.25	5.76	2.83	2.94	5.61	3.57	4.66	1.18	2.24	1.8	5.47	2.05	2.3	1.77	2.87
HORVU.MOREX.r2.1HG0032250	0	0	0	0.7	0	0	0	0	0	0	0	0	0	0	0	0	0	0	0	0	0	0	0
HORVU.MOREX.r2.1HG0032260	0.29	0	0.56	0.04	0	0	0.08	0.04	0	0.48	0.06	0	0	0	0.12	0	0.09	0	0.38	0	0.08	0.04	0
HORVU.MOREX.r2.1HG0032280	1.72	0	0.46	1.91	13.94	2.98	29.12	12.48	2.99	2.42	1.32	3.36	0	0	0	0	0	0	1.32	0	1.82	0	0
HORVU.MOREX.r2.1HG0032300	0.16	0	0	0	0	0	0.58	0	0	0	0	2.85	1.49	1.56	2.04	3.39	1.75	2.24	2.97	2.59	1.36	1.67	0.84
HORVU.MOREX.r2.1HG0032330	0.55	0.3	0.5	0	0	0.11	0	0.08	0	0.71	0.17	1.93	1.24	0.45	0.21	0.92	2.57	0.78	1.02	2.76	0.68	2.72	0.79
HORVU.MOREX.r2.1HG0032340	5.5	5.81	6.64	5.49	1.26	4.01	6.55	10.96	7.65	1.97	5.09	5.56	4.53	6.41	8.44	5.67	2.77	4.08	7.2	3.66	5.07	7.87	3.67
HORVU.MOREX.r2.1HG0032360	11.92	15.14	12.12	17.34	13.27	11.15	8.64	12.02	2.22	4.62	5.9	9.81	13.83	11.69	14.19	7.1	3.14	3.22	6.22	6.18	5.93	10.38	1.72
HORVU.MOREX.r2.1HG0032370	0.42	0	0	0	0	0.4	0	0	0	0	0	0	0	0	0	0	0	0	0	0	0.4	0.44	0
HORVU.MOREX.r2.1HG0032380	2.29	5.49	2.63	3.18	2.4	5.35	16.4	5.81	5.35	1.96	1.64	2.11	1.25	0	1.36	2.48	0.4	2.32	0.79	0	4.42	2.34	0
HORVU.MOREX.r2.1HG0032390	19.97	13.32	11.87	4.77	4.04	2.05	24.76	27.97	10.82	14.61	5.48	3.83	7.51	2.94	5.5	2.42	6.32	2.38	2.68	2.84	4.81	1.04	0
HORVU.MOREX.r2.1HG0032400	0.72	1.05	0.35	1.73	0	2.05	0.67	0.35	0	0	0.36	0	0	0	3.33	1.45	2.35	0	0	0	0.68	0	0
HORVU.MOREX.r2.1HG0032420	60.78	46.36	60.93	66.88	58.42	82.48	54.08	55.22	85.18	67.58	78.57	35.24	24.89	35.55	48.35	48.19	52.69	17.32	25.42	19.37	32.34	32.68	19.13
HORVU.MOREX.r2.1HG0032430	0	0	0	0	0	0	0	0	0	0	0	0	0	0	0	0	0.39	0	0	0	0	0	0
HORVU.MOREX.r2.1HG0032450	0	0	0	0	0	0	0.25	0.11	0	0	0	0	0	0	0.43	0	0	0	0	0	0	0	0
HORVU.MOREX.r2.1HG0032460	0	0	0	0	0	0	0	0	0	2.08	0	0	0	0	0	0	0	0	0	0	0	0	0
HORVU.MOREX.r2.1HG0032520	327.18	255.09	274.67	392.78	379.9	346.16	211.72	253.81	294.5	325.06	284.18	156.63	113.56	145.09	154.92	169.22	139.22	100.74	86.69	72.29	151.43	212.62	156.18
HORVU.MOREX.r2.1HG0032530	0.98	1.81	4.6	2.4	6.98	2.1	1.86	3.92	4.6	4.39	2.99	1.22	1.33	2.26	3.28	2.15	3.72	0.97	0.35	2.5	4.02	0.82	1.71
HORVU.MOREX.r2.1HG0032540	3.83	3.06	2.73	7.04	1.32	5.28	3.59	4.12	3.77	0.96	4.86	3.08	7.93	1.81	3.54	7.75	7.15	3.82	0.94	1.94	5.3	9.73	12.01
HORVU.MOREX.r2.1HG0032550	1.66	0	2.57	1.77	2.64	0.7	0	0	0	0	0.36	0	0	0	1.57	3.78	0.17	0	0.33	0	1.59	6.18	0
HORVU.MOREX.r2.1HG0032560	10.59	8.37	7.86	6.87	1.46	7.74	4.16	8.49	9.77	10.5	3.02	6.59	7.34	8.53	3.3	2.97	8.74	4.68	2.73	4.78	11.28	11.23	12.72
HORVU.MOREX.r2.1HG0032570	0	0	0	0	0	0	0	0	0	0	0	0	0	0	0	0.53	0	0	2.2	0	0	0	0
HORVU.MOREX.r2.1HG0032620	1.99	2.47	2.48	0.16	0	0.16	0.63	2.27	0.32	0.3	1.3	2.38	3.06	0	1.88	1.36	0.46	3.28	0.75	1.74	1.42	2.43	18.84
HORVU.MOREX.r2.1HG0032640	0.15	0.93	0.13	0	1.38	0.64	2.35	0.92	1.63	0.75	0.22	0.74	0.66	0.98	0.89	1.16	0.24	0.59	0.87	0.6	1	1.53	0
HORVU.MOREX.r2.1HG0032660	4.33	7.12	4.56	8.29	7.45	6.58	9.71	5.04	4.01	8.66	10.23	6.07	3.08	4	2.58	6.1	8.6	6.6	1.95	3.67	5.88	7.28	0
HORVU.MOREX.r2.1HG0032670	22.75	27.12	20.16	8.87	14.27	7.34	19.59	20.96	6.9	3.4	4.21	52.12	48.33	22.39	50.18	36.36	40.7	44.94	42.08	44.5	58.98	21.18	8.49
HORVU.MOREX.r2.1HG0032680	4.66	6.62	2.96	1.37	0.91	2.92	6.16	2.85	1.96	2.49	7.85	1.46	1.75	2.65	2.19	0.27	0.38	4.15	3.15	3.19	4.5	0.72	4.27
HORVU.MOREX.r2.1HG0032700	0.24	0.25	0	0	0	0	0	0.7	0	0	1.4	0.69	1.75	0	0.46	0.25	0	0	0.65	0	0.23	0	0
HORVU.MOREX.r2.1HG0032710	0.67	0	0.78	0	0	0.32	1.15	0.49	0.25	0	0.16	0.68	0	0.31	0.53	0	0.31	0	0	0.08	0.09	0	0
HORVU.MOREX.r2.1HG0032720	0	0.71	0	0	0	0.16	0.75	0.17	0	0.41	0	0	0	0	0	0.18	0	0	0.08	0.36	0.08	0.43	0
HORVU.MOREX.r2.1HG0032750	0	0	0	0	0	0	0	0	0	0.67	0	0.19	0	0	0.15	0	0.1	0	0	0	0	0.55	0
HORVU.MOREX.r2.1HG0032770	13.86	12.32	10.3	10.82	18.14	28.13	10.63	17.42	15.42	11.35	16.66	15.92	15.46	15.67	18.11	16.48	17.01	10.05	13.08	10.31	25.16	14.46	13.58
HORVU.MOREX.r2.1HG0032780	0	0	0	0	0	0	0	0	0	0	0	0	0	0	0	0	0.5	0	0	0	0	0	0.16
HORVU.MOREX.r2.1HG0032790	0	0	0	0	0	0	0	0	0	0	0.21	0	0	0	0	0	0	0	0	0	0.2	0	0
HORVU.MOREX.r2.1HG0032800	0	0	0	0	0	0	0	0.17	0	0	0	0.58	0	0	0	0	0	0	0	0.08	0.08	0	0
HORVU.MOREX.r2.1HG0032810	0	2.17	0	0	0	0	0	0.44	0	0.41	0	0	0	0	0	0.45	0	0.37	0	0	0	0	0
HORVU.MOREX.r2.1HG0032820	0.05	0.01	0	0	0	0.08	0.56	0.08	0.33	0.14	0.04	0.32	0.23	0.3	0.22	0.04	0.38	0.28	0.79	0.08	0.05	0.1	0.16
HORVU.MOREX.r2.1HG0032830	0	0	0.12	0.11	0	0.33	0	0.11	0.57	0	0	0	0	0	0	0	0	0	0.11	0	0.33	0	0
HORVU.MOREX.r2.1HG0032840	11.46	13.45	15.98	15.16	11.29	11.33	16.56	18.18	14.97	10.62	14.62	6.01	4.36	5.72	10.31	9.08	11.58	2.27	4.57	6.25	9.8	4.57	10.48
HORVU.MOREX.r2.1HG0032850	7.77	11.59	4.38	5.98	4.24	1.47	8.61	6.24	1.56	1.39	15.74	1.34	0	1.26	8	1.48	4.46	0	1.37	1.33	4.44	1.56	7.98
HORVU.MOREX.r2.1HG0032880	0	0.14	0.45	0.28	0.42	0	0	0.85	0	0	0.29	0	0.79	0.91	0	0.79	0.64	0	0	0	0	0	0
HORVU.MOREX.r2.1HG0032890	7.55	9.83	4.05	3.46	9.35	2.91	4.94	4.17	10.66	9.64	6.61	0	0	0	0	0	0	0	0	0	0	0	0
HORVU.MOREX.r2.1HG0032940	6.39	3.4	5.05	5.31	2.39	3.61	2.23	2.31	4.14	2.27	2.04	1.85	0.69	1.41	3.08	4.34	1.95	2.28	1.63	2.12	5.05	3.01	1.96
HORVU.MOREX.r2.1HG0032950	0.27	0.12	0.15	0.35	0	0.14	0	0.03	0.26	0.11	0.09	0.14	0.26	0.03	0.03	0.28	0.25	0.35	0.28	0.03	0.26	0.87	0.32
HORVU.MOREX.r2.1HG0032960	1.74	4.01	0.64	0.63	0.27	0	1.02	0.84	0.74	0.97	0.67	0.72	2.04	0.54	1.15	0.85	1.57	0	0.22	0.68	0.51	0.64	0
HORVU.MOREX.r2.1HG0032970	0.31	0.66	0.69	0.27	0.59	0.3	0.64	0.53	0.59	1.19	0.35	0	0.09	0.24	0.09	0.26	0.48	0.08	0	0.96	0	0.35	0
HORVU.MOREX.r2.1HG0033000	0	0	0	0	0	0	0	0.18	0	0	0	0	0.17	0	0	0	0	0	0	0.35	0	0	1.01
HORVU.MOREX.r2.1HG0033010	0.18	0.52	1.4	0.78	0.67	0.68	0.14	0.12	1.11	0.06	0.18	0.44	0.03	0.44	0.09	2.49	0.78	2.3	1.24	0.32	1.42	0.8	0.18
HORVU.MOREX.r2.1HG0033080	0.91	0.61	0	0	0	0.28	2.95	0	1.47	1.53	0.37	0	0	0	0	0	0	0	0	0	0	0	0
HORVU.MOREX.r2.1HG0033090	0.84	0.83	0	0	0	0	0	0	0	0	0.27	0	0	0	0	0	0	0	0	0	0	0	0
HORVU.MOREX.r2.1HG0033100	0	0	0	0	0	0	0	0	0	0	2.4	0	0	0	0	0	0	0	0	0	0	0	0
HORVU.MOREX.r2.1HG0033110	0	0	8.29	0	0	0.85	0.42	0	1.33	0	2.25	0	0.41	0	0	0	3.36	0	0.4	0	0	1.38	0
HORVU.MOREX.r2.1HG0033120	0	0	0.03	0.03	0	0.03	0	0.35	0.02	0	0	0	0	0.03	0.03	0.03	0	0	0	0.06	0.03	0	0
HORVU.MOREX.r2.1HG0033130	0	0	0	0	0	0	0	0	0	0	0	0	0	0	0	0	0	0	0	0	0.6	0	0
HORVU.MOREX.r2.1HG0033140	0.12	0	0	0.82	0	0	0	0.14	0	0	0	0	0	0	0	0.13	0	0	0	0	0	0	0.62
HORVU.MOREX.r2.1HG0033150	70.75	61.76	62.55	69.63	46.02	57.78	56.69	61.45	77.74	78.85	72.78	31.58	17.32	25.97	31.49	35.12	44.35	18.05	22.92	23.93	52.6	51.67	31.42
HORVU.MOREX.r2.1HG0033160	1.93	0.34	0	0	0	0	1.08	0.61	1.87	0	1.42	0.19	0.08	0	0	0	0	0	0	0	0	0	0
HORVU.MOREX.r2.1HG0033170	0	0	0.87	0	0	0	0	0	0	0	0	0	0	0	0	0	0	0	0	0	0	0	0
HORVU.MOREX.r2.1HG0033180	46.42	46.9	37.66	47.72	35.67	33.58	37.91	46.71	34.92	23.29	34.17	34.36	24.34	18.9	25.31	22.86	26.73	24.18	25.83	20.71	24.47	28.35	33.85
HORVU.MOREX.r2.1HG0033190	0.82	1.18	0	0.37	0	0	0.33	0	0	0	0.82	0.35	0	0.3	0	0.72	0.73	0	0.32	0	0.38	0	0
HORVU.MOREX.r2.1HG0033200	8.51	6.61	3.46	6.26	2.78	2.6	2.62	1.47	0	4.82	2.98	2.45	2.98	3.31	2.34	1.78	3.95	3.41	5.19	4.71	3.81	3.65	28.39
HORVU.MOREX.r2.1HG0033260	0.96	0.32	2.31	3.3	1.84	0	1.94	0.87	1.3	1.94	0.99	0.81	0.18	0.93	0.79	0	1.41	0	0	0	0.06	0.81	0
HORVU.MOREX.r2.1HG0033270	23.08	38.22	26.59	31.21	18.38	38.1	32.41	25.19	29.63	20.98	19.52	13.75	19.01	6.55	12.43	22.61	23.2	5.97	15.52	13.3	14.07	15.77	1.03
HORVU.MOREX.r2.1HG0033290	0	0	0	0	0	0	0	0	0	0	0	0	0	0	0	0	0	0.18	0	0	0	0	0
HORVU.MOREX.r2.1HG0033300	0	0	0	0	0	0	0	0	0	0	0	0	0	0	0	0	0	0	0	0.84	0	0	0
HORVU.MOREX.r2.1HG0033320	2.57	0	0	0.04	0	0.87	0	1.33	2.11	0.93	0	0	0	0.78	2.24	0	1.43	0	0	0.08	0.6	3.5	0
HORVU.MOREX.r2.1HG0033340	0	0	0	0	0	1.38	0	0.62	0	0	0	0	0	0	0	0	0	0	0	0	0	0	0
HORVU.MOREX.r2.1HG0033350	6.16	1.87	7.53	8.53	5.81	8.77	7.94	8.36	4.94	2.82	6.55	3.75	6.66	7.33	11.72	7.38	5.76	3.56	6.22	5.34	10.27	10.75	14.15
HORVU.MOREX.r2.1HG0033380	8.46	7.18	6.37	7.89	3.43	3.07	7.08	4.64	6.56	6.04	4.89	2.92	4.52	5.72	3.56	2.17	2.16	0.25	4.43	2.54	8.21	4.88	6.7
HORVU.MOREX.r2.1HG0033390	38.72	35.72	37.59	72.08	54.69	58.14	24.63	32.7	39.75	36.9	39.17	12.04	17.4	11.49	15.54	19.65	29.91	9.48	12.5	11.85	15.11	14.08	7.65
HORVU.MOREX.r2.1HG0033430	0	0	0	0.25	0	0	0.53	0.75	0	0	0	0	0	0.22	0	0.26	0.48	0	0	0	0	0	0.63
HORVU.MOREX.r2.1HG0033440	0	0	0.22	0.73	0	0.57	0	0	0	0.16	0.33	0	0	0	0	1.09	0.54	0	0.33	0	0	0.16	0
HORVU.MOREX.r2.1HG0033450	0	0	0	0	0	0	0	0	0.43	0	0	0	0.4	0	0	0	0.82	0	0	0	0.42	0	0
HORVU.MOREX.r2.1HG0033460	12.3	9.02	11.35	11.9	7.01	7.74	8.77	6.62	8.12	7.8	5.69	7.54	7.48	5.78	12.05	5.22	10.71	1.98	5.34	5.85	11.93	9.78	8.27
HORVU.MOREX.r2.1HG0033470	0.08	0	0	0	0	0	0	0	0.25	0	0.18	0	0	0	0	0	0.39	0	0	0.08	0	0	0
HORVU.MOREX.r2.1HG0033480	0	0	0	0	0	0	0	0	0.15	0	0	0	0	0	0	0	0.24	0	0.21	0	0	0.27	0
HORVU.MOREX.r2.1HG0033490	0	0	0	0	0	0	0	0.05	0	0	0	0	0	0	0	0	0	0	0.15	0.19	0	0	0
HORVU.MOREX.r2.1HG0033510	8.13	2.37	0.76	4.71	6.51	3.86	6.85	6.03	10.04	3.34	4.08	3.23	1.11	3.51	8.23	4.1	4.2	0	2.19	0.37	2.71	1.68	0
HORVU.MOREX.r2.1HG0033520	0.72	1.44	4.03	0	0	0	0	1.41	0	0.8	0	0	0	0	0	2.22	0.4	0	0	0	1.1	0	5.45
HORVU.MOREX.r2.1HG0033530	2085.47	1751.6	1500.8	2189.04	2058.64	2248.44	1615.96	1910.48	1984.56	1764.62	2060.18	950.36	1053.96	849.51	1577.23	1072.08	1253.67	571.37	647.74	690.59	1165.61	1076.09	986.22
HORVU.MOREX.r2.1HG0033560	1.56	9.23	6.97	6.07	0	2.53	1.67	4.45	1.11	0.67	2.12	2.9	3.85	3.37	2.27	3.62	6.88	0	2.26	3.1	1.98	3.49	10.66
HORVU.MOREX.r2.1HG0033580	13.11	1.53	3.07	12.61	2.98	0	1.51	4.94	2.31	0	4.98	1.41	2.89	9.31	4.2	6.24	15.68	1.3	0	1.39	7.8	8.19	1.67
HORVU.MOREX.r2.1HG0033600	0	0	0	0	0.2	0	0	0	0	0	0	0	0	0	0	0	0	0	0	0	0	0	0
HORVU.MOREX.r2.1HG0033620	0	0	0	0	0	0	0	0	0	0	0	0	0	0	0	0	0.04	0	0	0	0	0	0
HORVU.MOREX.r2.1HG0033660	1.22	2.62	0.28	2.18	2.25	3.17	3.49	3.46	1.4	1.84	3.01	1.76	3.36	3.9	1.96	4.29	3.01	2.23	5.76	3.29	2.28	5.1	5.93
HORVU.MOREX.r2.1HG0033680	0	0	0	0	0	0	0.11	0	0	0	0	0	0	0	0	0	0	0	0	0	0	0	0
HORVU.MOREX.r2.1HG0033690	0.78	2.23	2.24	0.75	2.9	0.74	0.73	0.78	4.66	2.12	0.79	0	0	2.62	0	4.61	5.91	11.48	8.33	0	4.46	7.94	6.24
HORVU.MOREX.r2.1HG0033700	1.36	0	1.2	0.35	0.49	0.31	0	0.3	0.72	0.29	0.45	1.68	4.48	1.6	1.29	2.2	3.02	2.69	1.74	2.15	3.79	1.84	3.9
HORVU.MOREX.r2.1HG0033710	0	0	0	0	0	0	0	0	0	2.39	0	0	0	0	0	0	0	0	0	0	0	0.19	0
HORVU.MOREX.r2.1HG0033720	0	0	0	0	0	0	0	0	0.62	0	0	0	0	0	0	0	0	0	0	0	0	0	0
HORVU.MOREX.r2.1HG0033730	0.1	0	0	0.07	0	0	0	0.25	0	0	0	0.14	0.3	0.18	0.07	0	0.1	0	0	0	0.12	0	0
HORVU.MOREX.r2.1HG0033740	0	0	0.2	0	0	0	0	0	0	0	0	0	0.1	0	0	0.07	0.08	0.03	0	0	0	0	0
HORVU.MOREX.r2.1HG0033750	21.69	28.41	10.45	26.34	4.34	19.95	18.48	13.36	16.67	7.45	25.35	5.31	5.27	6.94	11.9	16.87	10.87	3.02	3.34	5.17	20.02	8.42	0
HORVU.MOREX.r2.1HG0033760	10.67	11.75	9.52	17.2	12.8	4.68	22.63	35.19	18.28	12.29	21.59	0	0	0	3.1	0	1.45	0	1.16	0	0.82	0	0
HORVU.MOREX.r2.1HG0033790	0	0	0	0.57	0	0.11	0	0	0	0	0.44	0	0	0	0	0	0.5	0	0.78	0	0	0	0
HORVU.MOREX.r2.1HG0033800	0	0.98	0	0	0	0	0	0	0	0	0	0	0.92	0	0.46	0	0	0	0	0	0	0	8.06
HORVU.MOREX.r2.1HG0033810	74.02	61.98	35.32	51.95	46.7	51.14	30.33	48.06	36.68	39.44	51.29	48.07	29.12	41.58	35.73	37.94	24.68	20.97	28.71	37.89	38.25	31.93	71.48
HORVU.MOREX.r2.1HG0033820	127.72	139.8	138.84	125.45	129.31	140.88	103.74	117.86	110.86	101.17	123.38	109.55	118.31	100.84	122.32	84.59	96.79	89.02	80.57	101.7	38.92	67.49	10.94
[truncated: 37,049 more rows]
