# Supplementary material for: Regulatory Programmes Driving Suberin Plasticity Under Aluminium Stress in Barley Roots
Source: Plant Cell Environ. 2025 Jul 17;48(11):7775–91. doi: 10.1111/pce.70075 (PMC12502035; doi:10.1111/pce.70075)
Supplement: Supplementary file 21 — Table S6. [file PCE-48-7775-s015.xlsx]

## Sheet: turquoise_genes
	genes$turquoise
1	HORVU.MOREX.r2.1HG0000020
2	HORVU.MOREX.r2.1HG0000030
3	HORVU.MOREX.r2.1HG0000070
4	HORVU.MOREX.r2.1HG0000080
5	HORVU.MOREX.r2.1HG0001020
6	HORVU.MOREX.r2.1HG0001350
7	HORVU.MOREX.r2.1HG0001380
8	HORVU.MOREX.r2.1HG0001390
9	HORVU.MOREX.r2.1HG0001530
10	HORVU.MOREX.r2.1HG0001540
11	HORVU.MOREX.r2.1HG0001580
12	HORVU.MOREX.r2.1HG0001610
13	HORVU.MOREX.r2.1HG0001900
14	HORVU.MOREX.r2.1HG0001910
15	HORVU.MOREX.r2.1HG0002010
16	HORVU.MOREX.r2.1HG0002090
17	HORVU.MOREX.r2.1HG0002190
18	HORVU.MOREX.r2.1HG0002230
19	HORVU.MOREX.r2.1HG0002310
20	HORVU.MOREX.r2.1HG0002460
21	HORVU.MOREX.r2.1HG0002860
22	HORVU.MOREX.r2.1HG0002880
23	HORVU.MOREX.r2.1HG0002910
24	HORVU.MOREX.r2.1HG0003040
25	HORVU.MOREX.r2.1HG0003070
26	HORVU.MOREX.r2.1HG0003300
27	HORVU.MOREX.r2.1HG0003370
28	HORVU.MOREX.r2.1HG0003390
29	HORVU.MOREX.r2.1HG0003480
30	HORVU.MOREX.r2.1HG0003740
31	HORVU.MOREX.r2.1HG0003870
32	HORVU.MOREX.r2.1HG0003900
33	HORVU.MOREX.r2.1HG0004060
34	HORVU.MOREX.r2.1HG0004200
35	HORVU.MOREX.r2.1HG0004210
36	HORVU.MOREX.r2.1HG0004620
37	HORVU.MOREX.r2.1HG0004630
38	HORVU.MOREX.r2.1HG0004900
39	HORVU.MOREX.r2.1HG0005300
40	HORVU.MOREX.r2.1HG0005340
41	HORVU.MOREX.r2.1HG0005440
42	HORVU.MOREX.r2.1HG0005520
43	HORVU.MOREX.r2.1HG0005570
44	HORVU.MOREX.r2.1HG0005680
45	HORVU.MOREX.r2.1HG0005860
46	HORVU.MOREX.r2.1HG0006110
47	HORVU.MOREX.r2.1HG0006390
48	HORVU.MOREX.r2.1HG0006510
49	HORVU.MOREX.r2.1HG0006540
50	HORVU.MOREX.r2.1HG0006660
51	HORVU.MOREX.r2.1HG0006820
52	HORVU.MOREX.r2.1HG0007010
53	HORVU.MOREX.r2.1HG0007040
54	HORVU.MOREX.r2.1HG0007110
55	HORVU.MOREX.r2.1HG0007120
56	HORVU.MOREX.r2.1HG0007190
57	HORVU.MOREX.r2.1HG0007530
58	HORVU.MOREX.r2.1HG0007630
59	HORVU.MOREX.r2.1HG0007760
60	HORVU.MOREX.r2.1HG0007840
61	HORVU.MOREX.r2.1HG0007850
62	HORVU.MOREX.r2.1HG0007890
63	HORVU.MOREX.r2.1HG0008080
64	HORVU.MOREX.r2.1HG0008330
65	HORVU.MOREX.r2.1HG0008380
66	HORVU.MOREX.r2.1HG0008430
67	HORVU.MOREX.r2.1HG0008490
68	HORVU.MOREX.r2.1HG0008630
69	HORVU.MOREX.r2.1HG0008840
70	HORVU.MOREX.r2.1HG0009100
71	HORVU.MOREX.r2.1HG0009110
72	HORVU.MOREX.r2.1HG0009120
73	HORVU.MOREX.r2.1HG0009250
74	HORVU.MOREX.r2.1HG0009410
75	HORVU.MOREX.r2.1HG0009440
76	HORVU.MOREX.r2.1HG0009560
77	HORVU.MOREX.r2.1HG0009580
78	HORVU.MOREX.r2.1HG0009910
79	HORVU.MOREX.r2.1HG0010080
80	HORVU.MOREX.r2.1HG0011020
81	HORVU.MOREX.r2.1HG0011100
82	HORVU.MOREX.r2.1HG0011160
83	HORVU.MOREX.r2.1HG0011220
84	HORVU.MOREX.r2.1HG0011260
85	HORVU.MOREX.r2.1HG0011270
86	HORVU.MOREX.r2.1HG0011580
87	HORVU.MOREX.r2.1HG0011610
88	HORVU.MOREX.r2.1HG0011720
89	HORVU.MOREX.r2.1HG0011730
90	HORVU.MOREX.r2.1HG0011760
91	HORVU.MOREX.r2.1HG0011940
92	HORVU.MOREX.r2.1HG0012120
93	HORVU.MOREX.r2.1HG0012240
94	HORVU.MOREX.r2.1HG0012500
95	HORVU.MOREX.r2.1HG0012730
96	HORVU.MOREX.r2.1HG0012890
97	HORVU.MOREX.r2.1HG0012990
98	HORVU.MOREX.r2.1HG0013090
99	HORVU.MOREX.r2.1HG0013190
100	HORVU.MOREX.r2.1HG0013750
101	HORVU.MOREX.r2.1HG0013780
102	HORVU.MOREX.r2.1HG0013790
103	HORVU.MOREX.r2.1HG0013880
104	HORVU.MOREX.r2.1HG0013890
105	HORVU.MOREX.r2.1HG0014120
106	HORVU.MOREX.r2.1HG0014170
107	HORVU.MOREX.r2.1HG0014210
108	HORVU.MOREX.r2.1HG0014280
109	HORVU.MOREX.r2.1HG0014490
110	HORVU.MOREX.r2.1HG0014510
111	HORVU.MOREX.r2.1HG0014550
112	HORVU.MOREX.r2.1HG0014740
113	HORVU.MOREX.r2.1HG0014750
114	HORVU.MOREX.r2.1HG0014970
115	HORVU.MOREX.r2.1HG0015010
116	HORVU.MOREX.r2.1HG0015020
117	HORVU.MOREX.r2.1HG0015120
118	HORVU.MOREX.r2.1HG0015250
119	HORVU.MOREX.r2.1HG0015280
120	HORVU.MOREX.r2.1HG0015370
121	HORVU.MOREX.r2.1HG0015630
122	HORVU.MOREX.r2.1HG0015640
123	HORVU.MOREX.r2.1HG0015670
124	HORVU.MOREX.r2.1HG0015680
125	HORVU.MOREX.r2.1HG0015690
126	HORVU.MOREX.r2.1HG0015850
127	HORVU.MOREX.r2.1HG0015870
128	HORVU.MOREX.r2.1HG0015920
129	HORVU.MOREX.r2.1HG0015930
130	HORVU.MOREX.r2.1HG0016060
131	HORVU.MOREX.r2.1HG0016340
132	HORVU.MOREX.r2.1HG0016480
133	HORVU.MOREX.r2.1HG0016770
134	HORVU.MOREX.r2.1HG0016780
135	HORVU.MOREX.r2.1HG0016790
136	HORVU.MOREX.r2.1HG0016840
137	HORVU.MOREX.r2.1HG0017160
138	HORVU.MOREX.r2.1HG0017270
139	HORVU.MOREX.r2.1HG0017300
140	HORVU.MOREX.r2.1HG0017380
141	HORVU.MOREX.r2.1HG0017390
142	HORVU.MOREX.r2.1HG0017460
143	HORVU.MOREX.r2.1HG0017470
144	HORVU.MOREX.r2.1HG0017490
145	HORVU.MOREX.r2.1HG0017530
146	HORVU.MOREX.r2.1HG0017810
147	HORVU.MOREX.r2.1HG0017820
148	HORVU.MOREX.r2.1HG0017830
149	HORVU.MOREX.r2.1HG0017850
150	HORVU.MOREX.r2.1HG0017880
151	HORVU.MOREX.r2.1HG0018040
152	HORVU.MOREX.r2.1HG0018140
153	HORVU.MOREX.r2.1HG0018200
154	HORVU.MOREX.r2.1HG0018500
155	HORVU.MOREX.r2.1HG0018580
156	HORVU.MOREX.r2.1HG0018770
157	HORVU.MOREX.r2.1HG0018780
158	HORVU.MOREX.r2.1HG0018860
159	HORVU.MOREX.r2.1HG0018910
160	HORVU.MOREX.r2.1HG0018930
161	HORVU.MOREX.r2.1HG0018950
162	HORVU.MOREX.r2.1HG0019020
163	HORVU.MOREX.r2.1HG0019030
164	HORVU.MOREX.r2.1HG0019040
165	HORVU.MOREX.r2.1HG0019070
166	HORVU.MOREX.r2.1HG0019110
167	HORVU.MOREX.r2.1HG0019270
168	HORVU.MOREX.r2.1HG0019290
169	HORVU.MOREX.r2.1HG0019510
170	HORVU.MOREX.r2.1HG0019550
171	HORVU.MOREX.r2.1HG0019570
172	HORVU.MOREX.r2.1HG0019680
173	HORVU.MOREX.r2.1HG0019730
174	HORVU.MOREX.r2.1HG0019760
175	HORVU.MOREX.r2.1HG0019790
176	HORVU.MOREX.r2.1HG0020160
177	HORVU.MOREX.r2.1HG0020280
178	HORVU.MOREX.r2.1HG0020380
179	HORVU.MOREX.r2.1HG0020470
180	HORVU.MOREX.r2.1HG0020500
181	HORVU.MOREX.r2.1HG0020600
182	HORVU.MOREX.r2.1HG0020610
183	HORVU.MOREX.r2.1HG0020680
184	HORVU.MOREX.r2.1HG0020750
185	HORVU.MOREX.r2.1HG0020800
186	HORVU.MOREX.r2.1HG0020950
187	HORVU.MOREX.r2.1HG0020970
188	HORVU.MOREX.r2.1HG0021030
189	HORVU.MOREX.r2.1HG0021070
190	HORVU.MOREX.r2.1HG0021230
191	HORVU.MOREX.r2.1HG0021270
192	HORVU.MOREX.r2.1HG0021320
193	HORVU.MOREX.r2.1HG0021330
194	HORVU.MOREX.r2.1HG0021830
195	HORVU.MOREX.r2.1HG0022170
196	HORVU.MOREX.r2.1HG0022310
197	HORVU.MOREX.r2.1HG0022960
198	HORVU.MOREX.r2.1HG0023110
199	HORVU.MOREX.r2.1HG0023120
200	HORVU.MOREX.r2.1HG0023130
201	HORVU.MOREX.r2.1HG0023190
202	HORVU.MOREX.r2.1HG0023220
203	HORVU.MOREX.r2.1HG0023270
204	HORVU.MOREX.r2.1HG0023540
205	HORVU.MOREX.r2.1HG0023610
206	HORVU.MOREX.r2.1HG0023650
207	HORVU.MOREX.r2.1HG0023690
208	HORVU.MOREX.r2.1HG0023750
209	HORVU.MOREX.r2.1HG0023770
210	HORVU.MOREX.r2.1HG0023820
211	HORVU.MOREX.r2.1HG0024040
212	HORVU.MOREX.r2.1HG0024060
213	HORVU.MOREX.r2.1HG0024080
214	HORVU.MOREX.r2.1HG0024100
215	HORVU.MOREX.r2.1HG0024150
216	HORVU.MOREX.r2.1HG0024240
217	HORVU.MOREX.r2.1HG0024500
218	HORVU.MOREX.r2.1HG0024680
219	HORVU.MOREX.r2.1HG0024700
220	HORVU.MOREX.r2.1HG0025060
221	HORVU.MOREX.r2.1HG0025320
222	HORVU.MOREX.r2.1HG0025370
223	HORVU.MOREX.r2.1HG0025620
224	HORVU.MOREX.r2.1HG0025670
225	HORVU.MOREX.r2.1HG0025750
226	HORVU.MOREX.r2.1HG0025820
227	HORVU.MOREX.r2.1HG0025880
228	HORVU.MOREX.r2.1HG0026090
229	HORVU.MOREX.r2.1HG0026100
230	HORVU.MOREX.r2.1HG0026230
231	HORVU.MOREX.r2.1HG0026350
232	HORVU.MOREX.r2.1HG0026840
233	HORVU.MOREX.r2.1HG0026930
234	HORVU.MOREX.r2.1HG0027140
235	HORVU.MOREX.r2.1HG0027350
236	HORVU.MOREX.r2.1HG0027460
237	HORVU.MOREX.r2.1HG0027560
238	HORVU.MOREX.r2.1HG0027640
239	HORVU.MOREX.r2.1HG0027750
240	HORVU.MOREX.r2.1HG0028170
241	HORVU.MOREX.r2.1HG0028260
242	HORVU.MOREX.r2.1HG0028560
243	HORVU.MOREX.r2.1HG0028620
244	HORVU.MOREX.r2.1HG0028630
245	HORVU.MOREX.r2.1HG0028670
246	HORVU.MOREX.r2.1HG0028780
247	HORVU.MOREX.r2.1HG0028810
248	HORVU.MOREX.r2.1HG0028950
249	HORVU.MOREX.r2.1HG0029110
250	HORVU.MOREX.r2.1HG0029270
251	HORVU.MOREX.r2.1HG0029940
252	HORVU.MOREX.r2.1HG0030150
253	HORVU.MOREX.r2.1HG0030180
254	HORVU.MOREX.r2.1HG0030230
255	HORVU.MOREX.r2.1HG0030330
256	HORVU.MOREX.r2.1HG0030340
257	HORVU.MOREX.r2.1HG0030470
258	HORVU.MOREX.r2.1HG0030630
259	HORVU.MOREX.r2.1HG0030720
260	HORVU.MOREX.r2.1HG0030770
261	HORVU.MOREX.r2.1HG0030920
262	HORVU.MOREX.r2.1HG0031000
263	HORVU.MOREX.r2.1HG0031080
264	HORVU.MOREX.r2.1HG0031120
265	HORVU.MOREX.r2.1HG0031540
266	HORVU.MOREX.r2.1HG0031680
267	HORVU.MOREX.r2.1HG0031720
268	HORVU.MOREX.r2.1HG0031760
269	HORVU.MOREX.r2.1HG0031870
270	HORVU.MOREX.r2.1HG0031900
271	HORVU.MOREX.r2.1HG0032020
272	HORVU.MOREX.r2.1HG0032060
273	HORVU.MOREX.r2.1HG0032080
274	HORVU.MOREX.r2.1HG0032360
275	HORVU.MOREX.r2.1HG0032390
276	HORVU.MOREX.r2.1HG0032420
277	HORVU.MOREX.r2.1HG0032520
278	HORVU.MOREX.r2.1HG0032840
279	HORVU.MOREX.r2.1HG0032970
280	HORVU.MOREX.r2.1HG0033150
281	HORVU.MOREX.r2.1HG0033180
282	HORVU.MOREX.r2.1HG0033260
283	HORVU.MOREX.r2.1HG0033270
284	HORVU.MOREX.r2.1HG0033530
285	HORVU.MOREX.r2.1HG0033700
286	HORVU.MOREX.r2.1HG0033750
287	HORVU.MOREX.r2.1HG0033760
288	HORVU.MOREX.r2.1HG0033880
289	HORVU.MOREX.r2.1HG0034080
290	HORVU.MOREX.r2.1HG0034150
291	HORVU.MOREX.r2.1HG0034160
292	HORVU.MOREX.r2.1HG0034210
293	HORVU.MOREX.r2.1HG0034290
294	HORVU.MOREX.r2.1HG0034310
295	HORVU.MOREX.r2.1HG0034330
296	HORVU.MOREX.r2.1HG0034390
297	HORVU.MOREX.r2.1HG0034570
298	HORVU.MOREX.r2.1HG0034640
299	HORVU.MOREX.r2.1HG0034670
300	HORVU.MOREX.r2.1HG0034680
301	HORVU.MOREX.r2.1HG0034800
302	HORVU.MOREX.r2.1HG0034810
303	HORVU.MOREX.r2.1HG0035340
304	HORVU.MOREX.r2.1HG0035590
305	HORVU.MOREX.r2.1HG0035690
306	HORVU.MOREX.r2.1HG0035730
307	HORVU.MOREX.r2.1HG0035800
308	HORVU.MOREX.r2.1HG0035910
309	HORVU.MOREX.r2.1HG0035920
310	HORVU.MOREX.r2.1HG0036020
311	HORVU.MOREX.r2.1HG0036030
312	HORVU.MOREX.r2.1HG0036100
313	HORVU.MOREX.r2.1HG0036160
314	HORVU.MOREX.r2.1HG0036210
315	HORVU.MOREX.r2.1HG0036430
316	HORVU.MOREX.r2.1HG0036500
317	HORVU.MOREX.r2.1HG0036510
318	HORVU.MOREX.r2.1HG0036710
319	HORVU.MOREX.r2.1HG0036810
320	HORVU.MOREX.r2.1HG0036820
321	HORVU.MOREX.r2.1HG0036860
322	HORVU.MOREX.r2.1HG0036870
323	HORVU.MOREX.r2.1HG0037040
324	HORVU.MOREX.r2.1HG0037070
325	HORVU.MOREX.r2.1HG0037100
326	HORVU.MOREX.r2.1HG0037120
327	HORVU.MOREX.r2.1HG0037140
328	HORVU.MOREX.r2.1HG0037240
329	HORVU.MOREX.r2.1HG0037280
330	HORVU.MOREX.r2.1HG0037450
331	HORVU.MOREX.r2.1HG0037480
332	HORVU.MOREX.r2.1HG0037630
333	HORVU.MOREX.r2.1HG0037750
334	HORVU.MOREX.r2.1HG0038180
335	HORVU.MOREX.r2.1HG0038330
336	HORVU.MOREX.r2.1HG0038370
337	HORVU.MOREX.r2.1HG0038610
338	HORVU.MOREX.r2.1HG0038650
339	HORVU.MOREX.r2.1HG0038700
340	HORVU.MOREX.r2.1HG0038720
341	HORVU.MOREX.r2.1HG0038750
342	HORVU.MOREX.r2.1HG0038870
343	HORVU.MOREX.r2.1HG0039000
344	HORVU.MOREX.r2.1HG0039120
345	HORVU.MOREX.r2.1HG0039130
346	HORVU.MOREX.r2.1HG0039170
347	HORVU.MOREX.r2.1HG0039530
348	HORVU.MOREX.r2.1HG0039580
349	HORVU.MOREX.r2.1HG0039600
350	HORVU.MOREX.r2.1HG0039690
351	HORVU.MOREX.r2.1HG0039700
352	HORVU.MOREX.r2.1HG0039750
353	HORVU.MOREX.r2.1HG0039770
354	HORVU.MOREX.r2.1HG0039850
355	HORVU.MOREX.r2.1HG0039940
356	HORVU.MOREX.r2.1HG0039980
357	HORVU.MOREX.r2.1HG0040290
358	HORVU.MOREX.r2.1HG0040300
359	HORVU.MOREX.r2.1HG0040480
360	HORVU.MOREX.r2.1HG0040490
361	HORVU.MOREX.r2.1HG0040560
362	HORVU.MOREX.r2.1HG0040610
363	HORVU.MOREX.r2.1HG0040620
364	HORVU.MOREX.r2.1HG0040630
365	HORVU.MOREX.r2.1HG0040640
366	HORVU.MOREX.r2.1HG0040680
367	HORVU.MOREX.r2.1HG0040850
368	HORVU.MOREX.r2.1HG0040860
369	HORVU.MOREX.r2.1HG0040940
370	HORVU.MOREX.r2.1HG0041250
371	HORVU.MOREX.r2.1HG0041290
372	HORVU.MOREX.r2.1HG0041320
373	HORVU.MOREX.r2.1HG0041390
374	HORVU.MOREX.r2.1HG0041400
375	HORVU.MOREX.r2.1HG0041800
376	HORVU.MOREX.r2.1HG0041850
377	HORVU.MOREX.r2.1HG0041910
378	HORVU.MOREX.r2.1HG0041940
379	HORVU.MOREX.r2.1HG0041960
380	HORVU.MOREX.r2.1HG0041990
381	HORVU.MOREX.r2.1HG0042030
382	HORVU.MOREX.r2.1HG0042060
383	HORVU.MOREX.r2.1HG0042080
384	HORVU.MOREX.r2.1HG0042130
385	HORVU.MOREX.r2.1HG0042180
386	HORVU.MOREX.r2.1HG0042190
387	HORVU.MOREX.r2.1HG0042200
388	HORVU.MOREX.r2.1HG0042240
389	HORVU.MOREX.r2.1HG0042280
390	HORVU.MOREX.r2.1HG0042370
391	HORVU.MOREX.r2.1HG0042410
392	HORVU.MOREX.r2.1HG0042450
393	HORVU.MOREX.r2.1HG0042460
394	HORVU.MOREX.r2.1HG0042540
395	HORVU.MOREX.r2.1HG0042550
396	HORVU.MOREX.r2.1HG0042590
397	HORVU.MOREX.r2.1HG0042750
398	HORVU.MOREX.r2.1HG0042770
399	HORVU.MOREX.r2.1HG0042870
400	HORVU.MOREX.r2.1HG0042950
401	HORVU.MOREX.r2.1HG0043040
402	HORVU.MOREX.r2.1HG0043280
403	HORVU.MOREX.r2.1HG0043290
404	HORVU.MOREX.r2.1HG0043460
405	HORVU.MOREX.r2.1HG0043480
406	HORVU.MOREX.r2.1HG0043550
407	HORVU.MOREX.r2.1HG0043610
408	HORVU.MOREX.r2.1HG0043640
409	HORVU.MOREX.r2.1HG0043650
410	HORVU.MOREX.r2.1HG0043770
411	HORVU.MOREX.r2.1HG0043860
412	HORVU.MOREX.r2.1HG0043930
413	HORVU.MOREX.r2.1HG0044030
414	HORVU.MOREX.r2.1HG0044050
415	HORVU.MOREX.r2.1HG0044380
416	HORVU.MOREX.r2.1HG0044390
417	HORVU.MOREX.r2.1HG0044410
418	HORVU.MOREX.r2.1HG0044460
419	HORVU.MOREX.r2.1HG0044610
420	HORVU.MOREX.r2.1HG0044650
421	HORVU.MOREX.r2.1HG0044660
422	HORVU.MOREX.r2.1HG0044740
423	HORVU.MOREX.r2.1HG0044790
424	HORVU.MOREX.r2.1HG0044900
425	HORVU.MOREX.r2.1HG0044930
426	HORVU.MOREX.r2.1HG0045240
427	HORVU.MOREX.r2.1HG0045500
428	HORVU.MOREX.r2.1HG0045510
429	HORVU.MOREX.r2.1HG0045540
430	HORVU.MOREX.r2.1HG0045610
431	HORVU.MOREX.r2.1HG0045910
432	HORVU.MOREX.r2.1HG0046000
433	HORVU.MOREX.r2.1HG0046050
434	HORVU.MOREX.r2.1HG0046140
435	HORVU.MOREX.r2.1HG0046280
436	HORVU.MOREX.r2.1HG0046340
437	HORVU.MOREX.r2.1HG0046360
438	HORVU.MOREX.r2.1HG0046370
439	HORVU.MOREX.r2.1HG0046540
440	HORVU.MOREX.r2.1HG0046550
441	HORVU.MOREX.r2.1HG0046570
442	HORVU.MOREX.r2.1HG0046820
443	HORVU.MOREX.r2.1HG0046970
444	HORVU.MOREX.r2.1HG0047000
445	HORVU.MOREX.r2.1HG0047040
446	HORVU.MOREX.r2.1HG0047050
447	HORVU.MOREX.r2.1HG0047060
448	HORVU.MOREX.r2.1HG0047070
449	HORVU.MOREX.r2.1HG0047120
450	HORVU.MOREX.r2.1HG0047400
451	HORVU.MOREX.r2.1HG0047430
452	HORVU.MOREX.r2.1HG0047450
453	HORVU.MOREX.r2.1HG0047520
454	HORVU.MOREX.r2.1HG0047540
455	HORVU.MOREX.r2.1HG0047600
456	HORVU.MOREX.r2.1HG0047770
457	HORVU.MOREX.r2.1HG0047900
458	HORVU.MOREX.r2.1HG0047940
459	HORVU.MOREX.r2.1HG0048050
460	HORVU.MOREX.r2.1HG0048070
461	HORVU.MOREX.r2.1HG0048100
462	HORVU.MOREX.r2.1HG0048170
463	HORVU.MOREX.r2.1HG0048180
464	HORVU.MOREX.r2.1HG0048610
465	HORVU.MOREX.r2.1HG0048660
466	HORVU.MOREX.r2.1HG0048790
467	HORVU.MOREX.r2.1HG0048990
468	HORVU.MOREX.r2.1HG0049040
469	HORVU.MOREX.r2.1HG0049050
470	HORVU.MOREX.r2.1HG0049060
471	HORVU.MOREX.r2.1HG0049150
472	HORVU.MOREX.r2.1HG0049210
473	HORVU.MOREX.r2.1HG0049310
474	HORVU.MOREX.r2.1HG0049330
475	HORVU.MOREX.r2.1HG0049370
476	HORVU.MOREX.r2.1HG0049380
477	HORVU.MOREX.r2.1HG0049530
478	HORVU.MOREX.r2.1HG0049570
479	HORVU.MOREX.r2.1HG0049800
480	HORVU.MOREX.r2.1HG0049820
481	HORVU.MOREX.r2.1HG0049830
482	HORVU.MOREX.r2.1HG0049860
483	HORVU.MOREX.r2.1HG0049940
484	HORVU.MOREX.r2.1HG0049980
485	HORVU.MOREX.r2.1HG0050060
486	HORVU.MOREX.r2.1HG0050410
487	HORVU.MOREX.r2.1HG0050460
488	HORVU.MOREX.r2.1HG0050480
489	HORVU.MOREX.r2.1HG0050550
490	HORVU.MOREX.r2.1HG0050720
491	HORVU.MOREX.r2.1HG0050790
492	HORVU.MOREX.r2.1HG0050860
493	HORVU.MOREX.r2.1HG0050990
494	HORVU.MOREX.r2.1HG0051020
495	HORVU.MOREX.r2.1HG0051050
496	HORVU.MOREX.r2.1HG0051160
497	HORVU.MOREX.r2.1HG0051220
498	HORVU.MOREX.r2.1HG0051620
499	HORVU.MOREX.r2.1HG0051630
500	HORVU.MOREX.r2.1HG0051640
501	HORVU.MOREX.r2.1HG0051720
502	HORVU.MOREX.r2.1HG0051730
503	HORVU.MOREX.r2.1HG0051760
504	HORVU.MOREX.r2.1HG0051770
505	HORVU.MOREX.r2.1HG0051820
506	HORVU.MOREX.r2.1HG0051860
507	HORVU.MOREX.r2.1HG0051910
508	HORVU.MOREX.r2.1HG0051950
509	HORVU.MOREX.r2.1HG0052160
510	HORVU.MOREX.r2.1HG0052410
511	HORVU.MOREX.r2.1HG0052590
512	HORVU.MOREX.r2.1HG0052610
513	HORVU.MOREX.r2.1HG0052740
514	HORVU.MOREX.r2.1HG0052770
515	HORVU.MOREX.r2.1HG0052890
516	HORVU.MOREX.r2.1HG0053120
517	HORVU.MOREX.r2.1HG0053170
518	HORVU.MOREX.r2.1HG0053200
519	HORVU.MOREX.r2.1HG0053410
520	HORVU.MOREX.r2.1HG0053590
521	HORVU.MOREX.r2.1HG0053600
522	HORVU.MOREX.r2.1HG0053720
523	HORVU.MOREX.r2.1HG0053730
524	HORVU.MOREX.r2.1HG0053950
525	HORVU.MOREX.r2.1HG0054030
526	HORVU.MOREX.r2.1HG0054410
527	HORVU.MOREX.r2.1HG0054450
528	HORVU.MOREX.r2.1HG0054600
529	HORVU.MOREX.r2.1HG0054850
530	HORVU.MOREX.r2.1HG0055060
531	HORVU.MOREX.r2.1HG0055180
532	HORVU.MOREX.r2.1HG0055250
533	HORVU.MOREX.r2.1HG0055320
534	HORVU.MOREX.r2.1HG0055410
535	HORVU.MOREX.r2.1HG0055490
536	HORVU.MOREX.r2.1HG0055720
537	HORVU.MOREX.r2.1HG0055760
538	HORVU.MOREX.r2.1HG0055890
539	HORVU.MOREX.r2.1HG0056150
540	HORVU.MOREX.r2.1HG0056220
541	HORVU.MOREX.r2.1HG0056230
542	HORVU.MOREX.r2.1HG0056240
543	HORVU.MOREX.r2.1HG0056250
544	HORVU.MOREX.r2.1HG0056310
545	HORVU.MOREX.r2.1HG0056360
546	HORVU.MOREX.r2.1HG0056570
547	HORVU.MOREX.r2.1HG0056600
548	HORVU.MOREX.r2.1HG0056790
549	HORVU.MOREX.r2.1HG0056920
550	HORVU.MOREX.r2.1HG0056950
551	HORVU.MOREX.r2.1HG0057040
552	HORVU.MOREX.r2.1HG0057210
553	HORVU.MOREX.r2.1HG0057380
554	HORVU.MOREX.r2.1HG0057540
555	HORVU.MOREX.r2.1HG0057610
556	HORVU.MOREX.r2.1HG0057620
557	HORVU.MOREX.r2.1HG0057640
558	HORVU.MOREX.r2.1HG0057670
559	HORVU.MOREX.r2.1HG0057890
560	HORVU.MOREX.r2.1HG0058380
561	HORVU.MOREX.r2.1HG0058430
562	HORVU.MOREX.r2.1HG0058450
563	HORVU.MOREX.r2.1HG0058580
564	HORVU.MOREX.r2.1HG0058680
565	HORVU.MOREX.r2.1HG0058710
566	HORVU.MOREX.r2.1HG0058860
567	HORVU.MOREX.r2.1HG0058890
568	HORVU.MOREX.r2.1HG0058910
569	HORVU.MOREX.r2.1HG0059040
570	HORVU.MOREX.r2.1HG0059060
571	HORVU.MOREX.r2.1HG0059100
572	HORVU.MOREX.r2.1HG0059160
573	HORVU.MOREX.r2.1HG0059170
574	HORVU.MOREX.r2.1HG0059200
575	HORVU.MOREX.r2.1HG0059250
576	HORVU.MOREX.r2.1HG0059310
577	HORVU.MOREX.r2.1HG0059340
578	HORVU.MOREX.r2.1HG0059440
579	HORVU.MOREX.r2.1HG0059510
580	HORVU.MOREX.r2.1HG0059540
581	HORVU.MOREX.r2.1HG0059580
582	HORVU.MOREX.r2.1HG0059620
583	HORVU.MOREX.r2.1HG0059680
584	HORVU.MOREX.r2.1HG0059730
585	HORVU.MOREX.r2.1HG0059750
586	HORVU.MOREX.r2.1HG0059830
587	HORVU.MOREX.r2.1HG0059910
588	HORVU.MOREX.r2.1HG0059950
589	HORVU.MOREX.r2.1HG0059970
590	HORVU.MOREX.r2.1HG0059990
591	HORVU.MOREX.r2.1HG0060180
592	HORVU.MOREX.r2.1HG0060220
593	HORVU.MOREX.r2.1HG0060230
594	HORVU.MOREX.r2.1HG0060290
595	HORVU.MOREX.r2.1HG0060340
596	HORVU.MOREX.r2.1HG0060450
597	HORVU.MOREX.r2.1HG0060510
598	HORVU.MOREX.r2.1HG0060710
599	HORVU.MOREX.r2.1HG0060840
600	HORVU.MOREX.r2.1HG0060870
601	HORVU.MOREX.r2.1HG0060990
602	HORVU.MOREX.r2.1HG0061090
603	HORVU.MOREX.r2.1HG0061190
604	HORVU.MOREX.r2.1HG0061200
605	HORVU.MOREX.r2.1HG0061210
606	HORVU.MOREX.r2.1HG0061220
607	HORVU.MOREX.r2.1HG0061240
608	HORVU.MOREX.r2.1HG0061250
609	HORVU.MOREX.r2.1HG0061310
610	HORVU.MOREX.r2.1HG0061410
611	HORVU.MOREX.r2.1HG0061420
612	HORVU.MOREX.r2.1HG0061440
613	HORVU.MOREX.r2.1HG0061580
614	HORVU.MOREX.r2.1HG0061640
615	HORVU.MOREX.r2.1HG0062100
616	HORVU.MOREX.r2.1HG0062110
617	HORVU.MOREX.r2.1HG0062140
618	HORVU.MOREX.r2.1HG0062240
619	HORVU.MOREX.r2.1HG0062360
620	HORVU.MOREX.r2.1HG0062410
621	HORVU.MOREX.r2.1HG0062500
622	HORVU.MOREX.r2.1HG0062690
623	HORVU.MOREX.r2.1HG0062840
624	HORVU.MOREX.r2.1HG0062890
625	HORVU.MOREX.r2.1HG0063080
626	HORVU.MOREX.r2.1HG0063130
627	HORVU.MOREX.r2.1HG0063400
628	HORVU.MOREX.r2.1HG0063550
629	HORVU.MOREX.r2.1HG0063650
630	HORVU.MOREX.r2.1HG0063830
631	HORVU.MOREX.r2.1HG0064000
632	HORVU.MOREX.r2.1HG0064080
633	HORVU.MOREX.r2.1HG0064090
634	HORVU.MOREX.r2.1HG0064290
635	HORVU.MOREX.r2.1HG0064340
636	HORVU.MOREX.r2.1HG0064380
637	HORVU.MOREX.r2.1HG0064460
638	HORVU.MOREX.r2.1HG0064500
639	HORVU.MOREX.r2.1HG0064720
640	HORVU.MOREX.r2.1HG0064740
641	HORVU.MOREX.r2.1HG0064940
642	HORVU.MOREX.r2.1HG0065070
643	HORVU.MOREX.r2.1HG0065080
644	HORVU.MOREX.r2.1HG0065170
645	HORVU.MOREX.r2.1HG0065280
646	HORVU.MOREX.r2.1HG0065490
647	HORVU.MOREX.r2.1HG0065800
648	HORVU.MOREX.r2.1HG0065860
649	HORVU.MOREX.r2.1HG0065890
650	HORVU.MOREX.r2.1HG0065900
651	HORVU.MOREX.r2.1HG0066030
652	HORVU.MOREX.r2.1HG0066150
653	HORVU.MOREX.r2.1HG0066210
654	HORVU.MOREX.r2.1HG0066320
655	HORVU.MOREX.r2.1HG0066380
656	HORVU.MOREX.r2.1HG0066400
657	HORVU.MOREX.r2.1HG0066450
658	HORVU.MOREX.r2.1HG0066670
659	HORVU.MOREX.r2.1HG0066740
660	HORVU.MOREX.r2.1HG0066780
661	HORVU.MOREX.r2.1HG0066790
662	HORVU.MOREX.r2.1HG0066830
663	HORVU.MOREX.r2.1HG0066860
664	HORVU.MOREX.r2.1HG0066980
665	HORVU.MOREX.r2.1HG0067040
666	HORVU.MOREX.r2.1HG0067100
667	HORVU.MOREX.r2.1HG0067180
668	HORVU.MOREX.r2.1HG0067230
669	HORVU.MOREX.r2.1HG0067240
670	HORVU.MOREX.r2.1HG0067350
671	HORVU.MOREX.r2.1HG0067390
672	HORVU.MOREX.r2.1HG0067490
673	HORVU.MOREX.r2.1HG0067540
674	HORVU.MOREX.r2.1HG0067770
675	HORVU.MOREX.r2.1HG0067870
676	HORVU.MOREX.r2.1HG0067900
677	HORVU.MOREX.r2.1HG0068050
678	HORVU.MOREX.r2.1HG0068250
679	HORVU.MOREX.r2.1HG0068430
680	HORVU.MOREX.r2.1HG0068690
681	HORVU.MOREX.r2.1HG0068810
682	HORVU.MOREX.r2.1HG0068850
683	HORVU.MOREX.r2.1HG0069000
684	HORVU.MOREX.r2.1HG0069010
685	HORVU.MOREX.r2.1HG0069020
686	HORVU.MOREX.r2.1HG0069030
687	HORVU.MOREX.r2.1HG0069340
688	HORVU.MOREX.r2.1HG0069410
689	HORVU.MOREX.r2.1HG0069480
690	HORVU.MOREX.r2.1HG0069590
691	HORVU.MOREX.r2.1HG0069800
692	HORVU.MOREX.r2.1HG0069830
693	HORVU.MOREX.r2.1HG0069900
694	HORVU.MOREX.r2.1HG0070020
695	HORVU.MOREX.r2.1HG0070040
696	HORVU.MOREX.r2.1HG0070120
697	HORVU.MOREX.r2.1HG0070250
698	HORVU.MOREX.r2.1HG0070260
699	HORVU.MOREX.r2.1HG0070320
700	HORVU.MOREX.r2.1HG0070720
701	HORVU.MOREX.r2.1HG0070730
702	HORVU.MOREX.r2.1HG0071220
703	HORVU.MOREX.r2.1HG0071390
704	HORVU.MOREX.r2.1HG0071430
705	HORVU.MOREX.r2.1HG0071810
706	HORVU.MOREX.r2.1HG0071860
707	HORVU.MOREX.r2.1HG0071870
708	HORVU.MOREX.r2.1HG0071910
709	HORVU.MOREX.r2.1HG0072040
710	HORVU.MOREX.r2.1HG0072210
711	HORVU.MOREX.r2.1HG0072300
712	HORVU.MOREX.r2.1HG0072410
713	HORVU.MOREX.r2.1HG0072470
714	HORVU.MOREX.r2.1HG0072630
715	HORVU.MOREX.r2.1HG0072780
716	HORVU.MOREX.r2.1HG0072790
717	HORVU.MOREX.r2.1HG0072870
718	HORVU.MOREX.r2.1HG0072930
719	HORVU.MOREX.r2.1HG0073050
720	HORVU.MOREX.r2.1HG0073100
721	HORVU.MOREX.r2.1HG0073140
722	HORVU.MOREX.r2.1HG0073210
723	HORVU.MOREX.r2.1HG0073250
724	HORVU.MOREX.r2.1HG0073610
725	HORVU.MOREX.r2.1HG0073630
726	HORVU.MOREX.r2.1HG0073640
727	HORVU.MOREX.r2.1HG0073870
728	HORVU.MOREX.r2.1HG0073970
729	HORVU.MOREX.r2.1HG0074000
730	HORVU.MOREX.r2.1HG0074110
731	HORVU.MOREX.r2.1HG0074170
732	HORVU.MOREX.r2.1HG0074200
733	HORVU.MOREX.r2.1HG0074220
734	HORVU.MOREX.r2.1HG0074240
735	HORVU.MOREX.r2.1HG0074250
736	HORVU.MOREX.r2.1HG0074260
737	HORVU.MOREX.r2.1HG0074570
738	HORVU.MOREX.r2.1HG0074680
739	HORVU.MOREX.r2.1HG0074710
740	HORVU.MOREX.r2.1HG0074770
741	HORVU.MOREX.r2.1HG0074840
742	HORVU.MOREX.r2.1HG0074870
743	HORVU.MOREX.r2.1HG0074920
744	HORVU.MOREX.r2.1HG0075040
745	HORVU.MOREX.r2.1HG0075160
746	HORVU.MOREX.r2.1HG0075280
747	HORVU.MOREX.r2.1HG0075630
748	HORVU.MOREX.r2.1HG0075680
749	HORVU.MOREX.r2.1HG0075750
750	HORVU.MOREX.r2.1HG0075760
751	HORVU.MOREX.r2.1HG0075780
752	HORVU.MOREX.r2.1HG0075790
753	HORVU.MOREX.r2.1HG0075830
754	HORVU.MOREX.r2.1HG0075860
755	HORVU.MOREX.r2.1HG0075910
756	HORVU.MOREX.r2.1HG0076100
757	HORVU.MOREX.r2.1HG0076120
758	HORVU.MOREX.r2.1HG0076310
759	HORVU.MOREX.r2.1HG0076450
760	HORVU.MOREX.r2.1HG0076490
761	HORVU.MOREX.r2.1HG0076500
762	HORVU.MOREX.r2.1HG0076570
763	HORVU.MOREX.r2.1HG0076730
764	HORVU.MOREX.r2.1HG0076960
765	HORVU.MOREX.r2.1HG0077000
766	HORVU.MOREX.r2.1HG0077220
767	HORVU.MOREX.r2.1HG0077250
768	HORVU.MOREX.r2.1HG0077280
769	HORVU.MOREX.r2.1HG0077320
770	HORVU.MOREX.r2.1HG0077330
771	HORVU.MOREX.r2.1HG0077480
772	HORVU.MOREX.r2.1HG0077510
773	HORVU.MOREX.r2.1HG0077590
774	HORVU.MOREX.r2.1HG0077630
775	HORVU.MOREX.r2.1HG0077860
776	HORVU.MOREX.r2.1HG0077930
777	HORVU.MOREX.r2.1HG0078050
778	HORVU.MOREX.r2.1HG0078200
779	HORVU.MOREX.r2.1HG0078230
780	HORVU.MOREX.r2.1HG0078310
781	HORVU.MOREX.r2.1HG0078320
782	HORVU.MOREX.r2.1HG0078430
783	HORVU.MOREX.r2.1HG0078440
784	HORVU.MOREX.r2.1HG0078540
785	HORVU.MOREX.r2.1HG0078570
786	HORVU.MOREX.r2.1HG0078630
787	HORVU.MOREX.r2.1HG0078650
788	HORVU.MOREX.r2.1HG0078730
789	HORVU.MOREX.r2.2HG0078790
790	HORVU.MOREX.r2.2HG0078850
791	HORVU.MOREX.r2.2HG0079030
792	HORVU.MOREX.r2.2HG0079090
793	HORVU.MOREX.r2.2HG0079180
794	HORVU.MOREX.r2.2HG0079220
795	HORVU.MOREX.r2.2HG0079300
796	HORVU.MOREX.r2.2HG0079440
797	HORVU.MOREX.r2.2HG0079460
798	HORVU.MOREX.r2.2HG0079470
799	HORVU.MOREX.r2.2HG0079520
800	HORVU.MOREX.r2.2HG0079750
801	HORVU.MOREX.r2.2HG0079820
802	HORVU.MOREX.r2.2HG0079830
803	HORVU.MOREX.r2.2HG0079840
804	HORVU.MOREX.r2.2HG0079890
805	HORVU.MOREX.r2.2HG0079930
806	HORVU.MOREX.r2.2HG0080040
807	HORVU.MOREX.r2.2HG0080130
808	HORVU.MOREX.r2.2HG0080140
809	HORVU.MOREX.r2.2HG0080500
810	HORVU.MOREX.r2.2HG0080510
811	HORVU.MOREX.r2.2HG0080700
812	HORVU.MOREX.r2.2HG0080780
813	HORVU.MOREX.r2.2HG0081010
814	HORVU.MOREX.r2.2HG0081060
815	HORVU.MOREX.r2.2HG0081220
816	HORVU.MOREX.r2.2HG0081460
817	HORVU.MOREX.r2.2HG0081760
818	HORVU.MOREX.r2.2HG0081770
819	HORVU.MOREX.r2.2HG0081780
820	HORVU.MOREX.r2.2HG0081800
821	HORVU.MOREX.r2.2HG0081820
822	HORVU.MOREX.r2.2HG0081830
823	HORVU.MOREX.r2.2HG0081840
824	HORVU.MOREX.r2.2HG0081850
825	HORVU.MOREX.r2.2HG0081860
826	HORVU.MOREX.r2.2HG0081890
827	HORVU.MOREX.r2.2HG0081930
828	HORVU.MOREX.r2.2HG0082000
829	HORVU.MOREX.r2.2HG0082010
830	HORVU.MOREX.r2.2HG0082310
831	HORVU.MOREX.r2.2HG0082600
832	HORVU.MOREX.r2.2HG0082710
833	HORVU.MOREX.r2.2HG0082770
834	HORVU.MOREX.r2.2HG0082780
835	HORVU.MOREX.r2.2HG0083020
836	HORVU.MOREX.r2.2HG0083030
837	HORVU.MOREX.r2.2HG0083080
838	HORVU.MOREX.r2.2HG0083100
839	HORVU.MOREX.r2.2HG0083110
840	HORVU.MOREX.r2.2HG0083200
841	HORVU.MOREX.r2.2HG0083230
842	HORVU.MOREX.r2.2HG0083420
843	HORVU.MOREX.r2.2HG0083460
844	HORVU.MOREX.r2.2HG0083470
845	HORVU.MOREX.r2.2HG0083640
846	HORVU.MOREX.r2.2HG0083740
847	HORVU.MOREX.r2.2HG0083760
848	HORVU.MOREX.r2.2HG0083800
849	HORVU.MOREX.r2.2HG0084010
850	HORVU.MOREX.r2.2HG0084020
851	HORVU.MOREX.r2.2HG0084030
852	HORVU.MOREX.r2.2HG0084050
853	HORVU.MOREX.r2.2HG0084180
854	HORVU.MOREX.r2.2HG0084350
855	HORVU.MOREX.r2.2HG0084600
856	HORVU.MOREX.r2.2HG0084610
857	HORVU.MOREX.r2.2HG0085110
858	HORVU.MOREX.r2.2HG0085310
859	HORVU.MOREX.r2.2HG0085410
860	HORVU.MOREX.r2.2HG0085530
861	HORVU.MOREX.r2.2HG0085540
862	HORVU.MOREX.r2.2HG0085750
863	HORVU.MOREX.r2.2HG0085780
864	HORVU.MOREX.r2.2HG0085880
865	HORVU.MOREX.r2.2HG0085900
866	HORVU.MOREX.r2.2HG0086130
867	HORVU.MOREX.r2.2HG0086140
868	HORVU.MOREX.r2.2HG0086170
869	HORVU.MOREX.r2.2HG0086180
870	HORVU.MOREX.r2.2HG0086310
871	HORVU.MOREX.r2.2HG0086720
872	HORVU.MOREX.r2.2HG0086750
873	HORVU.MOREX.r2.2HG0086770
874	HORVU.MOREX.r2.2HG0086780
875	HORVU.MOREX.r2.2HG0086880
876	HORVU.MOREX.r2.2HG0087080
877	HORVU.MOREX.r2.2HG0087100
878	HORVU.MOREX.r2.2HG0087110
879	HORVU.MOREX.r2.2HG0087220
880	HORVU.MOREX.r2.2HG0087290
881	HORVU.MOREX.r2.2HG0087320
882	HORVU.MOREX.r2.2HG0087460
883	HORVU.MOREX.r2.2HG0087510
884	HORVU.MOREX.r2.2HG0087940
885	HORVU.MOREX.r2.2HG0088000
886	HORVU.MOREX.r2.2HG0088270
887	HORVU.MOREX.r2.2HG0088280
888	HORVU.MOREX.r2.2HG0088340
889	HORVU.MOREX.r2.2HG0088380
890	HORVU.MOREX.r2.2HG0088390
891	HORVU.MOREX.r2.2HG0088420
892	HORVU.MOREX.r2.2HG0088440
893	HORVU.MOREX.r2.2HG0088510
894	HORVU.MOREX.r2.2HG0088540
895	HORVU.MOREX.r2.2HG0088550
896	HORVU.MOREX.r2.2HG0088560
897	HORVU.MOREX.r2.2HG0088650
898	HORVU.MOREX.r2.2HG0088780
899	HORVU.MOREX.r2.2HG0088790
900	HORVU.MOREX.r2.2HG0088900
901	HORVU.MOREX.r2.2HG0088910
902	HORVU.MOREX.r2.2HG0089030
903	HORVU.MOREX.r2.2HG0089200
904	HORVU.MOREX.r2.2HG0089330
905	HORVU.MOREX.r2.2HG0089560
906	HORVU.MOREX.r2.2HG0089710
907	HORVU.MOREX.r2.2HG0090020
908	HORVU.MOREX.r2.2HG0090050
909	HORVU.MOREX.r2.2HG0090070
910	HORVU.MOREX.r2.2HG0090180
911	HORVU.MOREX.r2.2HG0090230
912	HORVU.MOREX.r2.2HG0090280
913	HORVU.MOREX.r2.2HG0090400
914	HORVU.MOREX.r2.2HG0090500
915	HORVU.MOREX.r2.2HG0090590
916	HORVU.MOREX.r2.2HG0090790
917	HORVU.MOREX.r2.2HG0090830
918	HORVU.MOREX.r2.2HG0090840
919	HORVU.MOREX.r2.2HG0090910
920	HORVU.MOREX.r2.2HG0091060
921	HORVU.MOREX.r2.2HG0091190
922	HORVU.MOREX.r2.2HG0091320
923	HORVU.MOREX.r2.2HG0091330
924	HORVU.MOREX.r2.2HG0091370
925	HORVU.MOREX.r2.2HG0091380
926	HORVU.MOREX.r2.2HG0091450
927	HORVU.MOREX.r2.2HG0091540
928	HORVU.MOREX.r2.2HG0091690
929	HORVU.MOREX.r2.2HG0091740
930	HORVU.MOREX.r2.2HG0092240
931	HORVU.MOREX.r2.2HG0092260
932	HORVU.MOREX.r2.2HG0092290
933	HORVU.MOREX.r2.2HG0092320
934	HORVU.MOREX.r2.2HG0092400
935	HORVU.MOREX.r2.2HG0092650
936	HORVU.MOREX.r2.2HG0092790
937	HORVU.MOREX.r2.2HG0092970
938	HORVU.MOREX.r2.2HG0092990
939	HORVU.MOREX.r2.2HG0093180
940	HORVU.MOREX.r2.2HG0093290
941	HORVU.MOREX.r2.2HG0093300
942	HORVU.MOREX.r2.2HG0093320
943	HORVU.MOREX.r2.2HG0093330
944	HORVU.MOREX.r2.2HG0093440
945	HORVU.MOREX.r2.2HG0093450
946	HORVU.MOREX.r2.2HG0093470
947	HORVU.MOREX.r2.2HG0093480
948	HORVU.MOREX.r2.2HG0093860
949	HORVU.MOREX.r2.2HG0093990
950	HORVU.MOREX.r2.2HG0094000
951	HORVU.MOREX.r2.2HG0094160
952	HORVU.MOREX.r2.2HG0094240
953	HORVU.MOREX.r2.2HG0094250
954	HORVU.MOREX.r2.2HG0094380
955	HORVU.MOREX.r2.2HG0094430
956	HORVU.MOREX.r2.2HG0094680
957	HORVU.MOREX.r2.2HG0094830
958	HORVU.MOREX.r2.2HG0095010
959	HORVU.MOREX.r2.2HG0095020
960	HORVU.MOREX.r2.2HG0095280
961	HORVU.MOREX.r2.2HG0095380
962	HORVU.MOREX.r2.2HG0095490
963	HORVU.MOREX.r2.2HG0095540
964	HORVU.MOREX.r2.2HG0095570
965	HORVU.MOREX.r2.2HG0095700
966	HORVU.MOREX.r2.2HG0095710
967	HORVU.MOREX.r2.2HG0095760
968	HORVU.MOREX.r2.2HG0095780
969	HORVU.MOREX.r2.2HG0095940
970	HORVU.MOREX.r2.2HG0096080
971	HORVU.MOREX.r2.2HG0096090
972	HORVU.MOREX.r2.2HG0096310
973	HORVU.MOREX.r2.2HG0096470
974	HORVU.MOREX.r2.2HG0096880
975	HORVU.MOREX.r2.2HG0096980
976	HORVU.MOREX.r2.2HG0096990
977	HORVU.MOREX.r2.2HG0097030
978	HORVU.MOREX.r2.2HG0097120
979	HORVU.MOREX.r2.2HG0097170
980	HORVU.MOREX.r2.2HG0097560
981	HORVU.MOREX.r2.2HG0097620
982	HORVU.MOREX.r2.2HG0097680
983	HORVU.MOREX.r2.2HG0097720
984	HORVU.MOREX.r2.2HG0097960
985	HORVU.MOREX.r2.2HG0098000
986	HORVU.MOREX.r2.2HG0098330
987	HORVU.MOREX.r2.2HG0098510
988	HORVU.MOREX.r2.2HG0098530
989	HORVU.MOREX.r2.2HG0098620
990	HORVU.MOREX.r2.2HG0098650
991	HORVU.MOREX.r2.2HG0098660
992	HORVU.MOREX.r2.2HG0098730
993	HORVU.MOREX.r2.2HG0098780
994	HORVU.MOREX.r2.2HG0098980
995	HORVU.MOREX.r2.2HG0099330
996	HORVU.MOREX.r2.2HG0099480
997	HORVU.MOREX.r2.2HG0099490
998	HORVU.MOREX.r2.2HG0099640
999	HORVU.MOREX.r2.2HG0099960
1000	HORVU.MOREX.r2.2HG0100050
1001	HORVU.MOREX.r2.2HG0100240
1002	HORVU.MOREX.r2.2HG0100320
1003	HORVU.MOREX.r2.2HG0100430
1004	HORVU.MOREX.r2.2HG0100510
1005	HORVU.MOREX.r2.2HG0100570
1006	HORVU.MOREX.r2.2HG0100610
1007	HORVU.MOREX.r2.2HG0100660
1008	HORVU.MOREX.r2.2HG0100670
1009	HORVU.MOREX.r2.2HG0100730
1010	HORVU.MOREX.r2.2HG0100950
1011	HORVU.MOREX.r2.2HG0100960
1012	HORVU.MOREX.r2.2HG0101480
1013	HORVU.MOREX.r2.2HG0101560
1014	HORVU.MOREX.r2.2HG0101680
1015	HORVU.MOREX.r2.2HG0101710
1016	HORVU.MOREX.r2.2HG0101880
1017	HORVU.MOREX.r2.2HG0101900
1018	HORVU.MOREX.r2.2HG0102010
1019	HORVU.MOREX.r2.2HG0102100
1020	HORVU.MOREX.r2.2HG0102300
1021	HORVU.MOREX.r2.2HG0102510
1022	HORVU.MOREX.r2.2HG0102680
1023	HORVU.MOREX.r2.2HG0102760
1024	HORVU.MOREX.r2.2HG0102770
1025	HORVU.MOREX.r2.2HG0102880
1026	HORVU.MOREX.r2.2HG0102960
1027	HORVU.MOREX.r2.2HG0102980
1028	HORVU.MOREX.r2.2HG0103040
1029	HORVU.MOREX.r2.2HG0103090
1030	HORVU.MOREX.r2.2HG0103170
1031	HORVU.MOREX.r2.2HG0103210
1032	HORVU.MOREX.r2.2HG0103320
1033	HORVU.MOREX.r2.2HG0103330
1034	HORVU.MOREX.r2.2HG0103410
1035	HORVU.MOREX.r2.2HG0103440
1036	HORVU.MOREX.r2.2HG0103790
1037	HORVU.MOREX.r2.2HG0103930
1038	HORVU.MOREX.r2.2HG0103970
1039	HORVU.MOREX.r2.2HG0103980
1040	HORVU.MOREX.r2.2HG0104120
1041	HORVU.MOREX.r2.2HG0104130
1042	HORVU.MOREX.r2.2HG0104230
1043	HORVU.MOREX.r2.2HG0104600
1044	HORVU.MOREX.r2.2HG0104620
1045	HORVU.MOREX.r2.2HG0104780
1046	HORVU.MOREX.r2.2HG0104910
1047	HORVU.MOREX.r2.2HG0105120
1048	HORVU.MOREX.r2.2HG0105160
1049	HORVU.MOREX.r2.2HG0105290
1050	HORVU.MOREX.r2.2HG0105310
1051	HORVU.MOREX.r2.2HG0105380
1052	HORVU.MOREX.r2.2HG0105470
1053	HORVU.MOREX.r2.2HG0105530
1054	HORVU.MOREX.r2.2HG0105740
1055	HORVU.MOREX.r2.2HG0105750
1056	HORVU.MOREX.r2.2HG0105820
1057	HORVU.MOREX.r2.2HG0105830
1058	HORVU.MOREX.r2.2HG0106020
1059	HORVU.MOREX.r2.2HG0106200
1060	HORVU.MOREX.r2.2HG0106310
1061	HORVU.MOREX.r2.2HG0106410
1062	HORVU.MOREX.r2.2HG0106430
1063	HORVU.MOREX.r2.2HG0106550
1064	HORVU.MOREX.r2.2HG0106580
1065	HORVU.MOREX.r2.2HG0106810
1066	HORVU.MOREX.r2.2HG0107080
1067	HORVU.MOREX.r2.2HG0107160
1068	HORVU.MOREX.r2.2HG0107290
1069	HORVU.MOREX.r2.2HG0107440
1070	HORVU.MOREX.r2.2HG0107450
1071	HORVU.MOREX.r2.2HG0107680
1072	HORVU.MOREX.r2.2HG0107720
1073	HORVU.MOREX.r2.2HG0107750
1074	HORVU.MOREX.r2.2HG0107780
1075	HORVU.MOREX.r2.2HG0107840
1076	HORVU.MOREX.r2.2HG0108030
1077	HORVU.MOREX.r2.2HG0108040
1078	HORVU.MOREX.r2.2HG0108050
1079	HORVU.MOREX.r2.2HG0108130
1080	HORVU.MOREX.r2.2HG0108200
1081	HORVU.MOREX.r2.2HG0108210
1082	HORVU.MOREX.r2.2HG0108460
1083	HORVU.MOREX.r2.2HG0109030
1084	HORVU.MOREX.r2.2HG0109130
1085	HORVU.MOREX.r2.2HG0109140
1086	HORVU.MOREX.r2.2HG0109240
1087	HORVU.MOREX.r2.2HG0109460
1088	HORVU.MOREX.r2.2HG0109550
1089	HORVU.MOREX.r2.2HG0109640
1090	HORVU.MOREX.r2.2HG0109710
1091	HORVU.MOREX.r2.2HG0109750
1092	HORVU.MOREX.r2.2HG0109920
1093	HORVU.MOREX.r2.2HG0110170
1094	HORVU.MOREX.r2.2HG0110180
1095	HORVU.MOREX.r2.2HG0110200
1096	HORVU.MOREX.r2.2HG0110310
1097	HORVU.MOREX.r2.2HG0110440
1098	HORVU.MOREX.r2.2HG0110630
1099	HORVU.MOREX.r2.2HG0110730
1100	HORVU.MOREX.r2.2HG0110830
1101	HORVU.MOREX.r2.2HG0110930
1102	HORVU.MOREX.r2.2HG0111040
1103	HORVU.MOREX.r2.2HG0111130
1104	HORVU.MOREX.r2.2HG0111150
1105	HORVU.MOREX.r2.2HG0111330
1106	HORVU.MOREX.r2.2HG0111470
1107	HORVU.MOREX.r2.2HG0111730
1108	HORVU.MOREX.r2.2HG0111830
1109	HORVU.MOREX.r2.2HG0111930
1110	HORVU.MOREX.r2.2HG0112030
1111	HORVU.MOREX.r2.2HG0112050
1112	HORVU.MOREX.r2.2HG0112070
1113	HORVU.MOREX.r2.2HG0112120
1114	HORVU.MOREX.r2.2HG0112150
1115	HORVU.MOREX.r2.2HG0112440
1116	HORVU.MOREX.r2.2HG0112450
1117	HORVU.MOREX.r2.2HG0112460
1118	HORVU.MOREX.r2.2HG0112600
1119	HORVU.MOREX.r2.2HG0113170
1120	HORVU.MOREX.r2.2HG0113270
1121	HORVU.MOREX.r2.2HG0113300
1122	HORVU.MOREX.r2.2HG0113370
1123	HORVU.MOREX.r2.2HG0113820
1124	HORVU.MOREX.r2.2HG0113840
1125	HORVU.MOREX.r2.2HG0113930
1126	HORVU.MOREX.r2.2HG0114100
1127	HORVU.MOREX.r2.2HG0114110
1128	HORVU.MOREX.r2.2HG0114220
1129	HORVU.MOREX.r2.2HG0114230
1130	HORVU.MOREX.r2.2HG0114490
1131	HORVU.MOREX.r2.2HG0114500
1132	HORVU.MOREX.r2.2HG0114510
1133	HORVU.MOREX.r2.2HG0114520
1134	HORVU.MOREX.r2.2HG0114530
1135	HORVU.MOREX.r2.2HG0114700
1136	HORVU.MOREX.r2.2HG0114710
1137	HORVU.MOREX.r2.2HG0114750
1138	HORVU.MOREX.r2.2HG0114760
1139	HORVU.MOREX.r2.2HG0114810
1140	HORVU.MOREX.r2.2HG0115010
1141	HORVU.MOREX.r2.2HG0115100
1142	HORVU.MOREX.r2.2HG0115120
1143	HORVU.MOREX.r2.2HG0115270
1144	HORVU.MOREX.r2.2HG0115290
1145	HORVU.MOREX.r2.2HG0115420
1146	HORVU.MOREX.r2.2HG0115600
1147	HORVU.MOREX.r2.2HG0115680
1148	HORVU.MOREX.r2.2HG0116130
1149	HORVU.MOREX.r2.2HG0116140
1150	HORVU.MOREX.r2.2HG0116160
1151	HORVU.MOREX.r2.2HG0116180
1152	HORVU.MOREX.r2.2HG0116210
1153	HORVU.MOREX.r2.2HG0116330
1154	HORVU.MOREX.r2.2HG0116420
1155	HORVU.MOREX.r2.2HG0116450
1156	HORVU.MOREX.r2.2HG0116500
1157	HORVU.MOREX.r2.2HG0116530
1158	HORVU.MOREX.r2.2HG0116650
1159	HORVU.MOREX.r2.2HG0116850
1160	HORVU.MOREX.r2.2HG0116950
1161	HORVU.MOREX.r2.2HG0116980
1162	HORVU.MOREX.r2.2HG0117130
1163	HORVU.MOREX.r2.2HG0117360
1164	HORVU.MOREX.r2.2HG0117400
1165	HORVU.MOREX.r2.2HG0117500
1166	HORVU.MOREX.r2.2HG0117560
1167	HORVU.MOREX.r2.2HG0117580
1168	HORVU.MOREX.r2.2HG0117650
1169	HORVU.MOREX.r2.2HG0117980
1170	HORVU.MOREX.r2.2HG0118170
1171	HORVU.MOREX.r2.2HG0118210
1172	HORVU.MOREX.r2.2HG0118450
1173	HORVU.MOREX.r2.2HG0118530
1174	HORVU.MOREX.r2.2HG0118640
1175	HORVU.MOREX.r2.2HG0118910
1176	HORVU.MOREX.r2.2HG0118960
1177	HORVU.MOREX.r2.2HG0118970
1178	HORVU.MOREX.r2.2HG0119140
1179	HORVU.MOREX.r2.2HG0119460
1180	HORVU.MOREX.r2.2HG0119630
1181	HORVU.MOREX.r2.2HG0119780
1182	HORVU.MOREX.r2.2HG0119790
1183	HORVU.MOREX.r2.2HG0119810
1184	HORVU.MOREX.r2.2HG0119940
1185	HORVU.MOREX.r2.2HG0119970
1186	HORVU.MOREX.r2.2HG0120120
1187	HORVU.MOREX.r2.2HG0120130
1188	HORVU.MOREX.r2.2HG0120150
1189	HORVU.MOREX.r2.2HG0120170
1190	HORVU.MOREX.r2.2HG0120240
1191	HORVU.MOREX.r2.2HG0120410
1192	HORVU.MOREX.r2.2HG0120460
1193	HORVU.MOREX.r2.2HG0120560
1194	HORVU.MOREX.r2.2HG0120600
1195	HORVU.MOREX.r2.2HG0120660
1196	HORVU.MOREX.r2.2HG0120940
1197	HORVU.MOREX.r2.2HG0121020
1198	HORVU.MOREX.r2.2HG0121050
1199	HORVU.MOREX.r2.2HG0121090
1200	HORVU.MOREX.r2.2HG0121290
1201	HORVU.MOREX.r2.2HG0121540
1202	HORVU.MOREX.r2.2HG0121680
1203	HORVU.MOREX.r2.2HG0121940
1204	HORVU.MOREX.r2.2HG0122150
1205	HORVU.MOREX.r2.2HG0122540
1206	HORVU.MOREX.r2.2HG0122610
1207	HORVU.MOREX.r2.2HG0122620
1208	HORVU.MOREX.r2.2HG0122770
1209	HORVU.MOREX.r2.2HG0123080
1210	HORVU.MOREX.r2.2HG0123120
1211	HORVU.MOREX.r2.2HG0123200
1212	HORVU.MOREX.r2.2HG0123410
1213	HORVU.MOREX.r2.2HG0123470
1214	HORVU.MOREX.r2.2HG0123540
1215	HORVU.MOREX.r2.2HG0123640
1216	HORVU.MOREX.r2.2HG0123740
1217	HORVU.MOREX.r2.2HG0124160
1218	HORVU.MOREX.r2.2HG0124350
1219	HORVU.MOREX.r2.2HG0124380
1220	HORVU.MOREX.r2.2HG0124430
1221	HORVU.MOREX.r2.2HG0124460
1222	HORVU.MOREX.r2.2HG0124630
1223	HORVU.MOREX.r2.2HG0124890
1224	HORVU.MOREX.r2.2HG0125080
1225	HORVU.MOREX.r2.2HG0125370
1226	HORVU.MOREX.r2.2HG0125570
1227	HORVU.MOREX.r2.2HG0125770
1228	HORVU.MOREX.r2.2HG0126140
1229	HORVU.MOREX.r2.2HG0126150
1230	HORVU.MOREX.r2.2HG0126260
1231	HORVU.MOREX.r2.2HG0126330
1232	HORVU.MOREX.r2.2HG0126350
1233	HORVU.MOREX.r2.2HG0126360
1234	HORVU.MOREX.r2.2HG0126520
1235	HORVU.MOREX.r2.2HG0126830
1236	HORVU.MOREX.r2.2HG0127090
1237	HORVU.MOREX.r2.2HG0127210
1238	HORVU.MOREX.r2.2HG0127360
1239	HORVU.MOREX.r2.2HG0127470
1240	HORVU.MOREX.r2.2HG0127490
1241	HORVU.MOREX.r2.2HG0127510
1242	HORVU.MOREX.r2.2HG0127870
1243	HORVU.MOREX.r2.2HG0127900
1244	HORVU.MOREX.r2.2HG0127910
1245	HORVU.MOREX.r2.2HG0128020
1246	HORVU.MOREX.r2.2HG0128150
1247	HORVU.MOREX.r2.2HG0128230
1248	HORVU.MOREX.r2.2HG0128300
1249	HORVU.MOREX.r2.2HG0128410
1250	HORVU.MOREX.r2.2HG0128630
1251	HORVU.MOREX.r2.2HG0128650
1252	HORVU.MOREX.r2.2HG0128740
1253	HORVU.MOREX.r2.2HG0128780
1254	HORVU.MOREX.r2.2HG0128840
1255	HORVU.MOREX.r2.2HG0129020
1256	HORVU.MOREX.r2.2HG0129050
1257	HORVU.MOREX.r2.2HG0129340
1258	HORVU.MOREX.r2.2HG0129470
1259	HORVU.MOREX.r2.2HG0129480
1260	HORVU.MOREX.r2.2HG0129570
1261	HORVU.MOREX.r2.2HG0129710
1262	HORVU.MOREX.r2.2HG0129780
1263	HORVU.MOREX.r2.2HG0129850
1264	HORVU.MOREX.r2.2HG0129900
1265	HORVU.MOREX.r2.2HG0129920
1266	HORVU.MOREX.r2.2HG0129980
1267	HORVU.MOREX.r2.2HG0130090
1268	HORVU.MOREX.r2.2HG0130180
1269	HORVU.MOREX.r2.2HG0130200
1270	HORVU.MOREX.r2.2HG0130210
1271	HORVU.MOREX.r2.2HG0130290
1272	HORVU.MOREX.r2.2HG0130330
1273	HORVU.MOREX.r2.2HG0130360
1274	HORVU.MOREX.r2.2HG0130400
1275	HORVU.MOREX.r2.2HG0130470
1276	HORVU.MOREX.r2.2HG0130700
1277	HORVU.MOREX.r2.2HG0130800
1278	HORVU.MOREX.r2.2HG0130900
1279	HORVU.MOREX.r2.2HG0130910
1280	HORVU.MOREX.r2.2HG0130930
1281	HORVU.MOREX.r2.2HG0131010
1282	HORVU.MOREX.r2.2HG0131160
1283	HORVU.MOREX.r2.2HG0131180
1284	HORVU.MOREX.r2.2HG0131220
1285	HORVU.MOREX.r2.2HG0131240
1286	HORVU.MOREX.r2.2HG0131310
1287	HORVU.MOREX.r2.2HG0131320
1288	HORVU.MOREX.r2.2HG0131360
1289	HORVU.MOREX.r2.2HG0131380
1290	HORVU.MOREX.r2.2HG0131410
1291	HORVU.MOREX.r2.2HG0131510
1292	HORVU.MOREX.r2.2HG0131690
1293	HORVU.MOREX.r2.2HG0131710
1294	HORVU.MOREX.r2.2HG0131780
1295	HORVU.MOREX.r2.2HG0131980
1296	HORVU.MOREX.r2.2HG0132020
1297	HORVU.MOREX.r2.2HG0132080
1298	HORVU.MOREX.r2.2HG0132110
1299	HORVU.MOREX.r2.2HG0132170
1300	HORVU.MOREX.r2.2HG0132480
1301	HORVU.MOREX.r2.2HG0132610
1302	HORVU.MOREX.r2.2HG0132700
1303	HORVU.MOREX.r2.2HG0132760
1304	HORVU.MOREX.r2.2HG0132800
1305	HORVU.MOREX.r2.2HG0132810
1306	HORVU.MOREX.r2.2HG0132890
1307	HORVU.MOREX.r2.2HG0132970
1308	HORVU.MOREX.r2.2HG0133110
1309	HORVU.MOREX.r2.2HG0133160
1310	HORVU.MOREX.r2.2HG0133370
1311	HORVU.MOREX.r2.2HG0133590
1312	HORVU.MOREX.r2.2HG0133600
1313	HORVU.MOREX.r2.2HG0134050
1314	HORVU.MOREX.r2.2HG0134060
1315	HORVU.MOREX.r2.2HG0134340
1316	HORVU.MOREX.r2.2HG0134390
1317	HORVU.MOREX.r2.2HG0134440
1318	HORVU.MOREX.r2.2HG0134640
1319	HORVU.MOREX.r2.2HG0134870
1320	HORVU.MOREX.r2.2HG0134920
1321	HORVU.MOREX.r2.2HG0135010
1322	HORVU.MOREX.r2.2HG0135080
1323	HORVU.MOREX.r2.2HG0135160
1324	HORVU.MOREX.r2.2HG0135320
1325	HORVU.MOREX.r2.2HG0135340
1326	HORVU.MOREX.r2.2HG0135400
1327	HORVU.MOREX.r2.2HG0135520
1328	HORVU.MOREX.r2.2HG0135590
1329	HORVU.MOREX.r2.2HG0135600
1330	HORVU.MOREX.r2.2HG0135750
1331	HORVU.MOREX.r2.2HG0135830
1332	HORVU.MOREX.r2.2HG0135870
1333	HORVU.MOREX.r2.2HG0135950
1334	HORVU.MOREX.r2.2HG0136100
1335	HORVU.MOREX.r2.2HG0136130
1336	HORVU.MOREX.r2.2HG0136140
1337	HORVU.MOREX.r2.2HG0136220
1338	HORVU.MOREX.r2.2HG0136320
1339	HORVU.MOREX.r2.2HG0136390
1340	HORVU.MOREX.r2.2HG0136540
1341	HORVU.MOREX.r2.2HG0136630
1342	HORVU.MOREX.r2.2HG0136670
1343	HORVU.MOREX.r2.2HG0136720
1344	HORVU.MOREX.r2.2HG0136730
1345	HORVU.MOREX.r2.2HG0136770
1346	HORVU.MOREX.r2.2HG0136860
1347	HORVU.MOREX.r2.2HG0137050
1348	HORVU.MOREX.r2.2HG0137120
1349	HORVU.MOREX.r2.2HG0137270
1350	HORVU.MOREX.r2.2HG0137320
1351	HORVU.MOREX.r2.2HG0137350
1352	HORVU.MOREX.r2.2HG0137360
1353	HORVU.MOREX.r2.2HG0137370
1354	HORVU.MOREX.r2.2HG0137400
1355	HORVU.MOREX.r2.2HG0137470
1356	HORVU.MOREX.r2.2HG0137480
1357	HORVU.MOREX.r2.2HG0137690
1358	HORVU.MOREX.r2.2HG0137760
1359	HORVU.MOREX.r2.2HG0137800
1360	HORVU.MOREX.r2.2HG0137930
1361	HORVU.MOREX.r2.2HG0138210
1362	HORVU.MOREX.r2.2HG0138220
1363	HORVU.MOREX.r2.2HG0138640
1364	HORVU.MOREX.r2.2HG0138710
1365	HORVU.MOREX.r2.2HG0138840
1366	HORVU.MOREX.r2.2HG0138950
1367	HORVU.MOREX.r2.2HG0139110
1368	HORVU.MOREX.r2.2HG0139130
1369	HORVU.MOREX.r2.2HG0139220
1370	HORVU.MOREX.r2.2HG0139240
1371	HORVU.MOREX.r2.2HG0139290
1372	HORVU.MOREX.r2.2HG0139340
1373	HORVU.MOREX.r2.2HG0139460
1374	HORVU.MOREX.r2.2HG0139520
1375	HORVU.MOREX.r2.2HG0139550
1376	HORVU.MOREX.r2.2HG0139700
1377	HORVU.MOREX.r2.2HG0139750
1378	HORVU.MOREX.r2.2HG0139810
1379	HORVU.MOREX.r2.2HG0139900
1380	HORVU.MOREX.r2.2HG0140110
1381	HORVU.MOREX.r2.2HG0140160
1382	HORVU.MOREX.r2.2HG0140170
1383	HORVU.MOREX.r2.2HG0140300
1384	HORVU.MOREX.r2.2HG0140370
1385	HORVU.MOREX.r2.2HG0140390
1386	HORVU.MOREX.r2.2HG0140440
1387	HORVU.MOREX.r2.2HG0140530
1388	HORVU.MOREX.r2.2HG0140540
1389	HORVU.MOREX.r2.2HG0140580
1390	HORVU.MOREX.r2.2HG0140590
1391	HORVU.MOREX.r2.2HG0140720
1392	HORVU.MOREX.r2.2HG0140830
1393	HORVU.MOREX.r2.2HG0140860
1394	HORVU.MOREX.r2.2HG0141050
1395	HORVU.MOREX.r2.2HG0141080
1396	HORVU.MOREX.r2.2HG0141280
1397	HORVU.MOREX.r2.2HG0141440
1398	HORVU.MOREX.r2.2HG0141580
1399	HORVU.MOREX.r2.2HG0141690
1400	HORVU.MOREX.r2.2HG0141710
1401	HORVU.MOREX.r2.2HG0141860
1402	HORVU.MOREX.r2.2HG0141900
1403	HORVU.MOREX.r2.2HG0141930
1404	HORVU.MOREX.r2.2HG0141970
1405	HORVU.MOREX.r2.2HG0142030
1406	HORVU.MOREX.r2.2HG0142100
1407	HORVU.MOREX.r2.2HG0142110
1408	HORVU.MOREX.r2.2HG0142130
1409	HORVU.MOREX.r2.2HG0142150
1410	HORVU.MOREX.r2.2HG0142180
1411	HORVU.MOREX.r2.2HG0142200
1412	HORVU.MOREX.r2.2HG0142210
1413	HORVU.MOREX.r2.2HG0142360
1414	HORVU.MOREX.r2.2HG0142380
1415	HORVU.MOREX.r2.2HG0142420
1416	HORVU.MOREX.r2.2HG0142570
1417	HORVU.MOREX.r2.2HG0142630
1418	HORVU.MOREX.r2.2HG0142760
1419	HORVU.MOREX.r2.2HG0142800
1420	HORVU.MOREX.r2.2HG0142860
1421	HORVU.MOREX.r2.2HG0142970
1422	HORVU.MOREX.r2.2HG0143010
1423	HORVU.MOREX.r2.2HG0143040
1424	HORVU.MOREX.r2.2HG0143190
1425	HORVU.MOREX.r2.2HG0143210
1426	HORVU.MOREX.r2.2HG0143230
1427	HORVU.MOREX.r2.2HG0143240
1428	HORVU.MOREX.r2.2HG0143270
1429	HORVU.MOREX.r2.2HG0143570
1430	HORVU.MOREX.r2.2HG0143620
1431	HORVU.MOREX.r2.2HG0143710
1432	HORVU.MOREX.r2.2HG0143940
1433	HORVU.MOREX.r2.2HG0144040
1434	HORVU.MOREX.r2.2HG0144240
1435	HORVU.MOREX.r2.2HG0144270
1436	HORVU.MOREX.r2.2HG0144280
1437	HORVU.MOREX.r2.2HG0144300
1438	HORVU.MOREX.r2.2HG0144310
1439	HORVU.MOREX.r2.2HG0144330
1440	HORVU.MOREX.r2.2HG0144400
1441	HORVU.MOREX.r2.2HG0144530
1442	HORVU.MOREX.r2.2HG0144770
1443	HORVU.MOREX.r2.2HG0144850
1444	HORVU.MOREX.r2.2HG0145010
1445	HORVU.MOREX.r2.2HG0145090
1446	HORVU.MOREX.r2.2HG0145130
1447	HORVU.MOREX.r2.2HG0145270
1448	HORVU.MOREX.r2.2HG0145300
1449	HORVU.MOREX.r2.2HG0145340
1450	HORVU.MOREX.r2.2HG0145460
1451	HORVU.MOREX.r2.2HG0145480
1452	HORVU.MOREX.r2.2HG0145510
1453	HORVU.MOREX.r2.2HG0145600
1454	HORVU.MOREX.r2.2HG0145730
1455	HORVU.MOREX.r2.2HG0145760
1456	HORVU.MOREX.r2.2HG0145770
1457	HORVU.MOREX.r2.2HG0145780
1458	HORVU.MOREX.r2.2HG0145890
1459	HORVU.MOREX.r2.2HG0146020
1460	HORVU.MOREX.r2.2HG0146120
1461	HORVU.MOREX.r2.2HG0146160
1462	HORVU.MOREX.r2.2HG0146170
1463	HORVU.MOREX.r2.2HG0146290
1464	HORVU.MOREX.r2.2HG0146350
1465	HORVU.MOREX.r2.2HG0146440
1466	HORVU.MOREX.r2.2HG0146520
1467	HORVU.MOREX.r2.2HG0146880
1468	HORVU.MOREX.r2.2HG0146940
1469	HORVU.MOREX.r2.2HG0147220
1470	HORVU.MOREX.r2.2HG0147230
1471	HORVU.MOREX.r2.2HG0147240
1472	HORVU.MOREX.r2.2HG0147250
1473	HORVU.MOREX.r2.2HG0147260
1474	HORVU.MOREX.r2.2HG0147280
1475	HORVU.MOREX.r2.2HG0147320
1476	HORVU.MOREX.r2.2HG0147540
1477	HORVU.MOREX.r2.2HG0147610
1478	HORVU.MOREX.r2.2HG0147710
1479	HORVU.MOREX.r2.2HG0147740
1480	HORVU.MOREX.r2.2HG0147810
1481	HORVU.MOREX.r2.2HG0147830
1482	HORVU.MOREX.r2.2HG0147900
1483	HORVU.MOREX.r2.2HG0147920
1484	HORVU.MOREX.r2.2HG0147940
1485	HORVU.MOREX.r2.2HG0147960
1486	HORVU.MOREX.r2.2HG0148000
1487	HORVU.MOREX.r2.2HG0148030
1488	HORVU.MOREX.r2.2HG0148110
1489	HORVU.MOREX.r2.2HG0148230
1490	HORVU.MOREX.r2.2HG0148310
1491	HORVU.MOREX.r2.2HG0148350
1492	HORVU.MOREX.r2.2HG0148380
1493	HORVU.MOREX.r2.2HG0148650
1494	HORVU.MOREX.r2.2HG0148680
1495	HORVU.MOREX.r2.2HG0148740
1496	HORVU.MOREX.r2.2HG0148760
1497	HORVU.MOREX.r2.2HG0148790
1498	HORVU.MOREX.r2.2HG0149140
1499	HORVU.MOREX.r2.2HG0149190
1500	HORVU.MOREX.r2.2HG0149380
1501	HORVU.MOREX.r2.2HG0149440
1502	HORVU.MOREX.r2.2HG0149520
1503	HORVU.MOREX.r2.2HG0149590
1504	HORVU.MOREX.r2.2HG0150000
1505	HORVU.MOREX.r2.2HG0150130
1506	HORVU.MOREX.r2.2HG0150150
1507	HORVU.MOREX.r2.2HG0150160
1508	HORVU.MOREX.r2.2HG0150190
1509	HORVU.MOREX.r2.2HG0150420
1510	HORVU.MOREX.r2.2HG0150600
1511	HORVU.MOREX.r2.2HG0150610
1512	HORVU.MOREX.r2.2HG0150890
1513	HORVU.MOREX.r2.2HG0150900
1514	HORVU.MOREX.r2.2HG0150950
1515	HORVU.MOREX.r2.2HG0150990
1516	HORVU.MOREX.r2.2HG0151170
1517	HORVU.MOREX.r2.2HG0151190
1518	HORVU.MOREX.r2.2HG0151670
1519	HORVU.MOREX.r2.2HG0151750
1520	HORVU.MOREX.r2.2HG0151760
1521	HORVU.MOREX.r2.2HG0151770
1522	HORVU.MOREX.r2.2HG0151870
1523	HORVU.MOREX.r2.2HG0151960
1524	HORVU.MOREX.r2.2HG0151990
1525	HORVU.MOREX.r2.2HG0152060
1526	HORVU.MOREX.r2.2HG0152070
1527	HORVU.MOREX.r2.2HG0152180
1528	HORVU.MOREX.r2.2HG0152210
1529	HORVU.MOREX.r2.2HG0152250
1530	HORVU.MOREX.r2.2HG0152270
1531	HORVU.MOREX.r2.2HG0152510
1532	HORVU.MOREX.r2.2HG0152530
1533	HORVU.MOREX.r2.2HG0152570
1534	HORVU.MOREX.r2.2HG0152590
1535	HORVU.MOREX.r2.2HG0152860
1536	HORVU.MOREX.r2.2HG0153240
1537	HORVU.MOREX.r2.2HG0153330
1538	HORVU.MOREX.r2.2HG0153350
1539	HORVU.MOREX.r2.2HG0153590
1540	HORVU.MOREX.r2.2HG0153640
1541	HORVU.MOREX.r2.2HG0153680
1542	HORVU.MOREX.r2.2HG0153700
1543	HORVU.MOREX.r2.2HG0153740
1544	HORVU.MOREX.r2.2HG0153750
1545	HORVU.MOREX.r2.2HG0154020
1546	HORVU.MOREX.r2.2HG0154140
1547	HORVU.MOREX.r2.2HG0154160
1548	HORVU.MOREX.r2.2HG0154180
1549	HORVU.MOREX.r2.2HG0154290
1550	HORVU.MOREX.r2.2HG0154340
1551	HORVU.MOREX.r2.2HG0154620
1552	HORVU.MOREX.r2.2HG0154720
1553	HORVU.MOREX.r2.2HG0154740
1554	HORVU.MOREX.r2.2HG0154910
1555	HORVU.MOREX.r2.2HG0154960
1556	HORVU.MOREX.r2.2HG0155110
1557	HORVU.MOREX.r2.2HG0155160
1558	HORVU.MOREX.r2.2HG0155180
1559	HORVU.MOREX.r2.2HG0155200
1560	HORVU.MOREX.r2.2HG0155240
1561	HORVU.MOREX.r2.2HG0155370
1562	HORVU.MOREX.r2.2HG0155600
1563	HORVU.MOREX.r2.2HG0155660
1564	HORVU.MOREX.r2.2HG0155730
1565	HORVU.MOREX.r2.2HG0155740
1566	HORVU.MOREX.r2.2HG0155940
1567	HORVU.MOREX.r2.2HG0155950
1568	HORVU.MOREX.r2.2HG0155960
1569	HORVU.MOREX.r2.2HG0155970
1570	HORVU.MOREX.r2.2HG0156090
1571	HORVU.MOREX.r2.2HG0156150
1572	HORVU.MOREX.r2.2HG0156220
1573	HORVU.MOREX.r2.2HG0156230
1574	HORVU.MOREX.r2.2HG0156310
1575	HORVU.MOREX.r2.2HG0156420
1576	HORVU.MOREX.r2.2HG0156440
1577	HORVU.MOREX.r2.2HG0156460
1578	HORVU.MOREX.r2.2HG0156510
1579	HORVU.MOREX.r2.2HG0156610
1580	HORVU.MOREX.r2.2HG0156880
1581	HORVU.MOREX.r2.2HG0157090
1582	HORVU.MOREX.r2.2HG0157130
1583	HORVU.MOREX.r2.2HG0157290
1584	HORVU.MOREX.r2.2HG0157340
1585	HORVU.MOREX.r2.2HG0157350
1586	HORVU.MOREX.r2.2HG0157610
1587	HORVU.MOREX.r2.2HG0157800
1588	HORVU.MOREX.r2.2HG0157910
1589	HORVU.MOREX.r2.2HG0158050
1590	HORVU.MOREX.r2.2HG0158090
1591	HORVU.MOREX.r2.2HG0158140
1592	HORVU.MOREX.r2.2HG0158210
1593	HORVU.MOREX.r2.2HG0158350
1594	HORVU.MOREX.r2.2HG0158440
1595	HORVU.MOREX.r2.2HG0158480
1596	HORVU.MOREX.r2.2HG0158520
1597	HORVU.MOREX.r2.2HG0158590
1598	HORVU.MOREX.r2.2HG0158620
1599	HORVU.MOREX.r2.2HG0158670
1600	HORVU.MOREX.r2.2HG0158750
1601	HORVU.MOREX.r2.2HG0158860
1602	HORVU.MOREX.r2.2HG0159050
1603	HORVU.MOREX.r2.2HG0159130
1604	HORVU.MOREX.r2.2HG0159140
1605	HORVU.MOREX.r2.2HG0159280
1606	HORVU.MOREX.r2.2HG0159290
1607	HORVU.MOREX.r2.2HG0159660
1608	HORVU.MOREX.r2.2HG0159710
1609	HORVU.MOREX.r2.2HG0159730
1610	HORVU.MOREX.r2.2HG0159860
1611	HORVU.MOREX.r2.2HG0160000
1612	HORVU.MOREX.r2.2HG0160040
1613	HORVU.MOREX.r2.2HG0160060
1614	HORVU.MOREX.r2.2HG0160200
1615	HORVU.MOREX.r2.2HG0160270
1616	HORVU.MOREX.r2.2HG0160480
1617	HORVU.MOREX.r2.2HG0160580
1618	HORVU.MOREX.r2.2HG0160590
1619	HORVU.MOREX.r2.2HG0160790
1620	HORVU.MOREX.r2.2HG0160800
1621	HORVU.MOREX.r2.2HG0161080
1622	HORVU.MOREX.r2.2HG0161120
1623	HORVU.MOREX.r2.2HG0161230
1624	HORVU.MOREX.r2.2HG0161300
1625	HORVU.MOREX.r2.2HG0161320
1626	HORVU.MOREX.r2.2HG0161340
1627	HORVU.MOREX.r2.2HG0161350
1628	HORVU.MOREX.r2.2HG0161370
1629	HORVU.MOREX.r2.2HG0161390
1630	HORVU.MOREX.r2.2HG0161430
1631	HORVU.MOREX.r2.2HG0161530
1632	HORVU.MOREX.r2.2HG0161570
1633	HORVU.MOREX.r2.2HG0161580
1634	HORVU.MOREX.r2.2HG0161670
1635	HORVU.MOREX.r2.2HG0161790
1636	HORVU.MOREX.r2.2HG0161830
1637	HORVU.MOREX.r2.2HG0161850
1638	HORVU.MOREX.r2.2HG0161860
1639	HORVU.MOREX.r2.2HG0161880
1640	HORVU.MOREX.r2.2HG0161910
1641	HORVU.MOREX.r2.2HG0162070
1642	HORVU.MOREX.r2.2HG0162250
1643	HORVU.MOREX.r2.2HG0162350
1644	HORVU.MOREX.r2.2HG0162460
1645	HORVU.MOREX.r2.2HG0162580
1646	HORVU.MOREX.r2.2HG0162620
1647	HORVU.MOREX.r2.2HG0162630
1648	HORVU.MOREX.r2.2HG0162650
1649	HORVU.MOREX.r2.2HG0162710
1650	HORVU.MOREX.r2.2HG0162760
1651	HORVU.MOREX.r2.2HG0162770
1652	HORVU.MOREX.r2.2HG0162790
1653	HORVU.MOREX.r2.2HG0162830
1654	HORVU.MOREX.r2.2HG0162840
1655	HORVU.MOREX.r2.2HG0162860
1656	HORVU.MOREX.r2.2HG0162880
1657	HORVU.MOREX.r2.2HG0162950
1658	HORVU.MOREX.r2.2HG0162970
1659	HORVU.MOREX.r2.2HG0163060
1660	HORVU.MOREX.r2.2HG0163320
1661	HORVU.MOREX.r2.2HG0163340
1662	HORVU.MOREX.r2.2HG0163480
1663	HORVU.MOREX.r2.2HG0163680
1664	HORVU.MOREX.r2.2HG0163700
1665	HORVU.MOREX.r2.2HG0163760
1666	HORVU.MOREX.r2.2HG0163790
1667	HORVU.MOREX.r2.2HG0163930
1668	HORVU.MOREX.r2.2HG0164020
1669	HORVU.MOREX.r2.2HG0164040
1670	HORVU.MOREX.r2.2HG0164080
1671	HORVU.MOREX.r2.2HG0164090
1672	HORVU.MOREX.r2.2HG0164340
1673	HORVU.MOREX.r2.2HG0164360
1674	HORVU.MOREX.r2.2HG0164370
1675	HORVU.MOREX.r2.2HG0164450
1676	HORVU.MOREX.r2.2HG0164510
1677	HORVU.MOREX.r2.2HG0164760
1678	HORVU.MOREX.r2.2HG0164770
1679	HORVU.MOREX.r2.2HG0165020
1680	HORVU.MOREX.r2.2HG0165080
1681	HORVU.MOREX.r2.2HG0165150
1682	HORVU.MOREX.r2.2HG0165250
1683	HORVU.MOREX.r2.2HG0165330
1684	HORVU.MOREX.r2.2HG0165370
1685	HORVU.MOREX.r2.2HG0165410
1686	HORVU.MOREX.r2.2HG0165420
1687	HORVU.MOREX.r2.2HG0165560
1688	HORVU.MOREX.r2.2HG0165630
1689	HORVU.MOREX.r2.2HG0165670
1690	HORVU.MOREX.r2.2HG0165690
1691	HORVU.MOREX.r2.2HG0165730
1692	HORVU.MOREX.r2.2HG0165780
1693	HORVU.MOREX.r2.2HG0166060
1694	HORVU.MOREX.r2.2HG0166220
1695	HORVU.MOREX.r2.2HG0166300
1696	HORVU.MOREX.r2.2HG0166330
1697	HORVU.MOREX.r2.2HG0166380
1698	HORVU.MOREX.r2.2HG0166680
1699	HORVU.MOREX.r2.2HG0166700
1700	HORVU.MOREX.r2.2HG0166800
1701	HORVU.MOREX.r2.2HG0166910
1702	HORVU.MOREX.r2.2HG0167050
1703	HORVU.MOREX.r2.2HG0167090
1704	HORVU.MOREX.r2.2HG0167160
1705	HORVU.MOREX.r2.2HG0167210
1706	HORVU.MOREX.r2.2HG0167220
1707	HORVU.MOREX.r2.2HG0167320
1708	HORVU.MOREX.r2.2HG0167340
1709	HORVU.MOREX.r2.2HG0167640
1710	HORVU.MOREX.r2.2HG0167650
1711	HORVU.MOREX.r2.2HG0167760
1712	HORVU.MOREX.r2.2HG0167860
1713	HORVU.MOREX.r2.2HG0167870
1714	HORVU.MOREX.r2.2HG0167890
1715	HORVU.MOREX.r2.2HG0167990
1716	HORVU.MOREX.r2.2HG0168000
1717	HORVU.MOREX.r2.2HG0168070
1718	HORVU.MOREX.r2.2HG0168160
1719	HORVU.MOREX.r2.2HG0168500
1720	HORVU.MOREX.r2.2HG0168590
1721	HORVU.MOREX.r2.2HG0168660
1722	HORVU.MOREX.r2.2HG0168670
1723	HORVU.MOREX.r2.2HG0168870
1724	HORVU.MOREX.r2.2HG0168920
1725	HORVU.MOREX.r2.2HG0168930
1726	HORVU.MOREX.r2.2HG0168980
1727	HORVU.MOREX.r2.2HG0169030
1728	HORVU.MOREX.r2.2HG0169130
1729	HORVU.MOREX.r2.2HG0169140
1730	HORVU.MOREX.r2.2HG0169170
1731	HORVU.MOREX.r2.2HG0169360
1732	HORVU.MOREX.r2.2HG0169650
1733	HORVU.MOREX.r2.2HG0169660
1734	HORVU.MOREX.r2.2HG0169710
1735	HORVU.MOREX.r2.2HG0169770
1736	HORVU.MOREX.r2.2HG0169850
1737	HORVU.MOREX.r2.2HG0169870
1738	HORVU.MOREX.r2.2HG0169930
1739	HORVU.MOREX.r2.2HG0170020
1740	HORVU.MOREX.r2.2HG0170140
1741	HORVU.MOREX.r2.2HG0170360
1742	HORVU.MOREX.r2.2HG0170560
1743	HORVU.MOREX.r2.2HG0170590
1744	HORVU.MOREX.r2.2HG0170740
1745	HORVU.MOREX.r2.2HG0170860
1746	HORVU.MOREX.r2.2HG0170870
1747	HORVU.MOREX.r2.2HG0171020
1748	HORVU.MOREX.r2.2HG0171080
1749	HORVU.MOREX.r2.2HG0171170
1750	HORVU.MOREX.r2.2HG0171180
1751	HORVU.MOREX.r2.2HG0171210
1752	HORVU.MOREX.r2.2HG0171240
1753	HORVU.MOREX.r2.2HG0171320
1754	HORVU.MOREX.r2.2HG0171340
1755	HORVU.MOREX.r2.2HG0171360
1756	HORVU.MOREX.r2.2HG0171440
1757	HORVU.MOREX.r2.2HG0171610
1758	HORVU.MOREX.r2.2HG0171730
1759	HORVU.MOREX.r2.2HG0171950
1760	HORVU.MOREX.r2.2HG0172310
1761	HORVU.MOREX.r2.2HG0172360
1762	HORVU.MOREX.r2.2HG0172370
1763	HORVU.MOREX.r2.2HG0172380
1764	HORVU.MOREX.r2.2HG0172630
1765	HORVU.MOREX.r2.2HG0172670
1766	HORVU.MOREX.r2.2HG0172930
1767	HORVU.MOREX.r2.2HG0173180
1768	HORVU.MOREX.r2.2HG0173490
1769	HORVU.MOREX.r2.2HG0173500
1770	HORVU.MOREX.r2.2HG0173510
1771	HORVU.MOREX.r2.2HG0173520
1772	HORVU.MOREX.r2.2HG0173750
1773	HORVU.MOREX.r2.2HG0173860
1774	HORVU.MOREX.r2.2HG0173880
1775	HORVU.MOREX.r2.2HG0173900
1776	HORVU.MOREX.r2.2HG0174110
1777	HORVU.MOREX.r2.2HG0174250
1778	HORVU.MOREX.r2.2HG0174270
1779	HORVU.MOREX.r2.2HG0174570
1780	HORVU.MOREX.r2.2HG0174600
1781	HORVU.MOREX.r2.2HG0174990
1782	HORVU.MOREX.r2.2HG0175000
1783	HORVU.MOREX.r2.2HG0175130
1784	HORVU.MOREX.r2.2HG0175180
1785	HORVU.MOREX.r2.2HG0175280
1786	HORVU.MOREX.r2.2HG0175340
1787	HORVU.MOREX.r2.2HG0175830
1788	HORVU.MOREX.r2.2HG0176040
1789	HORVU.MOREX.r2.2HG0176050
1790	HORVU.MOREX.r2.2HG0176070
1791	HORVU.MOREX.r2.2HG0176080
1792	HORVU.MOREX.r2.2HG0176140
1793	HORVU.MOREX.r2.2HG0176170
1794	HORVU.MOREX.r2.2HG0176200
1795	HORVU.MOREX.r2.2HG0176310
1796	HORVU.MOREX.r2.2HG0176390
1797	HORVU.MOREX.r2.2HG0176780
1798	HORVU.MOREX.r2.2HG0176790
1799	HORVU.MOREX.r2.2HG0176800
1800	HORVU.MOREX.r2.2HG0177000
1801	HORVU.MOREX.r2.2HG0177020
1802	HORVU.MOREX.r2.2HG0177030
1803	HORVU.MOREX.r2.2HG0177110
1804	HORVU.MOREX.r2.2HG0177210
1805	HORVU.MOREX.r2.2HG0177250
1806	HORVU.MOREX.r2.2HG0177260
1807	HORVU.MOREX.r2.2HG0177310
1808	HORVU.MOREX.r2.2HG0177320
1809	HORVU.MOREX.r2.2HG0177480
1810	HORVU.MOREX.r2.2HG0177520
1811	HORVU.MOREX.r2.2HG0177560
1812	HORVU.MOREX.r2.2HG0177580
1813	HORVU.MOREX.r2.2HG0177590
1814	HORVU.MOREX.r2.2HG0177670
1815	HORVU.MOREX.r2.2HG0177710
1816	HORVU.MOREX.r2.2HG0177760
1817	HORVU.MOREX.r2.2HG0177790
1818	HORVU.MOREX.r2.2HG0177810
1819	HORVU.MOREX.r2.2HG0177990
1820	HORVU.MOREX.r2.2HG0178070
1821	HORVU.MOREX.r2.2HG0178080
1822	HORVU.MOREX.r2.2HG0178150
1823	HORVU.MOREX.r2.2HG0178180
1824	HORVU.MOREX.r2.2HG0178250
1825	HORVU.MOREX.r2.2HG0178410
1826	HORVU.MOREX.r2.2HG0178420
1827	HORVU.MOREX.r2.2HG0178440
1828	HORVU.MOREX.r2.2HG0178450
1829	HORVU.MOREX.r2.2HG0178460
1830	HORVU.MOREX.r2.2HG0178520
1831	HORVU.MOREX.r2.2HG0178540
1832	HORVU.MOREX.r2.2HG0178690
1833	HORVU.MOREX.r2.2HG0178750
1834	HORVU.MOREX.r2.2HG0178820
1835	HORVU.MOREX.r2.2HG0179430
1836	HORVU.MOREX.r2.2HG0179450
1837	HORVU.MOREX.r2.2HG0179510
1838	HORVU.MOREX.r2.2HG0179650
1839	HORVU.MOREX.r2.2HG0179710
1840	HORVU.MOREX.r2.2HG0180080
1841	HORVU.MOREX.r2.2HG0180150
1842	HORVU.MOREX.r2.2HG0180160
1843	HORVU.MOREX.r2.2HG0180240
1844	HORVU.MOREX.r2.2HG0180250
1845	HORVU.MOREX.r2.2HG0180380
1846	HORVU.MOREX.r2.2HG0180390
1847	HORVU.MOREX.r2.2HG0180540
1848	HORVU.MOREX.r2.2HG0180570
1849	HORVU.MOREX.r2.2HG0180580
1850	HORVU.MOREX.r2.2HG0180620
1851	HORVU.MOREX.r2.2HG0180710
1852	HORVU.MOREX.r2.2HG0180770
1853	HORVU.MOREX.r2.2HG0180830
1854	HORVU.MOREX.r2.2HG0181060
1855	HORVU.MOREX.r2.2HG0181080
1856	HORVU.MOREX.r2.3HG0181420
1857	HORVU.MOREX.r2.3HG0181440
1858	HORVU.MOREX.r2.3HG0181460
1859	HORVU.MOREX.r2.3HG0181540
1860	HORVU.MOREX.r2.3HG0181630
1861	HORVU.MOREX.r2.3HG0181640
1862	HORVU.MOREX.r2.3HG0181650
1863	HORVU.MOREX.r2.3HG0181680
1864	HORVU.MOREX.r2.3HG0181790
1865	HORVU.MOREX.r2.3HG0181800
1866	HORVU.MOREX.r2.3HG0181810
1867	HORVU.MOREX.r2.3HG0181830
1868	HORVU.MOREX.r2.3HG0181870
1869	HORVU.MOREX.r2.3HG0181880
1870	HORVU.MOREX.r2.3HG0181910
1871	HORVU.MOREX.r2.3HG0182100
1872	HORVU.MOREX.r2.3HG0182140
1873	HORVU.MOREX.r2.3HG0182460
1874	HORVU.MOREX.r2.3HG0182490
1875	HORVU.MOREX.r2.3HG0182580
1876	HORVU.MOREX.r2.3HG0182620
1877	HORVU.MOREX.r2.3HG0182650
1878	HORVU.MOREX.r2.3HG0182750
1879	HORVU.MOREX.r2.3HG0182760
1880	HORVU.MOREX.r2.3HG0183010
1881	HORVU.MOREX.r2.3HG0183050
1882	HORVU.MOREX.r2.3HG0183160
1883	HORVU.MOREX.r2.3HG0183440
1884	HORVU.MOREX.r2.3HG0183450
1885	HORVU.MOREX.r2.3HG0183600
1886	HORVU.MOREX.r2.3HG0183610
1887	HORVU.MOREX.r2.3HG0183680
1888	HORVU.MOREX.r2.3HG0183690
1889	HORVU.MOREX.r2.3HG0183720
1890	HORVU.MOREX.r2.3HG0183760
1891	HORVU.MOREX.r2.3HG0183840
1892	HORVU.MOREX.r2.3HG0183870
1893	HORVU.MOREX.r2.3HG0183910
1894	HORVU.MOREX.r2.3HG0184100
1895	HORVU.MOREX.r2.3HG0184280
1896	HORVU.MOREX.r2.3HG0184290
1897	HORVU.MOREX.r2.3HG0184500
1898	HORVU.MOREX.r2.3HG0184590
1899	HORVU.MOREX.r2.3HG0184680
1900	HORVU.MOREX.r2.3HG0185180
1901	HORVU.MOREX.r2.3HG0185480
1902	HORVU.MOREX.r2.3HG0185900
1903	HORVU.MOREX.r2.3HG0185980
1904	HORVU.MOREX.r2.3HG0186210
1905	HORVU.MOREX.r2.3HG0186250
1906	HORVU.MOREX.r2.3HG0186300
1907	HORVU.MOREX.r2.3HG0186310
1908	HORVU.MOREX.r2.3HG0186320
1909	HORVU.MOREX.r2.3HG0186370
1910	HORVU.MOREX.r2.3HG0186510
1911	HORVU.MOREX.r2.3HG0186910
1912	HORVU.MOREX.r2.3HG0186940
1913	HORVU.MOREX.r2.3HG0186950
1914	HORVU.MOREX.r2.3HG0186960
1915	HORVU.MOREX.r2.3HG0187160
1916	HORVU.MOREX.r2.3HG0187460
1917	HORVU.MOREX.r2.3HG0187670
1918	HORVU.MOREX.r2.3HG0187770
1919	HORVU.MOREX.r2.3HG0187780
1920	HORVU.MOREX.r2.3HG0188520
1921	HORVU.MOREX.r2.3HG0188870
1922	HORVU.MOREX.r2.3HG0188950
1923	HORVU.MOREX.r2.3HG0189080
1924	HORVU.MOREX.r2.3HG0189290
1925	HORVU.MOREX.r2.3HG0189300
1926	HORVU.MOREX.r2.3HG0189750
1927	HORVU.MOREX.r2.3HG0189980
1928	HORVU.MOREX.r2.3HG0190170
1929	HORVU.MOREX.r2.3HG0190270
1930	HORVU.MOREX.r2.3HG0190290
1931	HORVU.MOREX.r2.3HG0190330
1932	HORVU.MOREX.r2.3HG0190470
1933	HORVU.MOREX.r2.3HG0190480
1934	HORVU.MOREX.r2.3HG0190530
1935	HORVU.MOREX.r2.3HG0190830
1936	HORVU.MOREX.r2.3HG0190930
1937	HORVU.MOREX.r2.3HG0191040
1938	HORVU.MOREX.r2.3HG0191170
1939	HORVU.MOREX.r2.3HG0191210
1940	HORVU.MOREX.r2.3HG0191270
1941	HORVU.MOREX.r2.3HG0191290
1942	HORVU.MOREX.r2.3HG0191300
1943	HORVU.MOREX.r2.3HG0191310
1944	HORVU.MOREX.r2.3HG0191500
1945	HORVU.MOREX.r2.3HG0191550
1946	HORVU.MOREX.r2.3HG0191770
1947	HORVU.MOREX.r2.3HG0192090
1948	HORVU.MOREX.r2.3HG0192380
1949	HORVU.MOREX.r2.3HG0192390
1950	HORVU.MOREX.r2.3HG0192440
1951	HORVU.MOREX.r2.3HG0192450
1952	HORVU.MOREX.r2.3HG0192480
1953	HORVU.MOREX.r2.3HG0192960
1954	HORVU.MOREX.r2.3HG0192970
1955	HORVU.MOREX.r2.3HG0193150
1956	HORVU.MOREX.r2.3HG0193160
1957	HORVU.MOREX.r2.3HG0193320
1958	HORVU.MOREX.r2.3HG0193340
1959	HORVU.MOREX.r2.3HG0193450
1960	HORVU.MOREX.r2.3HG0193670
1961	HORVU.MOREX.r2.3HG0193830
1962	HORVU.MOREX.r2.3HG0193970
1963	HORVU.MOREX.r2.3HG0193980
1964	HORVU.MOREX.r2.3HG0194040
1965	HORVU.MOREX.r2.3HG0194060
1966	HORVU.MOREX.r2.3HG0194150
1967	HORVU.MOREX.r2.3HG0194160
1968	HORVU.MOREX.r2.3HG0194180
1969	HORVU.MOREX.r2.3HG0194280
1970	HORVU.MOREX.r2.3HG0194400
1971	HORVU.MOREX.r2.3HG0194470
1972	HORVU.MOREX.r2.3HG0194570
1973	HORVU.MOREX.r2.3HG0194590
1974	HORVU.MOREX.r2.3HG0194610
1975	HORVU.MOREX.r2.3HG0194780
1976	HORVU.MOREX.r2.3HG0194800
1977	HORVU.MOREX.r2.3HG0194870
1978	HORVU.MOREX.r2.3HG0195080
1979	HORVU.MOREX.r2.3HG0195140
1980	HORVU.MOREX.r2.3HG0195150
1981	HORVU.MOREX.r2.3HG0195300
1982	HORVU.MOREX.r2.3HG0195400
1983	HORVU.MOREX.r2.3HG0195580
1984	HORVU.MOREX.r2.3HG0195590
1985	HORVU.MOREX.r2.3HG0195670
1986	HORVU.MOREX.r2.3HG0195870
1987	HORVU.MOREX.r2.3HG0195910
1988	HORVU.MOREX.r2.3HG0195920
1989	HORVU.MOREX.r2.3HG0195950
1990	HORVU.MOREX.r2.3HG0196390
1991	HORVU.MOREX.r2.3HG0196440
1992	HORVU.MOREX.r2.3HG0196550
1993	HORVU.MOREX.r2.3HG0196610
1994	HORVU.MOREX.r2.3HG0196790
1995	HORVU.MOREX.r2.3HG0197100
1996	HORVU.MOREX.r2.3HG0197160
1997	HORVU.MOREX.r2.3HG0197170
1998	HORVU.MOREX.r2.3HG0197480
1999	HORVU.MOREX.r2.3HG0197500
[truncated: 4,304 more rows]

## Sheet: Al_treat_turquoise_Hub_genes
	MM	GS
HORVU.MOREX.r2.1HG0001350	0.825347	0.758246
HORVU.MOREX.r2.1HG0001390	0.823942	0.782791
HORVU.MOREX.r2.1HG0001540	0.912336	0.855537
HORVU.MOREX.r2.1HG0001610	0.714032	0.708319
HORVU.MOREX.r2.1HG0001910	0.707456	0.653983
HORVU.MOREX.r2.1HG0002010	0.822499	0.790892
HORVU.MOREX.r2.1HG0002460	0.752079	0.701825
HORVU.MOREX.r2.1HG0002880	0.67692	0.650467
HORVU.MOREX.r2.1HG0003040	0.887585	0.866318
HORVU.MOREX.r2.1HG0003480	0.802074	0.733678
HORVU.MOREX.r2.1HG0004200	0.881882	0.923592
HORVU.MOREX.r2.1HG0004210	0.841652	0.880046
HORVU.MOREX.r2.1HG0004620	0.925794	0.916628
HORVU.MOREX.r2.1HG0004900	0.755933	0.729237
HORVU.MOREX.r2.1HG0005440	0.87348	0.867321
HORVU.MOREX.r2.1HG0005520	0.900788	0.870938
HORVU.MOREX.r2.1HG0005570	0.897461	0.864779
HORVU.MOREX.r2.1HG0006390	0.938415	0.927278
HORVU.MOREX.r2.1HG0007120	0.862583	0.820674
HORVU.MOREX.r2.1HG0007760	0.775086	0.659448
HORVU.MOREX.r2.1HG0008080	0.789193	0.674284
HORVU.MOREX.r2.1HG0008430	0.70726	0.738751
HORVU.MOREX.r2.1HG0009100	0.839377	0.803154
HORVU.MOREX.r2.1HG0009110	0.868545	0.855033
HORVU.MOREX.r2.1HG0009250	0.906361	0.895837
HORVU.MOREX.r2.1HG0009440	0.892294	0.899638
HORVU.MOREX.r2.1HG0009910	0.85273	0.822736
HORVU.MOREX.r2.1HG0010080	0.741099	0.835369
HORVU.MOREX.r2.1HG0011020	0.653589	0.711951
HORVU.MOREX.r2.1HG0011580	0.688792	0.731006
HORVU.MOREX.r2.1HG0011610	0.745355	0.722272
HORVU.MOREX.r2.1HG0011940	0.823504	0.806544
HORVU.MOREX.r2.1HG0013090	0.774505	0.728901
HORVU.MOREX.r2.1HG0013190	0.687046	0.670369
HORVU.MOREX.r2.1HG0013780	0.824092	0.726699
HORVU.MOREX.r2.1HG0013890	0.77035	0.755208
HORVU.MOREX.r2.1HG0014120	0.801849	0.846837
HORVU.MOREX.r2.1HG0014210	0.901013	0.780152
HORVU.MOREX.r2.1HG0014280	0.808214	0.753045
HORVU.MOREX.r2.1HG0014550	0.828968	0.837233
HORVU.MOREX.r2.1HG0014970	0.803196	0.757846
HORVU.MOREX.r2.1HG0015010	0.902052	0.874311
HORVU.MOREX.r2.1HG0015020	0.782012	0.847043
HORVU.MOREX.r2.1HG0015250	0.858319	0.92718
HORVU.MOREX.r2.1HG0015630	0.831189	0.717016
HORVU.MOREX.r2.1HG0015640	0.758925	0.769518
HORVU.MOREX.r2.1HG0015680	0.724786	0.667507
HORVU.MOREX.r2.1HG0015690	0.772155	0.801497
HORVU.MOREX.r2.1HG0016480	0.781475	0.884531
HORVU.MOREX.r2.1HG0016770	0.759542	0.684972
HORVU.MOREX.r2.1HG0016780	0.829842	0.840912
HORVU.MOREX.r2.1HG0017160	0.76648	0.696431
HORVU.MOREX.r2.1HG0017270	0.916742	0.917925
HORVU.MOREX.r2.1HG0017460	0.91567	0.830905
HORVU.MOREX.r2.1HG0017470	0.772	0.698949
HORVU.MOREX.r2.1HG0017820	0.781947	0.71756
HORVU.MOREX.r2.1HG0018040	0.785032	0.715955
HORVU.MOREX.r2.1HG0018780	0.877477	0.857556
HORVU.MOREX.r2.1HG0018860	0.742112	0.754088
HORVU.MOREX.r2.1HG0018910	0.809151	0.776722
HORVU.MOREX.r2.1HG0018950	0.749552	0.811715
HORVU.MOREX.r2.1HG0019030	0.83807	0.846286
HORVU.MOREX.r2.1HG0019040	0.912185	0.879134
HORVU.MOREX.r2.1HG0019070	0.76776	0.671901
HORVU.MOREX.r2.1HG0019110	0.953554	0.905655
HORVU.MOREX.r2.1HG0019270	0.7229	0.72926
HORVU.MOREX.r2.1HG0019290	0.840476	0.769367
HORVU.MOREX.r2.1HG0019550	0.758927	0.789669
HORVU.MOREX.r2.1HG0019680	0.89748	0.903681
HORVU.MOREX.r2.1HG0020280	0.813005	0.704094
HORVU.MOREX.r2.1HG0020380	0.813578	0.722968
HORVU.MOREX.r2.1HG0020500	0.754201	0.738502
HORVU.MOREX.r2.1HG0020610	0.845362	0.847331
HORVU.MOREX.r2.1HG0020680	0.688744	0.681868
HORVU.MOREX.r2.1HG0021270	0.737234	0.789483
HORVU.MOREX.r2.1HG0021330	0.815409	0.80919
HORVU.MOREX.r2.1HG0022170	0.821226	0.757763
HORVU.MOREX.r2.1HG0022310	0.851999	0.787342
HORVU.MOREX.r2.1HG0022960	0.946265	0.878969
HORVU.MOREX.r2.1HG0023110	0.673481	0.67016
HORVU.MOREX.r2.1HG0023120	0.700686	0.723896
HORVU.MOREX.r2.1HG0023270	0.683286	0.689576
HORVU.MOREX.r2.1HG0023540	0.881629	0.792298
HORVU.MOREX.r2.1HG0023820	0.738231	0.652049
HORVU.MOREX.r2.1HG0024040	0.864777	0.819189
HORVU.MOREX.r2.1HG0024060	0.659208	0.72854
HORVU.MOREX.r2.1HG0024100	0.736119	0.709892
HORVU.MOREX.r2.1HG0024150	0.675788	0.662773
HORVU.MOREX.r2.1HG0024240	0.720603	0.682492
HORVU.MOREX.r2.1HG0024500	0.837554	0.795827
HORVU.MOREX.r2.1HG0024680	0.650139	0.652474
HORVU.MOREX.r2.1HG0024700	0.869798	0.819699
HORVU.MOREX.r2.1HG0025060	0.803217	0.708143
HORVU.MOREX.r2.1HG0025620	0.89856	0.869184
HORVU.MOREX.r2.1HG0025880	0.866324	0.861186
HORVU.MOREX.r2.1HG0026840	0.67739	0.692365
HORVU.MOREX.r2.1HG0027140	0.741425	0.756366
HORVU.MOREX.r2.1HG0027350	0.786288	0.694074
HORVU.MOREX.r2.1HG0027460	0.926823	0.891607
HORVU.MOREX.r2.1HG0027560	0.737363	0.689228
HORVU.MOREX.r2.1HG0027640	0.839104	0.729318
HORVU.MOREX.r2.1HG0027750	0.70348	0.662316
HORVU.MOREX.r2.1HG0028170	0.933518	0.893387
HORVU.MOREX.r2.1HG0028260	0.79553	0.733667
HORVU.MOREX.r2.1HG0028560	0.653421	0.695669
HORVU.MOREX.r2.1HG0028810	0.741371	0.747015
HORVU.MOREX.r2.1HG0028950	0.698789	0.742343
HORVU.MOREX.r2.1HG0029270	0.842816	0.811863
HORVU.MOREX.r2.1HG0029940	0.782559	0.784956
HORVU.MOREX.r2.1HG0030150	0.799395	0.767128
HORVU.MOREX.r2.1HG0030230	0.741152	0.653551
HORVU.MOREX.r2.1HG0030470	0.93596	0.914738
HORVU.MOREX.r2.1HG0030630	0.803374	0.71612
HORVU.MOREX.r2.1HG0030720	0.793036	0.757326
HORVU.MOREX.r2.1HG0030920	0.819453	0.767085
HORVU.MOREX.r2.1HG0031540	0.750997	0.716558
HORVU.MOREX.r2.1HG0031900	0.855446	0.746774
HORVU.MOREX.r2.1HG0032080	0.813178	0.712197
HORVU.MOREX.r2.1HG0032420	0.870671	0.811154
HORVU.MOREX.r2.1HG0032520	0.814007	0.876056
HORVU.MOREX.r2.1HG0032840	0.831835	0.790007
HORVU.MOREX.r2.1HG0033150	0.905389	0.842049
HORVU.MOREX.r2.1HG0033180	0.652303	0.731894
HORVU.MOREX.r2.1HG0033270	0.778279	0.73329
HORVU.MOREX.r2.1HG0033530	0.883379	0.881258
HORVU.MOREX.r2.1HG0033700	0.754966	0.793891
HORVU.MOREX.r2.1HG0033760	0.814174	0.814432
HORVU.MOREX.r2.1HG0033880	0.777755	0.711677
HORVU.MOREX.r2.1HG0034080	0.750832	0.708158
HORVU.MOREX.r2.1HG0034150	0.80054	0.698262
HORVU.MOREX.r2.1HG0034160	0.661001	0.666217
HORVU.MOREX.r2.1HG0034210	0.913146	0.828156
HORVU.MOREX.r2.1HG0034390	0.798167	0.739792
HORVU.MOREX.r2.1HG0034640	0.781426	0.738445
HORVU.MOREX.r2.1HG0034800	0.702538	0.769904
HORVU.MOREX.r2.1HG0034810	0.669974	0.65255
HORVU.MOREX.r2.1HG0035910	0.685058	0.682179
HORVU.MOREX.r2.1HG0035920	0.738639	0.730797
HORVU.MOREX.r2.1HG0036020	0.900997	0.877138
HORVU.MOREX.r2.1HG0036030	0.854865	0.872921
HORVU.MOREX.r2.1HG0036820	0.756397	0.765012
HORVU.MOREX.r2.1HG0036860	0.88354	0.871045
HORVU.MOREX.r2.1HG0037040	0.676059	0.71732
HORVU.MOREX.r2.1HG0037070	0.870302	0.890181
HORVU.MOREX.r2.1HG0037100	0.886064	0.836698
HORVU.MOREX.r2.1HG0037280	0.807604	0.844118
HORVU.MOREX.r2.1HG0037450	0.736826	0.726626
HORVU.MOREX.r2.1HG0037480	0.760144	0.664544
HORVU.MOREX.r2.1HG0037750	0.814577	0.744779
HORVU.MOREX.r2.1HG0038180	0.882375	0.846834
HORVU.MOREX.r2.1HG0038610	0.853384	0.847077
HORVU.MOREX.r2.1HG0038700	0.710214	0.731997
HORVU.MOREX.r2.1HG0038720	0.846597	0.701792
HORVU.MOREX.r2.1HG0038750	0.831155	0.814467
HORVU.MOREX.r2.1HG0038870	0.833829	0.733276
HORVU.MOREX.r2.1HG0039000	0.897746	0.896684
HORVU.MOREX.r2.1HG0039130	0.919681	0.880623
HORVU.MOREX.r2.1HG0039170	0.838786	0.790504
HORVU.MOREX.r2.1HG0039530	0.888931	0.922726
HORVU.MOREX.r2.1HG0039690	0.836959	0.830275
HORVU.MOREX.r2.1HG0039750	0.745603	0.687049
HORVU.MOREX.r2.1HG0039770	0.730565	0.678603
HORVU.MOREX.r2.1HG0039850	0.666752	0.652317
HORVU.MOREX.r2.1HG0039980	0.728346	0.680657
HORVU.MOREX.r2.1HG0040290	0.839288	0.875787
HORVU.MOREX.r2.1HG0040480	0.868716	0.863197
HORVU.MOREX.r2.1HG0040490	0.778813	0.784579
HORVU.MOREX.r2.1HG0040620	0.94092	0.925199
HORVU.MOREX.r2.1HG0040630	0.853967	0.819996
HORVU.MOREX.r2.1HG0040940	0.688705	0.671708
HORVU.MOREX.r2.1HG0041290	0.787332	0.804076
HORVU.MOREX.r2.1HG0041390	0.766218	0.797522
HORVU.MOREX.r2.1HG0041400	0.742041	0.711533
HORVU.MOREX.r2.1HG0041800	0.742411	0.722154
HORVU.MOREX.r2.1HG0041850	0.833904	0.815568
HORVU.MOREX.r2.1HG0042060	0.825133	0.734313
HORVU.MOREX.r2.1HG0042080	0.799839	0.748379
HORVU.MOREX.r2.1HG0042200	0.734189	0.683372
HORVU.MOREX.r2.1HG0042240	0.664253	0.680192
HORVU.MOREX.r2.1HG0042450	0.756637	0.701009
HORVU.MOREX.r2.1HG0042460	0.712347	0.709252
HORVU.MOREX.r2.1HG0042540	0.78985	0.726202
HORVU.MOREX.r2.1HG0042550	0.727432	0.689305
HORVU.MOREX.r2.1HG0042950	0.832475	0.843227
HORVU.MOREX.r2.1HG0043040	0.924411	0.871672
HORVU.MOREX.r2.1HG0043280	0.739879	0.705106
HORVU.MOREX.r2.1HG0043550	0.876978	0.833424
HORVU.MOREX.r2.1HG0043650	0.833396	0.879154
HORVU.MOREX.r2.1HG0043770	0.789342	0.786049
HORVU.MOREX.r2.1HG0044380	0.717252	0.660409
HORVU.MOREX.r2.1HG0044650	0.857355	0.791454
HORVU.MOREX.r2.1HG0044900	0.888396	0.934476
HORVU.MOREX.r2.1HG0045500	0.798527	0.727341
HORVU.MOREX.r2.1HG0045510	0.826045	0.738753
HORVU.MOREX.r2.1HG0045540	0.72794	0.704155
HORVU.MOREX.r2.1HG0045610	0.704434	0.702704
HORVU.MOREX.r2.1HG0046280	0.830156	0.879732
HORVU.MOREX.r2.1HG0046360	0.834205	0.744039
HORVU.MOREX.r2.1HG0046370	0.793585	0.725601
HORVU.MOREX.r2.1HG0046540	0.688536	0.664347
HORVU.MOREX.r2.1HG0046570	0.765435	0.731439
HORVU.MOREX.r2.1HG0046970	0.687678	0.718645
HORVU.MOREX.r2.1HG0047000	0.93116	0.924709
HORVU.MOREX.r2.1HG0047050	0.782646	0.705256
HORVU.MOREX.r2.1HG0047070	0.894749	0.886105
HORVU.MOREX.r2.1HG0047400	0.731498	0.702744
HORVU.MOREX.r2.1HG0047450	0.801349	0.695095
HORVU.MOREX.r2.1HG0047520	0.671957	0.665295
HORVU.MOREX.r2.1HG0047540	0.783883	0.739375
HORVU.MOREX.r2.1HG0047600	0.935581	0.870706
HORVU.MOREX.r2.1HG0047770	0.669337	0.709059
HORVU.MOREX.r2.1HG0047900	0.736228	0.800878
HORVU.MOREX.r2.1HG0047940	0.871892	0.854869
HORVU.MOREX.r2.1HG0048170	0.870712	0.843792
HORVU.MOREX.r2.1HG0048610	0.706057	0.730301
HORVU.MOREX.r2.1HG0048660	0.770737	0.760693
HORVU.MOREX.r2.1HG0049040	0.760881	0.685225
HORVU.MOREX.r2.1HG0049050	0.809026	0.697991
HORVU.MOREX.r2.1HG0049060	0.895218	0.851192
HORVU.MOREX.r2.1HG0049150	0.871502	0.77568
HORVU.MOREX.r2.1HG0049330	0.698615	0.699828
HORVU.MOREX.r2.1HG0049380	0.88598	0.905101
HORVU.MOREX.r2.1HG0049530	0.73374	0.746668
HORVU.MOREX.r2.1HG0049570	0.903391	0.927164
HORVU.MOREX.r2.1HG0049800	0.691023	0.686457
HORVU.MOREX.r2.1HG0049980	0.678757	0.666223
HORVU.MOREX.r2.1HG0050410	0.844468	0.776611
HORVU.MOREX.r2.1HG0050480	0.757284	0.827666
HORVU.MOREX.r2.1HG0050550	0.7842	0.817486
HORVU.MOREX.r2.1HG0050720	0.828192	0.839743
HORVU.MOREX.r2.1HG0050860	0.762673	0.69169
HORVU.MOREX.r2.1HG0050990	0.823523	0.808138
HORVU.MOREX.r2.1HG0051160	0.917448	0.848944
HORVU.MOREX.r2.1HG0051220	0.898928	0.890716
HORVU.MOREX.r2.1HG0051640	0.79268	0.710857
HORVU.MOREX.r2.1HG0051730	0.891415	0.892605
HORVU.MOREX.r2.1HG0051770	0.719722	0.696497
HORVU.MOREX.r2.1HG0052160	0.790361	0.726945
HORVU.MOREX.r2.1HG0052410	0.918197	0.929234
HORVU.MOREX.r2.1HG0052590	0.767442	0.718912
HORVU.MOREX.r2.1HG0052740	0.830431	0.841944
HORVU.MOREX.r2.1HG0052770	0.812757	0.748323
HORVU.MOREX.r2.1HG0053200	0.771303	0.841878
HORVU.MOREX.r2.1HG0053590	0.758458	0.657513
HORVU.MOREX.r2.1HG0055180	0.783061	0.703385
HORVU.MOREX.r2.1HG0055320	0.836224	0.89543
HORVU.MOREX.r2.1HG0055720	0.696631	0.731824
HORVU.MOREX.r2.1HG0055890	0.847092	0.733562
HORVU.MOREX.r2.1HG0056240	0.832641	0.768632
HORVU.MOREX.r2.1HG0056310	0.729307	0.6951
HORVU.MOREX.r2.1HG0056600	0.814263	0.827279
HORVU.MOREX.r2.1HG0056790	0.788076	0.742189
HORVU.MOREX.r2.1HG0056920	0.72969	0.660161
HORVU.MOREX.r2.1HG0057610	0.805108	0.841436
HORVU.MOREX.r2.1HG0057620	0.733943	0.808284
HORVU.MOREX.r2.1HG0058450	0.695335	0.687514
HORVU.MOREX.r2.1HG0058580	0.65576	0.689892
HORVU.MOREX.r2.1HG0059160	0.706164	0.703232
HORVU.MOREX.r2.1HG0059200	0.876592	0.808189
HORVU.MOREX.r2.1HG0059250	0.71309	0.685507
HORVU.MOREX.r2.1HG0059310	0.802876	0.795859
HORVU.MOREX.r2.1HG0059340	0.793728	0.767543
HORVU.MOREX.r2.1HG0059510	0.762973	0.673931
HORVU.MOREX.r2.1HG0059540	0.813968	0.809917
HORVU.MOREX.r2.1HG0059580	0.751218	0.734255
HORVU.MOREX.r2.1HG0059680	0.919424	0.908782
HORVU.MOREX.r2.1HG0059750	0.927348	0.872184
HORVU.MOREX.r2.1HG0059910	0.656002	0.654413
HORVU.MOREX.r2.1HG0059950	0.650022	0.694468
HORVU.MOREX.r2.1HG0059970	0.690057	0.770207
HORVU.MOREX.r2.1HG0060180	0.871897	0.940358
HORVU.MOREX.r2.1HG0060230	0.750394	0.68976
HORVU.MOREX.r2.1HG0060290	0.889043	0.914789
HORVU.MOREX.r2.1HG0060450	0.763264	0.685671
HORVU.MOREX.r2.1HG0060710	0.760626	0.709083
HORVU.MOREX.r2.1HG0060840	0.746711	0.785854
HORVU.MOREX.r2.1HG0060870	0.782618	0.719377
HORVU.MOREX.r2.1HG0060990	0.747697	0.687846
HORVU.MOREX.r2.1HG0061210	0.787938	0.710475
HORVU.MOREX.r2.1HG0061240	0.929615	0.927324
HORVU.MOREX.r2.1HG0061250	0.672944	0.714983
HORVU.MOREX.r2.1HG0061410	0.772479	0.686297
HORVU.MOREX.r2.1HG0061420	0.77283	0.7664
HORVU.MOREX.r2.1HG0061580	0.779319	0.752467
HORVU.MOREX.r2.1HG0062100	0.754239	0.714759
HORVU.MOREX.r2.1HG0062110	0.78507	0.725534
HORVU.MOREX.r2.1HG0062140	0.674497	0.650389
HORVU.MOREX.r2.1HG0062410	0.793579	0.780434
HORVU.MOREX.r2.1HG0062690	0.735811	0.743595
HORVU.MOREX.r2.1HG0062890	0.82739	0.868169
HORVU.MOREX.r2.1HG0063080	0.841507	0.792034
HORVU.MOREX.r2.1HG0063550	0.68603	0.674973
HORVU.MOREX.r2.1HG0063650	0.882639	0.800603
HORVU.MOREX.r2.1HG0064000	0.813066	0.7821
HORVU.MOREX.r2.1HG0064080	0.932205	0.928818
HORVU.MOREX.r2.1HG0064090	0.789124	0.745785
HORVU.MOREX.r2.1HG0064290	0.887617	0.889884
HORVU.MOREX.r2.1HG0064340	0.691063	0.782735
HORVU.MOREX.r2.1HG0064460	0.914078	0.841979
HORVU.MOREX.r2.1HG0065080	0.821098	0.778483
HORVU.MOREX.r2.1HG0065280	0.721807	0.754361
HORVU.MOREX.r2.1HG0065490	0.893991	0.873144
HORVU.MOREX.r2.1HG0065860	0.801852	0.701884
HORVU.MOREX.r2.1HG0065900	0.785908	0.764495
HORVU.MOREX.r2.1HG0066780	0.754491	0.812564
HORVU.MOREX.r2.1HG0066790	0.745728	0.763898
HORVU.MOREX.r2.1HG0066980	0.915463	0.888138
HORVU.MOREX.r2.1HG0067230	0.828095	0.821658
HORVU.MOREX.r2.1HG0067390	0.827016	0.758095
HORVU.MOREX.r2.1HG0067490	0.910493	0.817416
HORVU.MOREX.r2.1HG0067540	0.88292	0.897209
HORVU.MOREX.r2.1HG0067770	0.686848	0.667002
HORVU.MOREX.r2.1HG0067870	0.719875	0.717594
HORVU.MOREX.r2.1HG0067900	0.965591	0.947542
HORVU.MOREX.r2.1HG0068050	0.82052	0.734906
HORVU.MOREX.r2.1HG0068250	0.868609	0.840538
HORVU.MOREX.r2.1HG0068690	0.699368	0.784846
HORVU.MOREX.r2.1HG0068810	0.775484	0.715767
HORVU.MOREX.r2.1HG0069590	0.667069	0.707999
HORVU.MOREX.r2.1HG0069830	0.776163	0.819937
HORVU.MOREX.r2.1HG0069900	0.832093	0.867123
HORVU.MOREX.r2.1HG0070020	0.674485	0.679736
HORVU.MOREX.r2.1HG0070040	0.760687	0.659777
HORVU.MOREX.r2.1HG0070120	0.790315	0.675867
HORVU.MOREX.r2.1HG0070250	0.767711	0.789255
HORVU.MOREX.r2.1HG0070320	0.948807	0.925499
HORVU.MOREX.r2.1HG0070720	0.819511	0.840518
HORVU.MOREX.r2.1HG0070730	0.706161	0.670394
HORVU.MOREX.r2.1HG0071390	0.766656	0.662637
HORVU.MOREX.r2.1HG0071870	0.839543	0.782978
HORVU.MOREX.r2.1HG0072210	0.884062	0.896295
HORVU.MOREX.r2.1HG0072300	0.707334	0.782045
HORVU.MOREX.r2.1HG0072410	0.683316	0.685426
HORVU.MOREX.r2.1HG0072930	0.779567	0.781655
HORVU.MOREX.r2.1HG0073100	0.823772	0.749519
HORVU.MOREX.r2.1HG0073250	0.893456	0.874572
HORVU.MOREX.r2.1HG0073640	0.91102	0.915475
HORVU.MOREX.r2.1HG0074000	0.84905	0.904962
HORVU.MOREX.r2.1HG0074170	0.943104	0.987705
HORVU.MOREX.r2.1HG0074260	0.83337	0.831411
HORVU.MOREX.r2.1HG0074680	0.779807	0.69211
HORVU.MOREX.r2.1HG0074710	0.755195	0.698178
HORVU.MOREX.r2.1HG0074770	0.802786	0.791226
HORVU.MOREX.r2.1HG0074920	0.942925	0.918828
HORVU.MOREX.r2.1HG0075630	0.879039	0.905536
HORVU.MOREX.r2.1HG0075790	0.743804	0.664064
HORVU.MOREX.r2.1HG0075830	0.77859	0.740565
HORVU.MOREX.r2.1HG0075860	0.729509	0.700939
HORVU.MOREX.r2.1HG0075910	0.865263	0.734856
HORVU.MOREX.r2.1HG0076450	0.850157	0.790166
HORVU.MOREX.r2.1HG0076570	0.785893	0.746118
HORVU.MOREX.r2.1HG0077220	0.748889	0.682521
HORVU.MOREX.r2.1HG0077250	0.784159	0.806468
HORVU.MOREX.r2.1HG0077590	0.771327	0.794368
HORVU.MOREX.r2.1HG0077860	0.832253	0.777009
HORVU.MOREX.r2.1HG0077930	0.89296	0.851824
HORVU.MOREX.r2.1HG0078050	0.831347	0.906285
HORVU.MOREX.r2.1HG0078200	0.865687	0.754856
HORVU.MOREX.r2.1HG0078230	0.696934	0.7721
HORVU.MOREX.r2.1HG0078310	0.739454	0.663772
HORVU.MOREX.r2.1HG0078430	0.700933	0.713601
HORVU.MOREX.r2.1HG0078440	0.86336	0.874521
HORVU.MOREX.r2.1HG0078540	0.726185	0.80762
HORVU.MOREX.r2.1HG0078570	0.779356	0.827767
HORVU.MOREX.r2.1HG0078650	0.699099	0.699371
HORVU.MOREX.r2.1HG0078730	0.69522	0.664496
HORVU.MOREX.r2.2HG0078790	0.717316	0.658283
HORVU.MOREX.r2.2HG0079220	0.784982	0.756809
HORVU.MOREX.r2.2HG0079440	0.754311	0.687533
HORVU.MOREX.r2.2HG0079820	0.781228	0.769439
HORVU.MOREX.r2.2HG0080040	0.826824	0.809045
HORVU.MOREX.r2.2HG0080130	0.796854	0.734375
HORVU.MOREX.r2.2HG0080700	0.763093	0.704163
HORVU.MOREX.r2.2HG0080780	0.832693	0.890324
HORVU.MOREX.r2.2HG0081760	0.825715	0.755883
HORVU.MOREX.r2.2HG0081780	0.723283	0.675709
HORVU.MOREX.r2.2HG0081800	0.742494	0.705815
HORVU.MOREX.r2.2HG0081820	0.691016	0.663968
HORVU.MOREX.r2.2HG0081830	0.697095	0.669425
HORVU.MOREX.r2.2HG0081840	0.740162	0.696683
HORVU.MOREX.r2.2HG0081850	0.733797	0.69153
HORVU.MOREX.r2.2HG0081860	0.76542	0.71025
HORVU.MOREX.r2.2HG0081890	0.735814	0.69518
HORVU.MOREX.r2.2HG0081930	0.745663	0.703008
HORVU.MOREX.r2.2HG0082000	0.729385	0.674561
HORVU.MOREX.r2.2HG0082010	0.743717	0.701308
HORVU.MOREX.r2.2HG0082600	0.806799	0.817805
HORVU.MOREX.r2.2HG0082710	0.929306	0.851896
HORVU.MOREX.r2.2HG0083030	0.753811	0.667321
HORVU.MOREX.r2.2HG0083080	0.761054	0.749273
HORVU.MOREX.r2.2HG0083100	0.891902	0.780228
HORVU.MOREX.r2.2HG0083230	0.839973	0.79143
HORVU.MOREX.r2.2HG0083470	0.811802	0.755511
HORVU.MOREX.r2.2HG0084050	0.714556	0.662754
HORVU.MOREX.r2.2HG0084350	0.831451	0.791698
HORVU.MOREX.r2.2HG0084600	0.80695	0.813236
HORVU.MOREX.r2.2HG0084610	0.770054	0.81115
HORVU.MOREX.r2.2HG0085110	0.688699	0.656476
HORVU.MOREX.r2.2HG0085310	0.798536	0.774079
HORVU.MOREX.r2.2HG0085410	0.809173	0.799863
HORVU.MOREX.r2.2HG0085540	0.865894	0.886354
HORVU.MOREX.r2.2HG0085780	0.78846	0.737305
HORVU.MOREX.r2.2HG0086170	0.776855	0.750298
HORVU.MOREX.r2.2HG0086720	0.702153	0.751706
HORVU.MOREX.r2.2HG0086750	0.779485	0.747382
HORVU.MOREX.r2.2HG0086770	0.734608	0.694713
HORVU.MOREX.r2.2HG0086780	0.853666	0.768815
HORVU.MOREX.r2.2HG0087100	0.787154	0.870371
HORVU.MOREX.r2.2HG0087320	0.745829	0.79001
HORVU.MOREX.r2.2HG0087460	0.860349	0.862556
HORVU.MOREX.r2.2HG0087940	0.877563	0.855774
HORVU.MOREX.r2.2HG0088280	0.879343	0.816263
HORVU.MOREX.r2.2HG0088420	0.703454	0.655791
HORVU.MOREX.r2.2HG0088440	0.917018	0.926609
HORVU.MOREX.r2.2HG0088510	0.931094	0.888819
HORVU.MOREX.r2.2HG0088540	0.675774	0.681132
HORVU.MOREX.r2.2HG0088560	0.874668	0.865725
HORVU.MOREX.r2.2HG0088790	0.850884	0.885123
HORVU.MOREX.r2.2HG0089030	0.837774	0.868936
HORVU.MOREX.r2.2HG0089200	0.921555	0.85218
HORVU.MOREX.r2.2HG0089560	0.70079	0.73791
HORVU.MOREX.r2.2HG0089710	0.911888	0.944218
HORVU.MOREX.r2.2HG0090050	0.837625	0.911754
HORVU.MOREX.r2.2HG0090070	0.735092	0.751124
HORVU.MOREX.r2.2HG0090230	0.811512	0.803875
HORVU.MOREX.r2.2HG0090500	0.860191	0.823483
HORVU.MOREX.r2.2HG0090590	0.867793	0.839277
HORVU.MOREX.r2.2HG0090790	0.822267	0.765535
HORVU.MOREX.r2.2HG0090830	0.802753	0.746674
HORVU.MOREX.r2.2HG0090910	0.826422	0.743798
HORVU.MOREX.r2.2HG0091190	0.764588	0.693396
HORVU.MOREX.r2.2HG0091330	0.898161	0.894822
HORVU.MOREX.r2.2HG0092290	0.916154	0.925495
HORVU.MOREX.r2.2HG0092400	0.676546	0.687146
HORVU.MOREX.r2.2HG0092650	0.87941	0.838749
HORVU.MOREX.r2.2HG0092790	0.765157	0.670766
HORVU.MOREX.r2.2HG0092970	0.749852	0.76897
HORVU.MOREX.r2.2HG0092990	0.750935	0.751085
HORVU.MOREX.r2.2HG0093180	0.913505	0.896321
HORVU.MOREX.r2.2HG0093300	0.764656	0.772958
HORVU.MOREX.r2.2HG0093450	0.932263	0.861629
HORVU.MOREX.r2.2HG0093480	0.722587	0.715697
HORVU.MOREX.r2.2HG0093990	0.656956	0.671677
HORVU.MOREX.r2.2HG0094000	0.775819	0.760687
HORVU.MOREX.r2.2HG0094240	0.781706	0.692613
HORVU.MOREX.r2.2HG0094680	0.730712	0.710864
HORVU.MOREX.r2.2HG0095380	0.827907	0.765999
HORVU.MOREX.r2.2HG0095490	0.786729	0.796724
HORVU.MOREX.r2.2HG0095570	0.814414	0.773719
HORVU.MOREX.r2.2HG0095700	0.832831	0.791117
HORVU.MOREX.r2.2HG0095710	0.768144	0.717611
HORVU.MOREX.r2.2HG0095760	0.8559	0.881931
HORVU.MOREX.r2.2HG0095940	0.734918	0.687615
HORVU.MOREX.r2.2HG0096080	0.784196	0.797116
HORVU.MOREX.r2.2HG0096090	0.896789	0.872764
HORVU.MOREX.r2.2HG0096310	0.928163	0.873056
HORVU.MOREX.r2.2HG0096470	0.844122	0.739575
HORVU.MOREX.r2.2HG0096990	0.9364	0.864477
HORVU.MOREX.r2.2HG0097620	0.89783	0.895423
HORVU.MOREX.r2.2HG0097680	0.695095	0.748097
HORVU.MOREX.r2.2HG0097960	0.738698	0.741314
HORVU.MOREX.r2.2HG0098000	0.787129	0.794312
HORVU.MOREX.r2.2HG0098530	0.911433	0.902698
HORVU.MOREX.r2.2HG0098620	0.806579	0.760559
HORVU.MOREX.r2.2HG0099330	0.650136	0.683005
HORVU.MOREX.r2.2HG0099480	0.719444	0.695564
HORVU.MOREX.r2.2HG0100050	0.78392	0.749864
HORVU.MOREX.r2.2HG0100240	0.707004	0.657083
HORVU.MOREX.r2.2HG0100320	0.732375	0.767153
HORVU.MOREX.r2.2HG0100570	0.735062	0.797253
HORVU.MOREX.r2.2HG0100610	0.732504	0.742065
HORVU.MOREX.r2.2HG0100950	0.706768	0.717699
HORVU.MOREX.r2.2HG0100960	0.8882	0.870298
HORVU.MOREX.r2.2HG0101710	0.879528	0.884229
HORVU.MOREX.r2.2HG0101880	0.870197	0.863776
HORVU.MOREX.r2.2HG0101900	0.894047	0.832181
HORVU.MOREX.r2.2HG0102010	0.791974	0.765311
HORVU.MOREX.r2.2HG0102100	0.755972	0.712436
HORVU.MOREX.r2.2HG0102770	0.745	0.670727
HORVU.MOREX.r2.2HG0102980	0.871427	0.861146
HORVU.MOREX.r2.2HG0103040	0.744405	0.708491
HORVU.MOREX.r2.2HG0103090	0.892213	0.883235
HORVU.MOREX.r2.2HG0103170	0.912021	0.81732
HORVU.MOREX.r2.2HG0103320	0.867436	0.874072
HORVU.MOREX.r2.2HG0103440	0.845966	0.87623
HORVU.MOREX.r2.2HG0103930	0.869581	0.892142
HORVU.MOREX.r2.2HG0103970	0.839593	0.818175
HORVU.MOREX.r2.2HG0104130	0.762638	0.827662
HORVU.MOREX.r2.2HG0104600	0.742302	0.721164
HORVU.MOREX.r2.2HG0104620	0.850872	0.863422
HORVU.MOREX.r2.2HG0105160	0.850422	0.867466
HORVU.MOREX.r2.2HG0105290	0.899957	0.945949
HORVU.MOREX.r2.2HG0105310	0.667736	0.688426
HORVU.MOREX.r2.2HG0105380	0.856955	0.832692
HORVU.MOREX.r2.2HG0105470	0.791888	0.818693
HORVU.MOREX.r2.2HG0105530	0.74139	0.771105
HORVU.MOREX.r2.2HG0105750	0.833535	0.738217
HORVU.MOREX.r2.2HG0105830	0.74431	0.701587
HORVU.MOREX.r2.2HG0106020	0.768497	0.713648
HORVU.MOREX.r2.2HG0106200	0.871331	0.838362
HORVU.MOREX.r2.2HG0106310	0.815588	0.759802
HORVU.MOREX.r2.2HG0106810	0.660776	0.662952
HORVU.MOREX.r2.2HG0107080	0.745015	0.68142
HORVU.MOREX.r2.2HG0107440	0.720354	0.662672
HORVU.MOREX.r2.2HG0107680	0.831896	0.850653
HORVU.MOREX.r2.2HG0107780	0.842257	0.779564
HORVU.MOREX.r2.2HG0108030	0.851072	0.786778
HORVU.MOREX.r2.2HG0108050	0.854549	0.769222
HORVU.MOREX.r2.2HG0108210	0.806317	0.74736
HORVU.MOREX.r2.2HG0109140	0.912782	0.897785
HORVU.MOREX.r2.2HG0109460	0.68643	0.665397
HORVU.MOREX.r2.2HG0109550	0.769553	0.728606
HORVU.MOREX.r2.2HG0110170	0.719911	0.720736
HORVU.MOREX.r2.2HG0110730	0.840333	0.833242
HORVU.MOREX.r2.2HG0110830	0.916852	0.88502
HORVU.MOREX.r2.2HG0110930	0.909506	0.89039
HORVU.MOREX.r2.2HG0111130	0.802464	0.73504
HORVU.MOREX.r2.2HG0111330	0.876111	0.828162
HORVU.MOREX.r2.2HG0111470	0.677693	0.681029
HORVU.MOREX.r2.2HG0111730	0.652016	0.671594
HORVU.MOREX.r2.2HG0111930	0.748212	0.744949
HORVU.MOREX.r2.2HG0112030	0.742827	0.747779
HORVU.MOREX.r2.2HG0112050	0.812584	0.812893
HORVU.MOREX.r2.2HG0112150	0.711861	0.708689
HORVU.MOREX.r2.2HG0112460	0.719972	0.748285
HORVU.MOREX.r2.2HG0113930	0.845032	0.779828
HORVU.MOREX.r2.2HG0114220	0.673647	0.73308
HORVU.MOREX.r2.2HG0114500	0.712532	0.68261
HORVU.MOREX.r2.2HG0114510	0.707272	0.665753
HORVU.MOREX.r2.2HG0114710	0.783231	0.675131
HORVU.MOREX.r2.2HG0114750	0.694068	0.755687
HORVU.MOREX.r2.2HG0114760	0.806191	0.831401
HORVU.MOREX.r2.2HG0114810	0.751626	0.821391
HORVU.MOREX.r2.2HG0115010	0.855356	0.899511
HORVU.MOREX.r2.2HG0115600	0.739416	0.678079
HORVU.MOREX.r2.2HG0115680	0.970318	0.920838
HORVU.MOREX.r2.2HG0116130	0.76407	0.728946
HORVU.MOREX.r2.2HG0116140	0.755324	0.667496
HORVU.MOREX.r2.2HG0116160	0.85599	0.750539
HORVU.MOREX.r2.2HG0116180	0.650906	0.733877
HORVU.MOREX.r2.2HG0116850	0.830841	0.764302
HORVU.MOREX.r2.2HG0116980	0.777326	0.817114
HORVU.MOREX.r2.2HG0117500	0.845567	0.787325
HORVU.MOREX.r2.2HG0117560	0.842784	0.843461
HORVU.MOREX.r2.2HG0117650	0.862361	0.810029
HORVU.MOREX.r2.2HG0118970	0.91675	0.839075
HORVU.MOREX.r2.2HG0119140	0.950264	0.936442
HORVU.MOREX.r2.2HG0119460	0.950904	0.864781
HORVU.MOREX.r2.2HG0120120	0.661631	0.710538
HORVU.MOREX.r2.2HG0120150	0.76239	0.78666
HORVU.MOREX.r2.2HG0120170	0.671751	0.675799
HORVU.MOREX.r2.2HG0120410	0.705469	0.716065
HORVU.MOREX.r2.2HG0120660	0.766785	0.738371
HORVU.MOREX.r2.2HG0121680	0.845801	0.730085
HORVU.MOREX.r2.2HG0121940	0.70376	0.691503
HORVU.MOREX.r2.2HG0122620	0.813027	0.749949
HORVU.MOREX.r2.2HG0122770	0.88808	0.867161
HORVU.MOREX.r2.2HG0123120	0.693296	0.714027
HORVU.MOREX.r2.2HG0123470	0.703706	0.755119
HORVU.MOREX.r2.2HG0123540	0.792657	0.714222
HORVU.MOREX.r2.2HG0123740	0.7033	0.671391
HORVU.MOREX.r2.2HG0124160	0.779692	0.684104
HORVU.MOREX.r2.2HG0124350	0.763431	0.842814
HORVU.MOREX.r2.2HG0124380	0.771567	0.698527
HORVU.MOREX.r2.2HG0124630	0.890477	0.804254
HORVU.MOREX.r2.2HG0124890	0.776388	0.654919
HORVU.MOREX.r2.2HG0125770	0.734663	0.683925
HORVU.MOREX.r2.2HG0126330	0.791685	0.802611
HORVU.MOREX.r2.2HG0127090	0.856401	0.809514
HORVU.MOREX.r2.2HG0127470	0.741243	0.813896
HORVU.MOREX.r2.2HG0128300	0.813759	0.71706
HORVU.MOREX.r2.2HG0128780	0.671877	0.778856
HORVU.MOREX.r2.2HG0129020	0.86614	0.88987
HORVU.MOREX.r2.2HG0129050	0.750263	0.758385
HORVU.MOREX.r2.2HG0129570	0.895384	0.83995
HORVU.MOREX.r2.2HG0129850	0.84158	0.846528
HORVU.MOREX.r2.2HG0129900	0.829309	0.8572
HORVU.MOREX.r2.2HG0129980	0.754953	0.833531
HORVU.MOREX.r2.2HG0130210	0.679022	0.725764
HORVU.MOREX.r2.2HG0130400	0.654571	0.660746
HORVU.MOREX.r2.2HG0130470	0.75366	0.725328
HORVU.MOREX.r2.2HG0130700	0.825149	0.790173
HORVU.MOREX.r2.2HG0130930	0.722015	0.658971
HORVU.MOREX.r2.2HG0131180	0.840425	0.82189
HORVU.MOREX.r2.2HG0131220	0.705755	0.810424
HORVU.MOREX.r2.2HG0131240	0.776648	0.711709
HORVU.MOREX.r2.2HG0131320	0.727256	0.691286
HORVU.MOREX.r2.2HG0131360	0.763651	0.683636
HORVU.MOREX.r2.2HG0131510	0.770821	0.713884
HORVU.MOREX.r2.2HG0131690	0.896764	0.890113
HORVU.MOREX.r2.2HG0131980	0.686795	0.65822
HORVU.MOREX.r2.2HG0132020	0.867243	0.838961
HORVU.MOREX.r2.2HG0132110	0.790097	0.6867
HORVU.MOREX.r2.2HG0132480	0.670873	0.661134
HORVU.MOREX.r2.2HG0132700	0.699618	0.701633
HORVU.MOREX.r2.2HG0132760	0.855473	0.729097
HORVU.MOREX.r2.2HG0132810	0.735531	0.664209
HORVU.MOREX.r2.2HG0132970	0.830265	0.773866
HORVU.MOREX.r2.2HG0133110	0.9171	0.849358
HORVU.MOREX.r2.2HG0133160	0.894219	0.885998
HORVU.MOREX.r2.2HG0133370	0.760377	0.701973
HORVU.MOREX.r2.2HG0134050	0.734599	0.76048
HORVU.MOREX.r2.2HG0134390	0.696056	0.736031
HORVU.MOREX.r2.2HG0134440	0.748785	0.828115
HORVU.MOREX.r2.2HG0134640	0.689256	0.795555
HORVU.MOREX.r2.2HG0135010	0.857755	0.806436
HORVU.MOREX.r2.2HG0135520	0.904584	0.909168
HORVU.MOREX.r2.2HG0135590	0.71125	0.651722
HORVU.MOREX.r2.2HG0135750	0.782021	0.790082
HORVU.MOREX.r2.2HG0135950	0.72838	0.749344
HORVU.MOREX.r2.2HG0136100	0.657123	0.763955
HORVU.MOREX.r2.2HG0136140	0.742043	0.811995
HORVU.MOREX.r2.2HG0136630	0.779566	0.840982
HORVU.MOREX.r2.2HG0136670	0.709034	0.701615
HORVU.MOREX.r2.2HG0136730	0.786226	0.676612
HORVU.MOREX.r2.2HG0137120	0.746696	0.69851
HORVU.MOREX.r2.2HG0137270	0.807	0.768036
HORVU.MOREX.r2.2HG0137360	0.795139	0.833889
HORVU.MOREX.r2.2HG0137400	0.904933	0.915736
HORVU.MOREX.r2.2HG0137690	0.783877	0.80042
HORVU.MOREX.r2.2HG0137930	0.836668	0.796433
HORVU.MOREX.r2.2HG0138210	0.85652	0.841637
HORVU.MOREX.r2.2HG0138220	0.779922	0.792073
HORVU.MOREX.r2.2HG0138710	0.769094	0.75435
HORVU.MOREX.r2.2HG0138840	0.783228	0.820679
HORVU.MOREX.r2.2HG0138950	0.883573	0.872826
HORVU.MOREX.r2.2HG0139130	0.922176	0.903814
HORVU.MOREX.r2.2HG0139240	0.938294	0.876612
HORVU.MOREX.r2.2HG0139340	0.750756	0.801634
HORVU.MOREX.r2.2HG0139460	0.778316	0.755922
HORVU.MOREX.r2.2HG0139550	0.677518	0.732544
HORVU.MOREX.r2.2HG0139700	0.734856	0.657572
HORVU.MOREX.r2.2HG0139750	0.778391	0.758163
HORVU.MOREX.r2.2HG0140110	0.762212	0.753594
HORVU.MOREX.r2.2HG0140300	0.673127	0.686247
HORVU.MOREX.r2.2HG0140440	0.904427	0.854754
HORVU.MOREX.r2.2HG0140540	0.874052	0.82413
HORVU.MOREX.r2.2HG0140860	0.917008	0.887991
HORVU.MOREX.r2.2HG0141080	0.727276	0.695309
HORVU.MOREX.r2.2HG0141440	0.737515	0.842504
HORVU.MOREX.r2.2HG0141580	0.874708	0.813096
HORVU.MOREX.r2.2HG0141690	0.68942	0.705382
HORVU.MOREX.r2.2HG0141710	0.858179	0.807397
HORVU.MOREX.r2.2HG0142180	0.823562	0.806792
HORVU.MOREX.r2.2HG0142630	0.820848	0.886145
HORVU.MOREX.r2.2HG0142800	0.853248	0.744568
HORVU.MOREX.r2.2HG0142860	0.67272	0.65825
HORVU.MOREX.r2.2HG0142970	0.839891	0.801415
HORVU.MOREX.r2.2HG0143010	0.742511	0.727743
HORVU.MOREX.r2.2HG0143040	0.778175	0.70656
HORVU.MOREX.r2.2HG0143190	0.916555	0.91756
HORVU.MOREX.r2.2HG0143210	0.708587	0.661444
HORVU.MOREX.r2.2HG0143240	0.718652	0.697614
HORVU.MOREX.r2.2HG0143620	0.666513	0.697657
HORVU.MOREX.r2.2HG0143940	0.905619	0.892305
HORVU.MOREX.r2.2HG0144040	0.780772	0.698104
HORVU.MOREX.r2.2HG0144240	0.777088	0.771432
HORVU.MOREX.r2.2HG0144280	0.680802	0.661494
HORVU.MOREX.r2.2HG0144310	0.848603	0.893303
HORVU.MOREX.r2.2HG0144770	0.738388	0.72055
HORVU.MOREX.r2.2HG0145010	0.907446	0.906066
HORVU.MOREX.r2.2HG0145090	0.751328	0.70628
HORVU.MOREX.r2.2HG0145300	0.881889	0.870032
HORVU.MOREX.r2.2HG0145340	0.652357	0.697039
HORVU.MOREX.r2.2HG0145510	0.7939	0.808583
HORVU.MOREX.r2.2HG0145760	0.79684	0.722552
HORVU.MOREX.r2.2HG0145770	0.923315	0.878947
HORVU.MOREX.r2.2HG0145780	0.914153	0.891091
HORVU.MOREX.r2.2HG0145890	0.767581	0.705517
HORVU.MOREX.r2.2HG0146020	0.704761	0.684027
HORVU.MOREX.r2.2HG0146160	0.88685	0.829781
HORVU.MOREX.r2.2HG0146170	0.878354	0.823313
HORVU.MOREX.r2.2HG0146350	0.76008	0.842851
HORVU.MOREX.r2.2HG0146440	0.702099	0.69722
HORVU.MOREX.r2.2HG0147240	0.769879	0.716182
HORVU.MOREX.r2.2HG0147610	0.863353	0.760712
HORVU.MOREX.r2.2HG0147710	0.786913	0.665329
HORVU.MOREX.r2.2HG0147740	0.730825	0.688576
HORVU.MOREX.r2.2HG0147830	0.805418	0.677521
HORVU.MOREX.r2.2HG0147940	0.780823	0.682387
HORVU.MOREX.r2.2HG0148000	0.781141	0.724567
HORVU.MOREX.r2.2HG0148230	0.694737	0.67303
HORVU.MOREX.r2.2HG0148310	0.83277	0.813491
HORVU.MOREX.r2.2HG0148380	0.868149	0.904075
HORVU.MOREX.r2.2HG0148650	0.727145	0.660066
HORVU.MOREX.r2.2HG0148680	0.906237	0.911049
HORVU.MOREX.r2.2HG0148760	0.717388	0.699597
HORVU.MOREX.r2.2HG0149590	0.871462	0.815189
HORVU.MOREX.r2.2HG0150000	0.744247	0.700826
HORVU.MOREX.r2.2HG0150160	0.805599	0.805155
HORVU.MOREX.r2.2HG0150190	0.732374	0.717619
HORVU.MOREX.r2.2HG0150890	0.68382	0.70996
HORVU.MOREX.r2.2HG0150900	0.83812	0.871556
HORVU.MOREX.r2.2HG0150990	0.751671	0.713263
HORVU.MOREX.r2.2HG0151190	0.768182	0.713127
HORVU.MOREX.r2.2HG0151760	0.738705	0.747671
HORVU.MOREX.r2.2HG0151870	0.727427	0.805703
HORVU.MOREX.r2.2HG0152060	0.743893	0.655934
HORVU.MOREX.r2.2HG0152180	0.885245	0.857315
HORVU.MOREX.r2.2HG0152250	0.731922	0.662171
HORVU.MOREX.r2.2HG0152570	0.720831	0.679997
HORVU.MOREX.r2.2HG0153350	0.777385	0.775539
HORVU.MOREX.r2.2HG0153590	0.757068	0.806874
HORVU.MOREX.r2.2HG0153640	0.6632	0.704177
HORVU.MOREX.r2.2HG0153680	0.755657	0.67638
HORVU.MOREX.r2.2HG0153740	0.665773	0.700903
HORVU.MOREX.r2.2HG0153750	0.837763	0.698102
HORVU.MOREX.r2.2HG0154180	0.93836	0.953926
HORVU.MOREX.r2.2HG0154290	0.715196	0.664182
HORVU.MOREX.r2.2HG0154340	0.739822	0.76763
HORVU.MOREX.r2.2HG0154620	0.878625	0.853944
HORVU.MOREX.r2.2HG0155110	0.805491	0.781334
HORVU.MOREX.r2.2HG0155160	0.910103	0.908511
HORVU.MOREX.r2.2HG0155180	0.843304	0.863513
HORVU.MOREX.r2.2HG0155730	0.765302	0.711039
HORVU.MOREX.r2.2HG0155940	0.880431	0.939861
HORVU.MOREX.r2.2HG0155950	0.916431	0.919179
HORVU.MOREX.r2.2HG0155960	0.831374	0.823307
HORVU.MOREX.r2.2HG0156150	0.841243	0.894215
HORVU.MOREX.r2.2HG0156230	0.711607	0.702133
HORVU.MOREX.r2.2HG0156420	0.738213	0.796532
HORVU.MOREX.r2.2HG0156510	0.800241	0.796967
HORVU.MOREX.r2.2HG0156880	0.656559	0.680315
HORVU.MOREX.r2.2HG0157090	0.785015	0.836777
HORVU.MOREX.r2.2HG0157130	0.663668	0.666935
HORVU.MOREX.r2.2HG0157290	0.883649	0.860637
HORVU.MOREX.r2.2HG0157610	0.754466	0.711171
HORVU.MOREX.r2.2HG0157800	0.810893	0.795381
HORVU.MOREX.r2.2HG0157910	0.70944	0.665068
HORVU.MOREX.r2.2HG0158350	0.728033	0.656643
HORVU.MOREX.r2.2HG0158440	0.846589	0.875571
HORVU.MOREX.r2.2HG0158480	0.9602	0.89696
HORVU.MOREX.r2.2HG0158520	0.718236	0.687349
HORVU.MOREX.r2.2HG0158590	0.771691	0.718133
HORVU.MOREX.r2.2HG0158620	0.812134	0.754699
HORVU.MOREX.r2.2HG0159710	0.782895	0.72035
HORVU.MOREX.r2.2HG0160480	0.665711	0.655431
HORVU.MOREX.r2.2HG0160800	0.724797	0.658689
HORVU.MOREX.r2.2HG0161120	0.80719	0.763129
HORVU.MOREX.r2.2HG0161350	0.941476	0.869519
HORVU.MOREX.r2.2HG0161370	0.805814	0.836016
HORVU.MOREX.r2.2HG0161530	0.87804	0.862907
HORVU.MOREX.r2.2HG0161570	0.793648	0.765117
HORVU.MOREX.r2.2HG0161670	0.708047	0.674493
HORVU.MOREX.r2.2HG0161830	0.651039	0.652122
HORVU.MOREX.r2.2HG0161880	0.777956	0.698919
HORVU.MOREX.r2.2HG0161910	0.854766	0.75937
HORVU.MOREX.r2.2HG0162070	0.753217	0.803392
HORVU.MOREX.r2.2HG0162250	0.94431	0.962245
HORVU.MOREX.r2.2HG0162460	0.814121	0.813067
HORVU.MOREX.r2.2HG0162580	0.735446	0.68086
HORVU.MOREX.r2.2HG0162620	0.947074	0.92009
HORVU.MOREX.r2.2HG0162650	0.801506	0.754886
HORVU.MOREX.r2.2HG0162710	0.834305	0.798941
HORVU.MOREX.r2.2HG0162760	0.837841	0.792639
HORVU.MOREX.r2.2HG0162770	0.780389	0.822475
HORVU.MOREX.r2.2HG0162790	0.745781	0.709221
HORVU.MOREX.r2.2HG0162950	0.84277	0.846311
HORVU.MOREX.r2.2HG0163320	0.759464	0.74832
HORVU.MOREX.r2.2HG0163340	0.740027	0.702145
HORVU.MOREX.r2.2HG0163680	0.781137	0.740451
HORVU.MOREX.r2.2HG0163760	0.669967	0.711977
HORVU.MOREX.r2.2HG0164040	0.774379	0.720211
HORVU.MOREX.r2.2HG0164370	0.85124	0.824376
HORVU.MOREX.r2.2HG0164770	0.816444	0.816218
HORVU.MOREX.r2.2HG0165080	0.92353	0.913056
HORVU.MOREX.r2.2HG0165250	0.852041	0.796435
HORVU.MOREX.r2.2HG0165330	0.857494	0.837851
HORVU.MOREX.r2.2HG0165420	0.908421	0.932922
HORVU.MOREX.r2.2HG0165560	0.838212	0.830636
HORVU.MOREX.r2.2HG0165670	0.666088	0.666427
HORVU.MOREX.r2.2HG0166380	0.70996	0.731146
HORVU.MOREX.r2.2HG0166680	0.868037	0.836585
HORVU.MOREX.r2.2HG0166800	0.943611	0.893523
HORVU.MOREX.r2.2HG0167090	0.668132	0.705899
HORVU.MOREX.r2.2HG0167320	0.902403	0.869234
HORVU.MOREX.r2.2HG0167340	0.830992	0.846651
HORVU.MOREX.r2.2HG0167640	0.945954	0.91071
HORVU.MOREX.r2.2HG0167650	0.844872	0.804699
HORVU.MOREX.r2.2HG0167860	0.846342	0.807774
HORVU.MOREX.r2.2HG0167870	0.788667	0.689663
HORVU.MOREX.r2.2HG0167890	0.846342	0.807774
HORVU.MOREX.r2.2HG0167990	0.862519	0.713491
HORVU.MOREX.r2.2HG0168070	0.817196	0.749185
HORVU.MOREX.r2.2HG0168670	0.835099	0.853978
HORVU.MOREX.r2.2HG0168870	0.857836	0.754825
HORVU.MOREX.r2.2HG0168920	0.723671	0.682493
HORVU.MOREX.r2.2HG0168930	0.724356	0.654495
HORVU.MOREX.r2.2HG0168980	0.770469	0.711017
HORVU.MOREX.r2.2HG0169130	0.867305	0.843234
HORVU.MOREX.r2.2HG0169140	0.852843	0.812087
HORVU.MOREX.r2.2HG0169650	0.914977	0.948325
HORVU.MOREX.r2.2HG0169660	0.752146	0.856249
HORVU.MOREX.r2.2HG0169770	0.791506	0.767176
HORVU.MOREX.r2.2HG0170020	0.831054	0.78617
HORVU.MOREX.r2.2HG0170140	0.715409	0.650813
HORVU.MOREX.r2.2HG0171080	0.653768	0.75478
HORVU.MOREX.r2.2HG0171360	0.895522	0.870539
HORVU.MOREX.r2.2HG0171440	0.827835	0.815182
HORVU.MOREX.r2.2HG0171610	0.91121	0.929182
HORVU.MOREX.r2.2HG0171730	0.777126	0.729182
HORVU.MOREX.r2.2HG0172380	0.679245	0.731357
HORVU.MOREX.r2.2HG0172670	0.722376	0.688914
HORVU.MOREX.r2.2HG0173180	0.703543	0.672713
HORVU.MOREX.r2.2HG0173490	0.912504	0.90053
HORVU.MOREX.r2.2HG0173500	0.887069	0.907336
HORVU.MOREX.r2.2HG0173510	0.88521	0.923826
HORVU.MOREX.r2.2HG0173520	0.784714	0.773341
HORVU.MOREX.r2.2HG0173880	0.882059	0.837903
HORVU.MOREX.r2.2HG0174270	0.857937	0.889085
HORVU.MOREX.r2.2HG0174570	0.804403	0.667475
HORVU.MOREX.r2.2HG0174990	0.904561	0.831711
HORVU.MOREX.r2.2HG0175830	0.714219	0.747042
HORVU.MOREX.r2.2HG0176040	0.809213	0.847154
HORVU.MOREX.r2.2HG0176070	0.781412	0.807642
HORVU.MOREX.r2.2HG0176780	0.845226	0.857989
HORVU.MOREX.r2.2HG0176800	0.748516	0.676308
HORVU.MOREX.r2.2HG0177030	0.806783	0.76081
HORVU.MOREX.r2.2HG0177110	0.779679	0.761187
HORVU.MOREX.r2.2HG0177480	0.88535	0.944252
HORVU.MOREX.r2.2HG0177520	0.882286	0.894966
HORVU.MOREX.r2.2HG0177790	0.71093	0.683192
HORVU.MOREX.r2.2HG0177810	0.765338	0.667562
HORVU.MOREX.r2.2HG0177990	0.724545	0.655708
HORVU.MOREX.r2.2HG0178070	0.81758	0.879285
HORVU.MOREX.r2.2HG0178080	0.724018	0.7871
HORVU.MOREX.r2.2HG0178250	0.810809	0.857587
HORVU.MOREX.r2.2HG0178440	0.839938	0.840782
HORVU.MOREX.r2.2HG0178450	0.850921	0.829618
HORVU.MOREX.r2.2HG0178460	0.806067	0.782196
HORVU.MOREX.r2.2HG0178690	0.729199	0.797397
HORVU.MOREX.r2.2HG0178750	0.724291	0.727433
HORVU.MOREX.r2.2HG0178820	0.72962	0.652797
HORVU.MOREX.r2.2HG0179430	0.762046	0.712204
HORVU.MOREX.r2.2HG0179650	0.760754	0.696194
HORVU.MOREX.r2.2HG0179710	0.753892	0.708666
HORVU.MOREX.r2.2HG0180240	0.848417	0.770784
HORVU.MOREX.r2.2HG0180580	0.762054	0.688445
HORVU.MOREX.r2.2HG0180620	0.938915	0.882621
HORVU.MOREX.r2.2HG0180770	0.667994	0.737797
HORVU.MOREX.r2.2HG0181060	0.925984	0.897191
HORVU.MOREX.r2.2HG0181080	0.793673	0.720548
HORVU.MOREX.r2.3HG0181420	0.818794	0.842594
HORVU.MOREX.r2.3HG0181440	0.753723	0.761471
HORVU.MOREX.r2.3HG0181630	0.802198	0.763303
HORVU.MOREX.r2.3HG0181650	0.829312	0.838024
HORVU.MOREX.r2.3HG0181790	0.829019	0.80009
HORVU.MOREX.r2.3HG0181800	0.769954	0.762077
HORVU.MOREX.r2.3HG0181810	0.729886	0.761403
HORVU.MOREX.r2.3HG0181870	0.713357	0.785189
HORVU.MOREX.r2.3HG0182100	0.659611	0.69354
HORVU.MOREX.r2.3HG0182580	0.817015	0.774396
HORVU.MOREX.r2.3HG0182620	0.93703	0.855001
HORVU.MOREX.r2.3HG0182650	0.914552	0.866418
HORVU.MOREX.r2.3HG0182750	0.726469	0.663208
HORVU.MOREX.r2.3HG0183010	0.883507	0.902467
HORVU.MOREX.r2.3HG0183600	0.668804	0.674254
HORVU.MOREX.r2.3HG0183690	0.72025	0.71548
HORVU.MOREX.r2.3HG0183760	0.833978	0.777388
HORVU.MOREX.r2.3HG0183840	0.740576	0.675786
HORVU.MOREX.r2.3HG0184100	0.72897	0.742429
HORVU.MOREX.r2.3HG0184290	0.724246	0.692488
HORVU.MOREX.r2.3HG0184680	0.847513	0.741442
HORVU.MOREX.r2.3HG0185900	0.863831	0.934061
HORVU.MOREX.r2.3HG0185980	0.683969	0.779975
HORVU.MOREX.r2.3HG0186210	0.882869	0.806665
HORVU.MOREX.r2.3HG0186250	0.817395	0.715626
HORVU.MOREX.r2.3HG0186320	0.747524	0.697196
HORVU.MOREX.r2.3HG0186510	0.839473	0.835548
HORVU.MOREX.r2.3HG0186910	0.775896	0.813689
HORVU.MOREX.r2.3HG0186960	0.813569	0.842409
HORVU.MOREX.r2.3HG0187160	0.750737	0.809978
HORVU.MOREX.r2.3HG0187670	0.840585	0.816126
HORVU.MOREX.r2.3HG0187780	0.664691	0.690659
HORVU.MOREX.r2.3HG0188520	0.709676	0.694885
HORVU.MOREX.r2.3HG0188870	0.687501	0.669233
HORVU.MOREX.r2.3HG0189080	0.679789	0.709903
HORVU.MOREX.r2.3HG0189300	0.771881	0.670777
HORVU.MOREX.r2.3HG0190170	0.722362	0.709821
HORVU.MOREX.r2.3HG0190290	0.834326	0.816931
HORVU.MOREX.r2.3HG0190470	0.862177	0.833147
HORVU.MOREX.r2.3HG0190480	0.755875	0.741478
HORVU.MOREX.r2.3HG0191040	0.80223	0.789685
HORVU.MOREX.r2.3HG0191170	0.747506	0.747804
HORVU.MOREX.r2.3HG0191290	0.868442	0.892321
HORVU.MOREX.r2.3HG0191310	0.915251	0.887678
HORVU.MOREX.r2.3HG0191770	0.863287	0.747957
HORVU.MOREX.r2.3HG0192390	0.751884	0.723577
HORVU.MOREX.r2.3HG0192480	0.940301	0.943387
HORVU.MOREX.r2.3HG0192960	0.881581	0.80062
HORVU.MOREX.r2.3HG0192970	0.835847	0.753329
HORVU.MOREX.r2.3HG0193320	0.73006	0.682631
HORVU.MOREX.r2.3HG0193670	0.870903	0.805596
HORVU.MOREX.r2.3HG0193830	0.7741	0.728115
HORVU.MOREX.r2.3HG0194060	0.701295	0.734525
HORVU.MOREX.r2.3HG0194150	0.679816	0.657521
HORVU.MOREX.r2.3HG0194160	0.704327	0.704254
HORVU.MOREX.r2.3HG0194470	0.689973	0.724928
HORVU.MOREX.r2.3HG0194570	0.77935	0.679869
HORVU.MOREX.r2.3HG0194590	0.792549	0.683042
HORVU.MOREX.r2.3HG0194800	0.807282	0.804046
HORVU.MOREX.r2.3HG0195580	0.876062	0.912966
HORVU.MOREX.r2.3HG0195590	0.771865	0.785557
HORVU.MOREX.r2.3HG0195670	0.916741	0.937876
HORVU.MOREX.r2.3HG0195870	0.680752	0.681316
HORVU.MOREX.r2.3HG0195950	0.78393	0.707752
HORVU.MOREX.r2.3HG0196440	0.73995	0.769196
HORVU.MOREX.r2.3HG0196790	0.708032	0.701946
HORVU.MOREX.r2.3HG0197100	0.810917	0.700746
HORVU.MOREX.r2.3HG0197170	0.834273	0.809059
HORVU.MOREX.r2.3HG0197480	0.681115	0.748854
HORVU.MOREX.r2.3HG0197500	0.664281	0.72989
HORVU.MOREX.r2.3HG0198490	0.864524	0.749391
HORVU.MOREX.r2.3HG0198600	0.685903	0.657404
HORVU.MOREX.r2.3HG0199020	0.832104	0.803256
HORVU.MOREX.r2.3HG0199660	0.785849	0.721697
HORVU.MOREX.r2.3HG0199670	0.715004	0.669067
HORVU.MOREX.r2.3HG0199680	0.742943	0.710095
HORVU.MOREX.r2.3HG0200290	0.903372	0.86854
HORVU.MOREX.r2.3HG0200300	0.818744	0.722122
HORVU.MOREX.r2.3HG0200340	0.812826	0.713869
HORVU.MOREX.r2.3HG0200400	0.915591	0.90133
HORVU.MOREX.r2.3HG0201020	0.815344	0.764637
HORVU.MOREX.r2.3HG0201250	0.768468	0.810293
HORVU.MOREX.r2.3HG0201500	0.795093	0.762122
HORVU.MOREX.r2.3HG0201590	0.750309	0.820206
HORVU.MOREX.r2.3HG0201670	0.776287	0.757413
HORVU.MOREX.r2.3HG0201870	0.857777	0.815084
HORVU.MOREX.r2.3HG0201990	0.805017	0.793182
HORVU.MOREX.r2.3HG0202170	0.710458	0.703028
HORVU.MOREX.r2.3HG0202260	0.735497	0.730643
HORVU.MOREX.r2.3HG0202850	0.806294	0.743282
HORVU.MOREX.r2.3HG0203640	0.771608	0.686674
HORVU.MOREX.r2.3HG0204280	0.813325	0.850916
HORVU.MOREX.r2.3HG0204540	0.752761	0.76355
HORVU.MOREX.r2.3HG0204710	0.714606	0.757145
HORVU.MOREX.r2.3HG0204740	0.764069	0.776172
HORVU.MOREX.r2.3HG0205470	0.740589	0.732516
HORVU.MOREX.r2.3HG0205780	0.786911	0.782918
HORVU.MOREX.r2.3HG0205810	0.852134	0.808862
HORVU.MOREX.r2.3HG0205910	0.74199	0.801443
HORVU.MOREX.r2.3HG0206320	0.733323	0.799444
HORVU.MOREX.r2.3HG0206600	0.806002	0.748376
HORVU.MOREX.r2.3HG0206650	0.803079	0.858922
HORVU.MOREX.r2.3HG0206740	0.679828	0.657565
HORVU.MOREX.r2.3HG0206960	0.768209	0.669428
HORVU.MOREX.r2.3HG0207270	0.724857	0.787628
HORVU.MOREX.r2.3HG0207460	0.820979	0.713705
HORVU.MOREX.r2.3HG0207570	0.668697	0.668132
HORVU.MOREX.r2.3HG0207760	0.703821	0.690259
HORVU.MOREX.r2.3HG0207790	0.784499	0.657637
HORVU.MOREX.r2.3HG0208130	0.769981	0.685409
HORVU.MOREX.r2.3HG0208150	0.779279	0.69925
HORVU.MOREX.r2.3HG0208760	0.729115	0.682094
HORVU.MOREX.r2.3HG0209030	0.861076	0.752049
HORVU.MOREX.r2.3HG0209050	0.814466	0.768169
HORVU.MOREX.r2.3HG0209060	0.777526	0.735459
HORVU.MOREX.r2.3HG0209630	0.849267	0.718514
HORVU.MOREX.r2.3HG0209660	0.718299	0.812736
HORVU.MOREX.r2.3HG0209860	0.787517	0.728015
HORVU.MOREX.r2.3HG0210350	0.848454	0.814244
HORVU.MOREX.r2.3HG0210600	0.861611	0.791128
HORVU.MOREX.r2.3HG0210700	0.754201	0.770195
HORVU.MOREX.r2.3HG0210860	0.824146	0.83991
HORVU.MOREX.r2.3HG0211380	0.76057	0.713626
HORVU.MOREX.r2.3HG0211410	0.854507	0.825383
HORVU.MOREX.r2.3HG0211620	0.704248	0.662563
HORVU.MOREX.r2.3HG0211650	0.824219	0.769359
HORVU.MOREX.r2.3HG0211830	0.741842	0.764021
HORVU.MOREX.r2.3HG0211850	0.893153	0.807083
HORVU.MOREX.r2.3HG0211910	0.864745	0.835745
HORVU.MOREX.r2.3HG0212010	0.905963	0.860734
HORVU.MOREX.r2.3HG0212270	0.901598	0.854192
HORVU.MOREX.r2.3HG0212350	0.791641	0.766095
HORVU.MOREX.r2.3HG0212490	0.744076	0.73628
HORVU.MOREX.r2.3HG0212800	0.81809	0.762314
HORVU.MOREX.r2.3HG0212890	0.845616	0.825744
HORVU.MOREX.r2.3HG0212960	0.76061	0.778441
HORVU.MOREX.r2.3HG0213070	0.927772	0.874939
HORVU.MOREX.r2.3HG0213100	0.68383	0.654028
HORVU.MOREX.r2.3HG0213150	0.753756	0.689095
HORVU.MOREX.r2.3HG0213340	0.893717	0.769643
HORVU.MOREX.r2.3HG0213370	0.782243	0.757467
HORVU.MOREX.r2.3HG0213380	0.815936	0.784478
HORVU.MOREX.r2.3HG0213690	0.855084	0.724799
HORVU.MOREX.r2.3HG0214120	0.74741	0.734308
HORVU.MOREX.r2.3HG0214280	0.883564	0.806456
HORVU.MOREX.r2.3HG0214390	0.949518	0.913304
HORVU.MOREX.r2.3HG0214490	0.781353	0.656405
HORVU.MOREX.r2.3HG0214610	0.799913	0.815096
HORVU.MOREX.r2.3HG0214830	0.691982	0.704191
HORVU.MOREX.r2.3HG0215210	0.765042	0.726944
HORVU.MOREX.r2.3HG0215290	0.759073	0.753878
HORVU.MOREX.r2.3HG0215740	0.763584	0.756863
HORVU.MOREX.r2.3HG0215790	0.849419	0.769668
HORVU.MOREX.r2.3HG0216090	0.804868	0.862508
HORVU.MOREX.r2.3HG0216190	0.783507	0.691559
HORVU.MOREX.r2.3HG0216310	0.910037	0.865398
HORVU.MOREX.r2.3HG0216590	0.758472	0.665523
HORVU.MOREX.r2.3HG0216600	0.855629	0.781817
HORVU.MOREX.r2.3HG0216640	0.760414	0.739711
HORVU.MOREX.r2.3HG0217200	0.822572	0.868955
HORVU.MOREX.r2.3HG0217640	0.799408	0.665815
HORVU.MOREX.r2.3HG0217950	0.899162	0.868151
HORVU.MOREX.r2.3HG0218260	0.849964	0.827621
HORVU.MOREX.r2.3HG0218290	0.918423	0.842835
HORVU.MOREX.r2.3HG0218480	0.809766	0.814663
HORVU.MOREX.r2.3HG0218650	0.808493	0.758194
HORVU.MOREX.r2.3HG0219500	0.884106	0.799816
HORVU.MOREX.r2.3HG0219660	0.919932	0.878342
HORVU.MOREX.r2.3HG0219750	0.772923	0.72141
HORVU.MOREX.r2.3HG0219910	0.86114	0.814838
HORVU.MOREX.r2.3HG0220340	0.713101	0.66709
HORVU.MOREX.r2.3HG0220430	0.72706	0.662914
HORVU.MOREX.r2.3HG0220460	0.76962	0.790062
HORVU.MOREX.r2.3HG0220570	0.794524	0.803225
HORVU.MOREX.r2.3HG0220590	0.886464	0.929901
HORVU.MOREX.r2.3HG0220630	0.747794	0.759121
HORVU.MOREX.r2.3HG0220940	0.863113	0.73532
HORVU.MOREX.r2.3HG0221110	0.792527	0.780157
HORVU.MOREX.r2.3HG0221130	0.859988	0.776937
HORVU.MOREX.r2.3HG0221330	0.78971	0.810311
HORVU.MOREX.r2.3HG0221350	0.779378	0.683781
HORVU.MOREX.r2.3HG0221420	0.864827	0.807746
HORVU.MOREX.r2.3HG0221540	0.735584	0.738539
HORVU.MOREX.r2.3HG0221770	0.774975	0.693078
HORVU.MOREX.r2.3HG0221890	0.687105	0.791306
HORVU.MOREX.r2.3HG0222010	0.710012	0.679926
HORVU.MOREX.r2.3HG0222280	0.826198	0.69068
HORVU.MOREX.r2.3HG0222300	0.820314	0.73514
HORVU.MOREX.r2.3HG0222940	0.812411	0.811174
HORVU.MOREX.r2.3HG0222950	0.910462	0.882597
HORVU.MOREX.r2.3HG0223460	0.715972	0.650116
HORVU.MOREX.r2.3HG0223560	0.760279	0.763429
HORVU.MOREX.r2.3HG0223660	0.81898	0.765179
HORVU.MOREX.r2.3HG0223950	0.749128	0.669891
HORVU.MOREX.r2.3HG0224000	0.917394	0.892177
HORVU.MOREX.r2.3HG0224110	0.794972	0.703755
HORVU.MOREX.r2.3HG0224160	0.776401	0.776624
HORVU.MOREX.r2.3HG0224430	0.820536	0.79178
HORVU.MOREX.r2.3HG0224510	0.852912	0.76355
HORVU.MOREX.r2.3HG0225010	0.768868	0.747092
HORVU.MOREX.r2.3HG0225510	0.926821	0.95412
HORVU.MOREX.r2.3HG0225620	0.779682	0.702603
HORVU.MOREX.r2.3HG0225790	0.786249	0.674556
HORVU.MOREX.r2.3HG0226440	0.822715	0.821221
HORVU.MOREX.r2.3HG0226720	0.830177	0.778113
HORVU.MOREX.r2.3HG0226730	0.871084	0.924739
HORVU.MOREX.r2.3HG0226830	0.834326	0.792976
HORVU.MOREX.r2.3HG0226880	0.725344	0.687356
HORVU.MOREX.r2.3HG0226950	0.823049	0.760315
HORVU.MOREX.r2.3HG0227810	0.79506	0.718273
HORVU.MOREX.r2.3HG0227990	0.765602	0.750263
HORVU.MOREX.r2.3HG0228140	0.740456	0.753954
HORVU.MOREX.r2.3HG0228290	0.891611	0.823233
HORVU.MOREX.r2.3HG0228380	0.665637	0.75477
HORVU.MOREX.r2.3HG0229140	0.801836	0.664583
HORVU.MOREX.r2.3HG0229450	0.928643	0.901764
HORVU.MOREX.r2.3HG0229690	0.734525	0.689605
HORVU.MOREX.r2.3HG0229820	0.927674	0.870525
HORVU.MOREX.r2.3HG0230770	0.723763	0.743388
HORVU.MOREX.r2.3HG0231420	0.697399	0.798334
HORVU.MOREX.r2.3HG0231430	0.787234	0.770337
HORVU.MOREX.r2.3HG0231480	0.757305	0.703661
HORVU.MOREX.r2.3HG0231680	0.763966	0.717894
HORVU.MOREX.r2.3HG0232070	0.725574	0.807939
HORVU.MOREX.r2.3HG0232110	0.773235	0.6815
HORVU.MOREX.r2.3HG0232150	0.91781	0.896911
HORVU.MOREX.r2.3HG0232160	0.740081	0.72939
HORVU.MOREX.r2.3HG0232190	0.758789	0.81439
HORVU.MOREX.r2.3HG0232740	0.799128	0.723486
HORVU.MOREX.r2.3HG0232920	0.878895	0.830824
HORVU.MOREX.r2.3HG0233170	0.657105	0.665753
HORVU.MOREX.r2.3HG0233190	0.778489	0.745879
HORVU.MOREX.r2.3HG0233260	0.800843	0.807159
HORVU.MOREX.r2.3HG0233270	0.81752	0.7892
HORVU.MOREX.r2.3HG0233380	0.781906	0.679357
HORVU.MOREX.r2.3HG0233390	0.896296	0.817063
HORVU.MOREX.r2.3HG0233440	0.859395	0.865387
HORVU.MOREX.r2.3HG0233630	0.88149	0.851718
HORVU.MOREX.r2.3HG0233950	0.876378	0.883706
HORVU.MOREX.r2.3HG0234320	0.781229	0.701731
HORVU.MOREX.r2.3HG0234390	0.726721	0.679551
HORVU.MOREX.r2.3HG0234450	0.791913	0.788527
HORVU.MOREX.r2.3HG0234900	0.78314	0.821657
HORVU.MOREX.r2.3HG0235300	0.842497	0.80733
HORVU.MOREX.r2.3HG0235440	0.737477	0.720224
HORVU.MOREX.r2.3HG0235520	0.773783	0.726268
HORVU.MOREX.r2.3HG0235630	0.78992	0.739075
HORVU.MOREX.r2.3HG0235650	0.881922	0.793128
HORVU.MOREX.r2.3HG0236180	0.791398	0.790802
HORVU.MOREX.r2.3HG0236300	0.730271	0.707114
HORVU.MOREX.r2.3HG0236590	0.65996	0.744431
HORVU.MOREX.r2.3HG0236770	0.837618	0.79047
HORVU.MOREX.r2.3HG0237090	0.857656	0.823174
HORVU.MOREX.r2.3HG0237240	0.718249	0.738871
HORVU.MOREX.r2.3HG0237260	0.843396	0.791213
HORVU.MOREX.r2.3HG0237490	0.951748	0.973437
HORVU.MOREX.r2.3HG0237580	0.739429	0.657375
HORVU.MOREX.r2.3HG0237800	0.701669	0.722653
HORVU.MOREX.r2.3HG0237850	0.759417	0.736815
HORVU.MOREX.r2.3HG0237870	0.740888	0.767571
HORVU.MOREX.r2.3HG0238160	0.801929	0.78549
HORVU.MOREX.r2.3HG0238270	0.877918	0.836424
HORVU.MOREX.r2.3HG0238520	0.926004	0.884374
HORVU.MOREX.r2.3HG0238830	0.886609	0.848752
HORVU.MOREX.r2.3HG0238960	0.827552	0.756783
HORVU.MOREX.r2.3HG0239130	0.651742	0.767006
HORVU.MOREX.r2.3HG0239880	0.846718	0.859308
HORVU.MOREX.r2.3HG0239970	0.799599	0.716273
HORVU.MOREX.r2.3HG0240100	0.894687	0.78811
HORVU.MOREX.r2.3HG0240130	0.755604	0.690471
HORVU.MOREX.r2.3HG0240200	0.778362	0.698071
HORVU.MOREX.r2.3HG0240210	0.861127	0.854587
HORVU.MOREX.r2.3HG0241080	0.840333	0.896312
HORVU.MOREX.r2.3HG0241140	0.870782	0.825507
HORVU.MOREX.r2.3HG0241160	0.67743	0.651724
HORVU.MOREX.r2.3HG0241170	0.67743	0.651724
HORVU.MOREX.r2.3HG0241180	0.910747	0.827677
HORVU.MOREX.r2.3HG0241420	0.847751	0.777893
HORVU.MOREX.r2.3HG0241730	0.829869	0.797818
HORVU.MOREX.r2.3HG0241790	0.733727	0.813705
HORVU.MOREX.r2.3HG0242990	0.844508	0.793698
HORVU.MOREX.r2.3HG0243030	0.884981	0.878781
HORVU.MOREX.r2.3HG0243270	0.720553	0.735036
HORVU.MOREX.r2.3HG0243290	0.719057	0.773429
HORVU.MOREX.r2.3HG0243750	0.808004	0.777182
HORVU.MOREX.r2.3HG0244490	0.824731	0.813193
HORVU.MOREX.r2.3HG0244800	0.776979	0.651702
HORVU.MOREX.r2.3HG0245070	0.700332	0.658137
HORVU.MOREX.r2.3HG0245500	0.670035	0.773876
HORVU.MOREX.r2.3HG0245640	0.909442	0.887482
HORVU.MOREX.r2.3HG0245700	0.857813	0.805434
HORVU.MOREX.r2.3HG0245730	0.767931	0.733409
HORVU.MOREX.r2.3HG0245810	0.882838	0.873401
HORVU.MOREX.r2.3HG0245880	0.740925	0.817993
HORVU.MOREX.r2.3HG0246000	0.755436	0.729445
HORVU.MOREX.r2.3HG0246220	0.853822	0.846618
HORVU.MOREX.r2.3HG0246760	0.948017	0.948309
HORVU.MOREX.r2.3HG0246820	0.788891	0.787947
HORVU.MOREX.r2.3HG0246890	0.774475	0.757529
HORVU.MOREX.r2.3HG0246920	0.717775	0.824543
HORVU.MOREX.r2.3HG0246930	0.764957	0.719888
HORVU.MOREX.r2.3HG0247030	0.77583	0.71414
HORVU.MOREX.r2.3HG0247070	0.75222	0.742857
HORVU.MOREX.r2.3HG0247430	0.755987	0.781742
HORVU.MOREX.r2.3HG0247440	0.849195	0.821751
HORVU.MOREX.r2.3HG0247500	0.741595	0.77646
HORVU.MOREX.r2.3HG0247620	0.729473	0.708235
HORVU.MOREX.r2.3HG0247740	0.789642	0.706245
HORVU.MOREX.r2.3HG0247750	0.870976	0.8434
HORVU.MOREX.r2.3HG0247870	0.885865	0.824064
HORVU.MOREX.r2.3HG0247910	0.724264	0.655361
HORVU.MOREX.r2.3HG0247980	0.795098	0.722121
HORVU.MOREX.r2.3HG0247990	0.844029	0.83625
HORVU.MOREX.r2.3HG0248430	0.798967	0.700224
HORVU.MOREX.r2.3HG0248500	0.702167	0.665795
HORVU.MOREX.r2.3HG0249080	0.767585	0.697207
HORVU.MOREX.r2.3HG0249090	0.732385	0.696884
HORVU.MOREX.r2.3HG0249100	0.783388	0.802815
HORVU.MOREX.r2.3HG0249160	0.770062	0.724636
HORVU.MOREX.r2.3HG0249470	0.840799	0.831092
HORVU.MOREX.r2.3HG0249720	0.786331	0.701169
HORVU.MOREX.r2.3HG0249800	0.902842	0.878936
HORVU.MOREX.r2.3HG0249940	0.768993	0.778439
HORVU.MOREX.r2.3HG0250200	0.821651	0.861176
HORVU.MOREX.r2.3HG0250360	0.774797	0.704703
HORVU.MOREX.r2.3HG0250610	0.74509	0.681211
HORVU.MOREX.r2.3HG0251150	0.731579	0.670683
HORVU.MOREX.r2.3HG0251440	0.809851	0.817957
HORVU.MOREX.r2.3HG0251790	0.771711	0.806935
HORVU.MOREX.r2.3HG0251960	0.788919	0.696262
HORVU.MOREX.r2.3HG0252060	0.829946	0.860257
HORVU.MOREX.r2.3HG0252600	0.719744	0.683705
HORVU.MOREX.r2.3HG0252630	0.733191	0.740002
HORVU.MOREX.r2.3HG0252830	0.711789	0.70522
HORVU.MOREX.r2.3HG0252840	0.681083	0.711729
HORVU.MOREX.r2.3HG0253010	0.772359	0.725991
HORVU.MOREX.r2.3HG0253050	0.81248	0.830887
HORVU.MOREX.r2.3HG0253060	0.905823	0.932332
HORVU.MOREX.r2.3HG0253110	0.891647	0.845298
HORVU.MOREX.r2.3HG0253320	0.939492	0.923375
HORVU.MOREX.r2.3HG0253360	0.823253	0.826523
HORVU.MOREX.r2.3HG0253370	0.853634	0.826348
HORVU.MOREX.r2.3HG0253550	0.791787	0.871262
HORVU.MOREX.r2.3HG0253580	0.807125	0.840318
HORVU.MOREX.r2.3HG0253700	0.766129	0.771009
HORVU.MOREX.r2.3HG0254110	0.782691	0.765122
HORVU.MOREX.r2.3HG0254300	0.669213	0.653531
HORVU.MOREX.r2.3HG0254350	0.860511	0.86169
HORVU.MOREX.r2.3HG0254560	0.816677	0.868315
HORVU.MOREX.r2.3HG0254780	0.717185	0.692064
HORVU.MOREX.r2.3HG0254990	0.852921	0.854483
HORVU.MOREX.r2.3HG0255010	0.795682	0.716109
HORVU.MOREX.r2.3HG0255120	0.875688	0.903886
HORVU.MOREX.r2.3HG0255130	0.850502	0.846108
HORVU.MOREX.r2.3HG0255360	0.843433	0.756793
HORVU.MOREX.r2.3HG0255590	0.70792	0.709851
HORVU.MOREX.r2.3HG0255650	0.768969	0.692792
HORVU.MOREX.r2.3HG0255760	0.796634	0.768766
HORVU.MOREX.r2.3HG0255800	0.759573	0.737971
HORVU.MOREX.r2.3HG0255810	0.688876	0.707797
HORVU.MOREX.r2.3HG0256090	0.80333	0.749024
HORVU.MOREX.r2.3HG0256170	0.815029	0.71393
HORVU.MOREX.r2.3HG0256870	0.652582	0.676877
HORVU.MOREX.r2.3HG0257170	0.868959	0.86857
HORVU.MOREX.r2.3HG0257440	0.694966	0.652069
HORVU.MOREX.r2.3HG0257650	0.775951	0.715498
HORVU.MOREX.r2.3HG0257710	0.823073	0.733802
HORVU.MOREX.r2.3HG0257800	0.951844	0.898902
HORVU.MOREX.r2.3HG0257860	0.690582	0.659149
HORVU.MOREX.r2.3HG0257900	0.668578	0.67868
HORVU.MOREX.r2.3HG0258130	0.809886	0.670615
HORVU.MOREX.r2.3HG0258140	0.83769	0.770751
HORVU.MOREX.r2.3HG0258250	0.854955	0.83783
HORVU.MOREX.r2.3HG0258450	0.672928	0.780026
HORVU.MOREX.r2.3HG0258810	0.78072	0.717996
HORVU.MOREX.r2.3HG0259040	0.784473	0.739153
HORVU.MOREX.r2.3HG0259240	0.796205	0.691246
HORVU.MOREX.r2.3HG0259270	0.698673	0.657176
HORVU.MOREX.r2.3HG0259300	0.759845	0.705902
HORVU.MOREX.r2.3HG0259460	0.863834	0.802198
HORVU.MOREX.r2.3HG0259640	0.860374	0.801917
HORVU.MOREX.r2.3HG0259730	0.681251	0.653911
HORVU.MOREX.r2.3HG0259780	0.715941	0.755167
HORVU.MOREX.r2.3HG0260240	0.757426	0.707939
HORVU.MOREX.r2.3HG0260290	0.735721	0.705279
HORVU.MOREX.r2.3HG0260430	0.674857	0.731702
HORVU.MOREX.r2.3HG0260450	0.756479	0.708326
HORVU.MOREX.r2.3HG0260630	0.860887	0.76486
HORVU.MOREX.r2.3HG0260780	0.73466	0.780987
HORVU.MOREX.r2.3HG0260790	0.738984	0.678634
HORVU.MOREX.r2.3HG0260850	0.867665	0.901966
HORVU.MOREX.r2.3HG0260920	0.757557	0.74279
HORVU.MOREX.r2.3HG0261030	0.856937	0.785482
HORVU.MOREX.r2.3HG0261200	0.81985	0.814524
HORVU.MOREX.r2.3HG0261450	0.767924	0.794707
HORVU.MOREX.r2.3HG0261740	0.770451	0.735947
HORVU.MOREX.r2.3HG0261960	0.670854	0.699579
HORVU.MOREX.r2.3HG0262060	0.916024	0.897517
HORVU.MOREX.r2.3HG0262150	0.711116	0.730245
HORVU.MOREX.r2.3HG0262550	0.671484	0.688039
HORVU.MOREX.r2.3HG0262600	0.901901	0.871874
HORVU.MOREX.r2.3HG0262990	0.790799	0.845884
HORVU.MOREX.r2.3HG0263250	0.735538	0.702068
HORVU.MOREX.r2.3HG0263370	0.674698	0.660549
HORVU.MOREX.r2.3HG0263460	0.727903	0.709703
HORVU.MOREX.r2.3HG0263480	0.845557	0.854111
HORVU.MOREX.r2.3HG0263780	0.651389	0.663564
HORVU.MOREX.r2.3HG0264090	0.734546	0.749366
HORVU.MOREX.r2.3HG0264880	0.792007	0.761728
HORVU.MOREX.r2.3HG0265710	0.771583	0.675442
HORVU.MOREX.r2.3HG0265740	0.866769	0.807054
HORVU.MOREX.r2.3HG0265950	0.709131	0.698613
HORVU.MOREX.r2.3HG0266820	0.932718	0.940609
HORVU.MOREX.r2.3HG0266850	0.769063	0.723198
HORVU.MOREX.r2.3HG0267030	0.802207	0.808144
HORVU.MOREX.r2.3HG0267250	0.704514	0.653691
HORVU.MOREX.r2.3HG0267280	0.793212	0.733373
HORVU.MOREX.r2.3HG0267750	0.907059	0.830928
HORVU.MOREX.r2.3HG0268070	0.923912	0.91631
HORVU.MOREX.r2.3HG0268760	0.7007	0.70105
HORVU.MOREX.r2.3HG0268950	0.835656	0.777083
HORVU.MOREX.r2.3HG0269360	0.914314	0.849591
HORVU.MOREX.r2.3HG0269920	0.817815	0.824222
HORVU.MOREX.r2.3HG0270060	0.731784	0.654147
HORVU.MOREX.r2.3HG0270070	0.892342	0.877057
HORVU.MOREX.r2.3HG0270750	0.72335	0.701363
HORVU.MOREX.r2.3HG0270820	0.654406	0.657937
HORVU.MOREX.r2.3HG0270890	0.931813	0.860692
HORVU.MOREX.r2.3HG0270990	0.833999	0.762475
HORVU.MOREX.r2.3HG0271050	0.665124	0.689434
HORVU.MOREX.r2.3HG0271180	0.858765	0.776938
HORVU.MOREX.r2.3HG0271320	0.782879	0.738601
HORVU.MOREX.r2.3HG0271410	0.663435	0.683104
HORVU.MOREX.r2.3HG0271650	0.747397	0.656919
HORVU.MOREX.r2.3HG0271670	0.824494	0.824189
HORVU.MOREX.r2.3HG0271950	0.686176	0.767116
HORVU.MOREX.r2.3HG0272550	0.734809	0.713352
HORVU.MOREX.r2.3HG0272890	0.751662	0.701798
HORVU.MOREX.r2.3HG0273190	0.764264	0.770993
HORVU.MOREX.r2.3HG0273480	0.809311	0.674047
HORVU.MOREX.r2.3HG0273950	0.908968	0.881798
HORVU.MOREX.r2.3HG0273980	0.796615	0.842038
HORVU.MOREX.r2.3HG0274260	0.752825	0.687707
HORVU.MOREX.r2.3HG0274280	0.769029	0.705339
HORVU.MOREX.r2.3HG0274640	0.830012	0.78477
HORVU.MOREX.r2.3HG0274820	0.796838	0.803836
HORVU.MOREX.r2.3HG0275620	0.718041	0.689111
HORVU.MOREX.r2.3HG0275630	0.794188	0.743603
HORVU.MOREX.r2.3HG0275720	0.806444	0.75788
HORVU.MOREX.r2.3HG0275770	0.685369	0.709629
HORVU.MOREX.r2.4HG0275890	0.746828	0.815582
HORVU.MOREX.r2.4HG0276040	0.888161	0.877946
HORVU.MOREX.r2.4HG0276280	0.842855	0.857657
HORVU.MOREX.r2.4HG0276640	0.844467	0.81003
HORVU.MOREX.r2.4HG0277100	0.73322	0.72124
HORVU.MOREX.r2.4HG0277250	0.651138	0.674405
HORVU.MOREX.r2.4HG0277330	0.804343	0.816772
HORVU.MOREX.r2.4HG0277720	0.764753	0.807222
HORVU.MOREX.r2.4HG0277770	0.680306	0.701626
HORVU.MOREX.r2.4HG0277890	0.75794	0.726925
HORVU.MOREX.r2.4HG0278110	0.680608	0.669478
HORVU.MOREX.r2.4HG0278230	0.883299	0.776078
HORVU.MOREX.r2.4HG0278760	0.795804	0.768872
HORVU.MOREX.r2.4HG0278840	0.778921	0.81757
HORVU.MOREX.r2.4HG0279010	0.730988	0.775625
HORVU.MOREX.r2.4HG0279260	0.718488	0.654201
HORVU.MOREX.r2.4HG0279480	0.945078	0.872165
HORVU.MOREX.r2.4HG0279770	0.918853	0.838366
HORVU.MOREX.r2.4HG0280100	0.913248	0.828634
HORVU.MOREX.r2.4HG0280220	0.907012	0.864035
HORVU.MOREX.r2.4HG0280410	0.788817	0.670868
HORVU.MOREX.r2.4HG0281020	0.886635	0.899658
HORVU.MOREX.r2.4HG0281040	0.708424	0.773012
HORVU.MOREX.r2.4HG0281090	0.960781	0.891748
HORVU.MOREX.r2.4HG0281100	0.691987	0.6823
HORVU.MOREX.r2.4HG0281140	0.90205	0.875523
HORVU.MOREX.r2.4HG0281210	0.839212	0.842758
HORVU.MOREX.r2.4HG0281240	0.697736	0.778796
HORVU.MOREX.r2.4HG0281260	0.769473	0.853351
HORVU.MOREX.r2.4HG0281760	0.874282	0.861674
HORVU.MOREX.r2.4HG0281770	0.751284	0.693746
HORVU.MOREX.r2.4HG0281790	0.791109	0.714914
HORVU.MOREX.r2.4HG0281870	0.805265	0.87054
HORVU.MOREX.r2.4HG0282010	0.966583	0.942504
HORVU.MOREX.r2.4HG0282360	0.739322	0.66062
HORVU.MOREX.r2.4HG0282440	0.744185	0.685898
HORVU.MOREX.r2.4HG0282570	0.825255	0.790258
HORVU.MOREX.r2.4HG0282600	0.804088	0.725556
HORVU.MOREX.r2.4HG0282690	0.739974	0.665572
HORVU.MOREX.r2.4HG0282730	0.770629	0.733545
HORVU.MOREX.r2.4HG0283030	0.715152	0.685987
HORVU.MOREX.r2.4HG0283050	0.744507	0.739907
HORVU.MOREX.r2.4HG0283340	0.832305	0.829791
HORVU.MOREX.r2.4HG0283480	0.790795	0.747199
HORVU.MOREX.r2.4HG0283630	0.868213	0.79237
HORVU.MOREX.r2.4HG0283830	0.728382	0.661432
HORVU.MOREX.r2.4HG0284300	0.707793	0.659359
HORVU.MOREX.r2.4HG0284310	0.774629	0.651659
HORVU.MOREX.r2.4HG0284400	0.780664	0.754842
HORVU.MOREX.r2.4HG0284540	0.686504	0.65548
HORVU.MOREX.r2.4HG0284720	0.717307	0.681273
HORVU.MOREX.r2.4HG0284810	0.690623	0.727892
HORVU.MOREX.r2.4HG0284840	0.855045	0.82532
HORVU.MOREX.r2.4HG0285420	0.691116	0.669165
HORVU.MOREX.r2.4HG0285500	0.860935	0.884797
HORVU.MOREX.r2.4HG0286540	0.680526	0.662155
HORVU.MOREX.r2.4HG0286790	0.860791	0.796981
HORVU.MOREX.r2.4HG0286960	0.790191	0.801874
HORVU.MOREX.r2.4HG0287700	0.70789	0.71922
HORVU.MOREX.r2.4HG0287830	0.904435	0.953056
HORVU.MOREX.r2.4HG0287960	0.677707	0.66233
HORVU.MOREX.r2.4HG0288000	0.794416	0.724751
HORVU.MOREX.r2.4HG0288140	0.776895	0.698886
HORVU.MOREX.r2.4HG0288210	0.751239	0.723542
HORVU.MOREX.r2.4HG0288260	0.738525	0.716049
HORVU.MOREX.r2.4HG0288330	0.848792	0.786844
HORVU.MOREX.r2.4HG0288410	0.814928	0.726886
HORVU.MOREX.r2.4HG0288500	0.73511	0.705377
HORVU.MOREX.r2.4HG0288510	0.932262	0.881507
HORVU.MOREX.r2.4HG0288630	0.772913	0.722226
HORVU.MOREX.r2.4HG0289210	0.740005	0.852107
HORVU.MOREX.r2.4HG0289270	0.80726	0.76137
HORVU.MOREX.r2.4HG0289500	0.762708	0.788
HORVU.MOREX.r2.4HG0289790	0.844579	0.763679
HORVU.MOREX.r2.4HG0289880	0.869086	0.904595
HORVU.MOREX.r2.4HG0289900	0.74672	0.687593
HORVU.MOREX.r2.4HG0290130	0.728211	0.745891
HORVU.MOREX.r2.4HG0290170	0.918069	0.887095
HORVU.MOREX.r2.4HG0290900	0.743615	0.710716
HORVU.MOREX.r2.4HG0291230	0.704831	0.785407
HORVU.MOREX.r2.4HG0291260	0.937791	0.874301
HORVU.MOREX.r2.4HG0291410	0.816472	0.807243
HORVU.MOREX.r2.4HG0291420	0.920096	0.862861
HORVU.MOREX.r2.4HG0291540	0.830941	0.843541
HORVU.MOREX.r2.4HG0291710	0.765938	0.762478
HORVU.MOREX.r2.4HG0291840	0.771979	0.741744
HORVU.MOREX.r2.4HG0291970	0.89302	0.888026
HORVU.MOREX.r2.4HG0292570	0.65049	0.667192
HORVU.MOREX.r2.4HG0292690	0.922028	0.847682
HORVU.MOREX.r2.4HG0293490	0.742961	0.708861
HORVU.MOREX.r2.4HG0294250	0.840929	0.920391
HORVU.MOREX.r2.4HG0294280	0.847911	0.789351
HORVU.MOREX.r2.4HG0294290	0.672002	0.65371
HORVU.MOREX.r2.4HG0294400	0.715605	0.722167
HORVU.MOREX.r2.4HG0294690	0.748784	0.719726
HORVU.MOREX.r2.4HG0295070	0.77104	0.770278
HORVU.MOREX.r2.4HG0295220	0.804798	0.734312
HORVU.MOREX.r2.4HG0295570	0.953342	0.903358
HORVU.MOREX.r2.4HG0295680	0.7904	0.730423
HORVU.MOREX.r2.4HG0295930	0.935471	0.830579
HORVU.MOREX.r2.4HG0296160	0.892107	0.912435
HORVU.MOREX.r2.4HG0296170	0.774908	0.760165
HORVU.MOREX.r2.4HG0296270	0.726235	0.682289
HORVU.MOREX.r2.4HG0296600	0.807096	0.691287
HORVU.MOREX.r2.4HG0296940	0.757234	0.79733
HORVU.MOREX.r2.4HG0297010	0.798379	0.79557
HORVU.MOREX.r2.4HG0297140	0.848686	0.789273
HORVU.MOREX.r2.4HG0297270	0.798428	0.791045
HORVU.MOREX.r2.4HG0297320	0.754161	0.724063
HORVU.MOREX.r2.4HG0297650	0.713738	0.702584
HORVU.MOREX.r2.4HG0297730	0.659285	0.698383
HORVU.MOREX.r2.4HG0297980	0.807372	0.873256
HORVU.MOREX.r2.4HG0298050	0.764903	0.653703
HORVU.MOREX.r2.4HG0298100	0.784815	0.717471
HORVU.MOREX.r2.4HG0298140	0.714766	0.696512
HORVU.MOREX.r2.4HG0299080	0.798425	0.697963
HORVU.MOREX.r2.4HG0299430	0.798374	0.710724
HORVU.MOREX.r2.4HG0299440	0.774502	0.670456
HORVU.MOREX.r2.4HG0299780	0.906291	0.806055
HORVU.MOREX.r2.4HG0300530	0.713948	0.744045
HORVU.MOREX.r2.4HG0301070	0.777773	0.743186
HORVU.MOREX.r2.4HG0301490	0.827647	0.809851
HORVU.MOREX.r2.4HG0302370	0.73813	0.701733
HORVU.MOREX.r2.4HG0302490	0.707039	0.727702
HORVU.MOREX.r2.4HG0302600	0.701501	0.689939
HORVU.MOREX.r2.4HG0303230	0.843292	0.81119
HORVU.MOREX.r2.4HG0303300	0.739753	0.709324
HORVU.MOREX.r2.4HG0303360	0.740115	0.706623
HORVU.MOREX.r2.4HG0303480	0.680109	0.678704
HORVU.MOREX.r2.4HG0303540	0.869397	0.828882
HORVU.MOREX.r2.4HG0303580	0.848275	0.880029
HORVU.MOREX.r2.4HG0303620	0.826396	0.795452
HORVU.MOREX.r2.4HG0304340	0.696887	0.72746
HORVU.MOREX.r2.4HG0304810	0.820517	0.741802
HORVU.MOREX.r2.4HG0305820	0.73118	0.699432
HORVU.MOREX.r2.4HG0306060	0.839944	0.744752
HORVU.MOREX.r2.4HG0306330	0.854607	0.78275
HORVU.MOREX.r2.4HG0307030	0.857651	0.827026
HORVU.MOREX.r2.4HG0307080	0.718427	0.672642
HORVU.MOREX.r2.4HG0307350	0.719249	0.657069
HORVU.MOREX.r2.4HG0307390	0.906945	0.857937
HORVU.MOREX.r2.4HG0307580	0.885853	0.825046
HORVU.MOREX.r2.4HG0307650	0.899145	0.86221
HORVU.MOREX.r2.4HG0308370	0.76725	0.752707
HORVU.MOREX.r2.4HG0308470	0.8146	0.707229
HORVU.MOREX.r2.4HG0308580	0.858532	0.760695
HORVU.MOREX.r2.4HG0309210	0.740999	0.790427
HORVU.MOREX.r2.4HG0309490	0.673277	0.667748
HORVU.MOREX.r2.4HG0309820	0.957877	0.891411
HORVU.MOREX.r2.4HG0309840	0.661156	0.720124
HORVU.MOREX.r2.4HG0310040	0.806373	0.806509
HORVU.MOREX.r2.4HG0310090	0.783357	0.793491
HORVU.MOREX.r2.4HG0311480	0.71174	0.721548
HORVU.MOREX.r2.4HG0312080	0.799828	0.68966
HORVU.MOREX.r2.4HG0312490	0.843595	0.863353
HORVU.MOREX.r2.4HG0312520	0.84544	0.816554
HORVU.MOREX.r2.4HG0313220	0.803127	0.770153
HORVU.MOREX.r2.4HG0313550	0.814539	0.81116
HORVU.MOREX.r2.4HG0313770	0.76819	0.730162
HORVU.MOREX.r2.4HG0314120	0.739843	0.69951
HORVU.MOREX.r2.4HG0314260	0.820109	0.678906
HORVU.MOREX.r2.4HG0314400	0.755999	0.784051
HORVU.MOREX.r2.4HG0314460	0.851276	0.801674
HORVU.MOREX.r2.4HG0314500	0.777047	0.769316
HORVU.MOREX.r2.4HG0314830	0.876561	0.911529
HORVU.MOREX.r2.4HG0314840	0.763322	0.66543
HORVU.MOREX.r2.4HG0314940	0.782253	0.66237
HORVU.MOREX.r2.4HG0315000	0.815064	0.776763
HORVU.MOREX.r2.4HG0315120	0.813801	0.794045
HORVU.MOREX.r2.4HG0315130	0.91499	0.905495
HORVU.MOREX.r2.4HG0315310	0.723408	0.652898
HORVU.MOREX.r2.4HG0315640	0.805369	0.780937
HORVU.MOREX.r2.4HG0315650	0.792382	0.756295
HORVU.MOREX.r2.4HG0315830	0.864219	0.880373
HORVU.MOREX.r2.4HG0316030	0.894831	0.856464
HORVU.MOREX.r2.4HG0316160	0.898166	0.840085
HORVU.MOREX.r2.4HG0316230	0.781613	0.776368
HORVU.MOREX.r2.4HG0316370	0.792388	0.801875
HORVU.MOREX.r2.4HG0316430	0.804469	0.798413
HORVU.MOREX.r2.4HG0316930	0.781959	0.725541
HORVU.MOREX.r2.4HG0317050	0.691108	0.669869
HORVU.MOREX.r2.4HG0317200	0.818534	0.697834
HORVU.MOREX.r2.4HG0317430	0.820451	0.721417
HORVU.MOREX.r2.4HG0317590	0.822752	0.79253
HORVU.MOREX.r2.4HG0317730	0.685457	0.666195
HORVU.MOREX.r2.4HG0317820	0.795193	0.702776
HORVU.MOREX.r2.4HG0317930	0.715721	0.664999
HORVU.MOREX.r2.4HG0318060	0.854441	0.803041
HORVU.MOREX.r2.4HG0318110	0.915389	0.874703
HORVU.MOREX.r2.4HG0318250	0.874157	0.803767
HORVU.MOREX.r2.4HG0318290	0.670937	0.683609
HORVU.MOREX.r2.4HG0318300	0.684064	0.709782
HORVU.MOREX.r2.4HG0318370	0.75013	0.800601
HORVU.MOREX.r2.4HG0318970	0.677385	0.689838
HORVU.MOREX.r2.4HG0319020	0.77244	0.662662
HORVU.MOREX.r2.4HG0319240	0.8043	0.743867
HORVU.MOREX.r2.4HG0319260	0.741574	0.761875
HORVU.MOREX.r2.4HG0319410	0.8853	0.793214
HORVU.MOREX.r2.4HG0319480	0.857194	0.794033
HORVU.MOREX.r2.4HG0319700	0.870737	0.769497
HORVU.MOREX.r2.4HG0319820	0.664677	0.784425
HORVU.MOREX.r2.4HG0319840	0.7604	0.806637
HORVU.MOREX.r2.4HG0319870	0.657866	0.721031
HORVU.MOREX.r2.4HG0320340	0.898902	0.822902
HORVU.MOREX.r2.4HG0320350	0.730297	0.765594
HORVU.MOREX.r2.4HG0320400	0.694243	0.807617
HORVU.MOREX.r2.4HG0320470	0.705123	0.715668
HORVU.MOREX.r2.4HG0320490	0.762511	0.745423
HORVU.MOREX.r2.4HG0320500	0.890988	0.866058
HORVU.MOREX.r2.4HG0320720	0.659108	0.745943
HORVU.MOREX.r2.4HG0320840	0.733253	0.705753
HORVU.MOREX.r2.4HG0320890	0.735051	0.713426
HORVU.MOREX.r2.4HG0321030	0.688045	0.6943
HORVU.MOREX.r2.4HG0321070	0.677252	0.67011
HORVU.MOREX.r2.4HG0321130	0.787671	0.715864
HORVU.MOREX.r2.4HG0321190	0.826666	0.764796
HORVU.MOREX.r2.4HG0321340	0.862707	0.899578
HORVU.MOREX.r2.4HG0321350	0.889392	0.866428
HORVU.MOREX.r2.4HG0321380	0.922072	0.852066
HORVU.MOREX.r2.4HG0321810	0.724823	0.658207
HORVU.MOREX.r2.4HG0321860	0.835114	0.722588
HORVU.MOREX.r2.4HG0321940	0.802468	0.814623
HORVU.MOREX.r2.4HG0322130	0.823159	0.877337
HORVU.MOREX.r2.4HG0322360	0.847032	0.733369
HORVU.MOREX.r2.4HG0322690	0.862692	0.821367
HORVU.MOREX.r2.4HG0323120	0.87937	0.820986
HORVU.MOREX.r2.4HG0323420	0.781247	0.742375
HORVU.MOREX.r2.4HG0323570	0.853246	0.85775
HORVU.MOREX.r2.4HG0323760	0.676115	0.750616
HORVU.MOREX.r2.4HG0324030	0.846833	0.903761
HORVU.MOREX.r2.4HG0324060	0.84334	0.853331
HORVU.MOREX.r2.4HG0324320	0.756606	0.827359
HORVU.MOREX.r2.4HG0324330	0.715288	0.651572
HORVU.MOREX.r2.4HG0324430	0.791514	0.662504
HORVU.MOREX.r2.4HG0324550	0.873958	0.836415
HORVU.MOREX.r2.4HG0324820	0.832064	0.81873
HORVU.MOREX.r2.4HG0324860	0.712432	0.664392
HORVU.MOREX.r2.4HG0325400	0.705113	0.667614
HORVU.MOREX.r2.4HG0325410	0.768692	0.715046
HORVU.MOREX.r2.4HG0325590	0.830018	0.685753
HORVU.MOREX.r2.4HG0325660	0.801263	0.7634
HORVU.MOREX.r2.4HG0325840	0.864323	0.910907
HORVU.MOREX.r2.4HG0326110	0.820554	0.801604
HORVU.MOREX.r2.4HG0326250	0.825082	0.761528
HORVU.MOREX.r2.4HG0326710	0.771539	0.713276
HORVU.MOREX.r2.4HG0326780	0.768435	0.713588
HORVU.MOREX.r2.4HG0326900	0.757276	0.677184
HORVU.MOREX.r2.4HG0326920	0.806457	0.725427
HORVU.MOREX.r2.4HG0326980	0.826959	0.845552
HORVU.MOREX.r2.4HG0327060	0.731524	0.689262
HORVU.MOREX.r2.4HG0327170	0.707208	0.711551
HORVU.MOREX.r2.4HG0327430	0.911193	0.924207
HORVU.MOREX.r2.4HG0327720	0.798097	0.73798
HORVU.MOREX.r2.4HG0327760	0.711363	0.690039
HORVU.MOREX.r2.4HG0327880	0.905493	0.891262
HORVU.MOREX.r2.4HG0327910	0.759464	0.744523
HORVU.MOREX.r2.4HG0328240	0.687585	0.710957
HORVU.MOREX.r2.4HG0328630	0.878028	0.759534
HORVU.MOREX.r2.4HG0328640	0.73864	0.731258
HORVU.MOREX.r2.4HG0329040	0.71359	0.662041
HORVU.MOREX.r2.4HG0329110	0.788334	0.741735
HORVU.MOREX.r2.4HG0329400	0.789338	0.784361
HORVU.MOREX.r2.4HG0329480	0.91776	0.933077
HORVU.MOREX.r2.4HG0329510	0.81649	0.855198
HORVU.MOREX.r2.4HG0329560	0.82072	0.732466
HORVU.MOREX.r2.4HG0329590	0.776269	0.80329
HORVU.MOREX.r2.4HG0329640	0.891575	0.866326
HORVU.MOREX.r2.4HG0329770	0.733954	0.675113
HORVU.MOREX.r2.4HG0330500	0.800926	0.754726
HORVU.MOREX.r2.4HG0330680	0.826628	0.746892
HORVU.MOREX.r2.4HG0331060	0.718346	0.69391
HORVU.MOREX.r2.4HG0331210	0.710873	0.758694
HORVU.MOREX.r2.4HG0331220	0.721038	0.712594
HORVU.MOREX.r2.4HG0331900	0.792059	0.693776
HORVU.MOREX.r2.4HG0331960	0.749883	0.679679
HORVU.MOREX.r2.4HG0332140	0.855959	0.775081
HORVU.MOREX.r2.4HG0332480	0.879403	0.859366
HORVU.MOREX.r2.4HG0332500	0.690669	0.682895
HORVU.MOREX.r2.4HG0332850	0.698313	0.668428
HORVU.MOREX.r2.4HG0332870	0.837746	0.833856
HORVU.MOREX.r2.4HG0332910	0.690488	0.664021
HORVU.MOREX.r2.4HG0333140	0.778997	0.729268
HORVU.MOREX.r2.4HG0333190	0.856062	0.770893
HORVU.MOREX.r2.4HG0333340	0.920268	0.951189
HORVU.MOREX.r2.4HG0333470	0.803616	0.736136
HORVU.MOREX.r2.4HG0333480	0.681136	0.680952
HORVU.MOREX.r2.4HG0333620	0.799982	0.82081
HORVU.MOREX.r2.4HG0333650	0.862046	0.880438
HORVU.MOREX.r2.4HG0333960	0.829897	0.740606
HORVU.MOREX.r2.4HG0334150	0.88167	0.885597
HORVU.MOREX.r2.4HG0334160	0.85778	0.782166
HORVU.MOREX.r2.4HG0334270	0.672433	0.722496
HORVU.MOREX.r2.4HG0334370	0.707606	0.798421
HORVU.MOREX.r2.4HG0334620	0.736332	0.774295
HORVU.MOREX.r2.4HG0334670	0.747846	0.696661
HORVU.MOREX.r2.4HG0334740	0.819492	0.867735
HORVU.MOREX.r2.4HG0334770	0.6638	0.727338
HORVU.MOREX.r2.4HG0335140	0.852856	0.854
HORVU.MOREX.r2.4HG0335240	0.771989	0.7112
HORVU.MOREX.r2.4HG0335550	0.676456	0.651383
HORVU.MOREX.r2.4HG0335670	0.903538	0.863781
HORVU.MOREX.r2.4HG0335810	0.748262	0.806935
HORVU.MOREX.r2.4HG0336080	0.852219	0.850403
HORVU.MOREX.r2.4HG0336830	0.740069	0.711869
HORVU.MOREX.r2.4HG0337230	0.861147	0.855504
HORVU.MOREX.r2.4HG0337280	0.780902	0.733037
HORVU.MOREX.r2.4HG0337290	0.876155	0.766426
HORVU.MOREX.r2.4HG0337320	0.67568	0.707354
HORVU.MOREX.r2.4HG0337410	0.700559	0.741654
HORVU.MOREX.r2.4HG0337460	0.821802	0.81393
HORVU.MOREX.r2.4HG0337610	0.905971	0.890338
HORVU.MOREX.r2.4HG0337620	0.801365	0.762114
HORVU.MOREX.r2.4HG0337810	0.766613	0.735576
HORVU.MOREX.r2.4HG0338120	0.829905	0.836459
HORVU.MOREX.r2.4HG0338240	0.687558	0.708625
HORVU.MOREX.r2.4HG0338290	0.794553	0.732479
HORVU.MOREX.r2.4HG0338820	0.915019	0.891892
HORVU.MOREX.r2.4HG0338950	0.87181	0.80536
HORVU.MOREX.r2.4HG0339010	0.750149	0.687226
HORVU.MOREX.r2.4HG0339250	0.702728	0.723196
HORVU.MOREX.r2.4HG0339550	0.824307	0.759483
HORVU.MOREX.r2.4HG0339580	0.88906	0.937122
HORVU.MOREX.r2.4HG0339940	0.881589	0.83227
HORVU.MOREX.r2.4HG0340750	0.821784	0.8149
HORVU.MOREX.r2.4HG0340780	0.811139	0.744169
HORVU.MOREX.r2.4HG0341440	0.829822	0.785511
HORVU.MOREX.r2.4HG0341570	0.840638	0.739145
HORVU.MOREX.r2.4HG0341990	0.713309	0.657725
HORVU.MOREX.r2.4HG0342100	0.875716	0.833569
HORVU.MOREX.r2.4HG0342190	0.696562	0.693174
HORVU.MOREX.r2.4HG0342350	0.762569	0.813208
HORVU.MOREX.r2.4HG0342710	0.745953	0.664132
HORVU.MOREX.r2.4HG0342830	0.727611	0.770299
HORVU.MOREX.r2.4HG0342920	0.91013	0.910919
HORVU.MOREX.r2.4HG0342940	0.847713	0.821165
HORVU.MOREX.r2.4HG0342970	0.844075	0.855022
HORVU.MOREX.r2.4HG0343110	0.79608	0.678395
HORVU.MOREX.r2.4HG0343140	0.754947	0.847818
HORVU.MOREX.r2.4HG0343290	0.819707	0.725876
HORVU.MOREX.r2.4HG0343610	0.661523	0.678576
HORVU.MOREX.r2.4HG0343640	0.967139	0.92433
HORVU.MOREX.r2.4HG0344040	0.835279	0.898871
HORVU.MOREX.r2.4HG0344120	0.771751	0.827812
HORVU.MOREX.r2.4HG0344400	0.701886	0.689893
HORVU.MOREX.r2.4HG0344690	0.698178	0.745968
HORVU.MOREX.r2.4HG0344950	0.807975	0.751176
HORVU.MOREX.r2.4HG0345240	0.764028	0.763745
HORVU.MOREX.r2.4HG0345320	0.672131	0.666304
HORVU.MOREX.r2.4HG0346510	0.793502	0.813168
HORVU.MOREX.r2.4HG0346590	0.725616	0.773883
HORVU.MOREX.r2.4HG0346790	0.781789	0.792741
HORVU.MOREX.r2.4HG0346810	0.760668	0.808
HORVU.MOREX.r2.4HG0346920	0.925403	0.830151
HORVU.MOREX.r2.4HG0346950	0.910584	0.848158
HORVU.MOREX.r2.4HG0347210	0.682231	0.702845
HORVU.MOREX.r2.4HG0347600	0.811004	0.705497
HORVU.MOREX.r2.4HG0347610	0.91045	0.89262
HORVU.MOREX.r2.4HG0347860	0.694231	0.654876
HORVU.MOREX.r2.4HG0347970	0.820331	0.842427
HORVU.MOREX.r2.4HG0348310	0.77468	0.676719
HORVU.MOREX.r2.4HG0348410	0.855124	0.807149
HORVU.MOREX.r2.4HG0348890	0.737379	0.805011
HORVU.MOREX.r2.4HG0349170	0.841685	0.885918
HORVU.MOREX.r2.4HG0349180	0.84868	0.878222
HORVU.MOREX.r2.5HG0349230	0.687543	0.663046
HORVU.MOREX.r2.5HG0349250	0.773195	0.669724
HORVU.MOREX.r2.5HG0349570	0.796852	0.888838
HORVU.MOREX.r2.5HG0349860	0.847077	0.762667
HORVU.MOREX.r2.5HG0350530	0.799929	0.778884
HORVU.MOREX.r2.5HG0350780	0.915277	0.932959
HORVU.MOREX.r2.5HG0350790	0.900312	0.816815
HORVU.MOREX.r2.5HG0351380	0.800689	0.810446
HORVU.MOREX.r2.5HG0351600	0.839899	0.845458
HORVU.MOREX.r2.5HG0351980	0.689716	0.676497
HORVU.MOREX.r2.5HG0352030	0.7506	0.718349
HORVU.MOREX.r2.5HG0352100	0.897722	0.882078
HORVU.MOREX.r2.5HG0352830	0.783889	0.738678
HORVU.MOREX.r2.5HG0353240	0.797395	0.67783
HORVU.MOREX.r2.5HG0353500	0.760026	0.67444
HORVU.MOREX.r2.5HG0354240	0.842474	0.86621
HORVU.MOREX.r2.5HG0354290	0.755817	0.689372
HORVU.MOREX.r2.5HG0354630	0.846314	0.859595
HORVU.MOREX.r2.5HG0354750	0.788459	0.661488
HORVU.MOREX.r2.5HG0354920	0.748697	0.85582
HORVU.MOREX.r2.5HG0355330	0.779925	0.771196
HORVU.MOREX.r2.5HG0355520	0.727886	0.702082
HORVU.MOREX.r2.5HG0355940	0.866687	0.809255
HORVU.MOREX.r2.5HG0356190	0.692569	0.706896
HORVU.MOREX.r2.5HG0356200	0.792618	0.801212
HORVU.MOREX.r2.5HG0356530	0.860473	0.823547
HORVU.MOREX.r2.5HG0356570	0.811758	0.69008
HORVU.MOREX.r2.5HG0356960	0.826722	0.79295
HORVU.MOREX.r2.5HG0357280	0.787816	0.705256
HORVU.MOREX.r2.5HG0357880	0.706542	0.658567
HORVU.MOREX.r2.5HG0358160	0.722307	0.66288
HORVU.MOREX.r2.5HG0358180	0.788582	0.753396
HORVU.MOREX.r2.5HG0358820	0.818175	0.860057
HORVU.MOREX.r2.5HG0359130	0.779858	0.734835
HORVU.MOREX.r2.5HG0359140	0.769535	0.732214
HORVU.MOREX.r2.5HG0359290	0.85693	0.761297
HORVU.MOREX.r2.5HG0359480	0.91097	0.895136
HORVU.MOREX.r2.5HG0359510	0.847313	0.805769
HORVU.MOREX.r2.5HG0360170	0.847123	0.76255
HORVU.MOREX.r2.5HG0360540	0.761293	0.688239
HORVU.MOREX.r2.5HG0360570	0.695243	0.671167
HORVU.MOREX.r2.5HG0361350	0.651806	0.668686
HORVU.MOREX.r2.5HG0361390	0.95785	0.913691
HORVU.MOREX.r2.5HG0361750	0.833912	0.893681
HORVU.MOREX.r2.5HG0361810	0.894905	0.871896
HORVU.MOREX.r2.5HG0361910	0.827264	0.848287
HORVU.MOREX.r2.5HG0362140	0.731914	0.664519
HORVU.MOREX.r2.5HG0363040	0.658076	0.670264
HORVU.MOREX.r2.5HG0363250	0.759402	0.685454
HORVU.MOREX.r2.5HG0363530	0.720128	0.655328
HORVU.MOREX.r2.5HG0363550	0.676451	0.674451
HORVU.MOREX.r2.5HG0363570	0.653698	0.715088
HORVU.MOREX.r2.5HG0363830	0.8581	0.864569
HORVU.MOREX.r2.5HG0363960	0.831515	0.849387
HORVU.MOREX.r2.5HG0364270	0.869222	0.812993
HORVU.MOREX.r2.5HG0364650	0.874276	0.811537
HORVU.MOREX.r2.5HG0364690	0.709805	0.716793
HORVU.MOREX.r2.5HG0364700	0.81251	0.769521
HORVU.MOREX.r2.5HG0364970	0.829908	0.882674
HORVU.MOREX.r2.5HG0365110	0.74243	0.674299
HORVU.MOREX.r2.5HG0365280	0.777024	0.783055
HORVU.MOREX.r2.5HG0365300	0.685858	0.68829
HORVU.MOREX.r2.5HG0365360	0.69943	0.76733
HORVU.MOREX.r2.5HG0365590	0.914712	0.913518
HORVU.MOREX.r2.5HG0365650	0.898847	0.842733
HORVU.MOREX.r2.5HG0365730	0.757201	0.757173
HORVU.MOREX.r2.5HG0365810	0.874885	0.784314
HORVU.MOREX.r2.5HG0365960	0.748067	0.661426
HORVU.MOREX.r2.5HG0366090	0.763272	0.703586
HORVU.MOREX.r2.5HG0366140	0.764371	0.702227
HORVU.MOREX.r2.5HG0366230	0.784283	0.835778
HORVU.MOREX.r2.5HG0366510	0.873046	0.87096
HORVU.MOREX.r2.5HG0366680	0.76467	0.76151
HORVU.MOREX.r2.5HG0367100	0.823997	0.696788
HORVU.MOREX.r2.5HG0367370	0.7293	0.692937
HORVU.MOREX.r2.5HG0367660	0.706923	0.691763
HORVU.MOREX.r2.5HG0367710	0.798757	0.779209
HORVU.MOREX.r2.5HG0367820	0.751141	0.715093
HORVU.MOREX.r2.5HG0367850	0.723114	0.682508
HORVU.MOREX.r2.5HG0367880	0.750521	0.71111
HORVU.MOREX.r2.5HG0367890	0.724578	0.683987
HORVU.MOREX.r2.5HG0367910	0.728285	0.692417
HORVU.MOREX.r2.5HG0367920	0.804201	0.752589
HORVU.MOREX.r2.5HG0368080	0.75219	0.662995
HORVU.MOREX.r2.5HG0368210	0.843218	0.832095
HORVU.MOREX.r2.5HG0368610	0.825412	0.812076
HORVU.MOREX.r2.5HG0368980	0.708969	0.656813
HORVU.MOREX.r2.5HG0368990	0.811254	0.763578
HORVU.MOREX.r2.5HG0369400	0.879252	0.851713
HORVU.MOREX.r2.5HG0369450	0.799779	0.787918
HORVU.MOREX.r2.5HG0369710	0.765383	0.712903
HORVU.MOREX.r2.5HG0369750	0.750588	0.664489
HORVU.MOREX.r2.5HG0369770	0.707337	0.695317
HORVU.MOREX.r2.5HG0369800	0.711984	0.691368
HORVU.MOREX.r2.5HG0369980	0.76452	0.732054
HORVU.MOREX.r2.5HG0370050	0.863788	0.872332
HORVU.MOREX.r2.5HG0370820	0.833299	0.782722
HORVU.MOREX.r2.5HG0370850	0.747461	0.713194
HORVU.MOREX.r2.5HG0370870	0.667796	0.655139
HORVU.MOREX.r2.5HG0371080	0.847593	0.856749
HORVU.MOREX.r2.5HG0372030	0.87138	0.796068
HORVU.MOREX.r2.5HG0372420	0.664704	0.670919
HORVU.MOREX.r2.5HG0372490	0.762089	0.738465
HORVU.MOREX.r2.5HG0373480	0.693855	0.73055
HORVU.MOREX.r2.5HG0373560	0.788219	0.683834
HORVU.MOREX.r2.5HG0373660	0.762804	0.682096
HORVU.MOREX.r2.5HG0374020	0.710484	0.662409
HORVU.MOREX.r2.5HG0374410	0.750306	0.686453
HORVU.MOREX.r2.5HG0374700	0.934672	0.882699
HORVU.MOREX.r2.5HG0374850	0.812838	0.677783
HORVU.MOREX.r2.5HG0374950	0.834789	0.792127
HORVU.MOREX.r2.5HG0375180	0.679928	0.751179
HORVU.MOREX.r2.5HG0375720	0.87555	0.776211
HORVU.MOREX.r2.5HG0375980	0.707909	0.653804
HORVU.MOREX.r2.5HG0376380	0.713282	0.677073
HORVU.MOREX.r2.5HG0376480	0.790827	0.734484
HORVU.MOREX.r2.5HG0376580	0.721594	0.658847
HORVU.MOREX.r2.5HG0376600	0.769518	0.744801
HORVU.MOREX.r2.5HG0376740	0.756325	0.67261
HORVU.MOREX.r2.5HG0377030	0.928534	0.837745
HORVU.MOREX.r2.5HG0377130	0.863934	0.79473
HORVU.MOREX.r2.5HG0377190	0.825483	0.875258
HORVU.MOREX.r2.5HG0377220	0.870474	0.806596
HORVU.MOREX.r2.5HG0377830	0.822279	0.869535
HORVU.MOREX.r2.5HG0377850	0.766931	0.657946
HORVU.MOREX.r2.5HG0378060	0.682425	0.705768
HORVU.MOREX.r2.5HG0378190	0.694398	0.677073
HORVU.MOREX.r2.5HG0378260	0.848774	0.845318
HORVU.MOREX.r2.5HG0378340	0.820569	0.719116
HORVU.MOREX.r2.5HG0378380	0.766976	0.715394
HORVU.MOREX.r2.5HG0378450	0.746176	0.720033
HORVU.MOREX.r2.5HG0378880	0.719256	0.657883
HORVU.MOREX.r2.5HG0379850	0.779894	0.765967
HORVU.MOREX.r2.5HG0380130	0.805914	0.847183
HORVU.MOREX.r2.5HG0380200	0.7542	0.740894
HORVU.MOREX.r2.5HG0380250	0.844971	0.748121
HORVU.MOREX.r2.5HG0380720	0.760749	0.817436
HORVU.MOREX.r2.5HG0380870	0.805619	0.848541
HORVU.MOREX.r2.5HG0381030	0.925789	0.826799
HORVU.MOREX.r2.5HG0381090	0.768139	0.791149
HORVU.MOREX.r2.5HG0381160	0.775196	0.744065
HORVU.MOREX.r2.5HG0381820	0.669176	0.728806
HORVU.MOREX.r2.5HG0381840	0.793152	0.687116
HORVU.MOREX.r2.5HG0381870	0.741669	0.677604
HORVU.MOREX.r2.5HG0382420	0.867773	0.900956
HORVU.MOREX.r2.5HG0382830	0.856805	0.79909
HORVU.MOREX.r2.5HG0382920	0.830146	0.773563
HORVU.MOREX.r2.5HG0383120	0.854903	0.875925
HORVU.MOREX.r2.5HG0383160	0.764301	0.727514
HORVU.MOREX.r2.5HG0383320	0.787634	0.666966
HORVU.MOREX.r2.5HG0383430	0.873881	0.823352
HORVU.MOREX.r2.5HG0383530	0.729749	0.719312
HORVU.MOREX.r2.5HG0383630	0.829122	0.846439
HORVU.MOREX.r2.5HG0383640	0.836746	0.791007
HORVU.MOREX.r2.5HG0383660	0.728374	0.812017
HORVU.MOREX.r2.5HG0383860	0.682572	0.708583
HORVU.MOREX.r2.5HG0383880	0.792525	0.858374
HORVU.MOREX.r2.5HG0384530	0.690522	0.653146
HORVU.MOREX.r2.5HG0385060	0.780493	0.670853
HORVU.MOREX.r2.5HG0385600	0.952038	0.886144
HORVU.MOREX.r2.5HG0386120	0.724271	0.651209
HORVU.MOREX.r2.5HG0386380	0.839208	0.803736
HORVU.MOREX.r2.5HG0386400	0.846513	0.849571
HORVU.MOREX.r2.5HG0386480	0.889705	0.867354
HORVU.MOREX.r2.5HG0386490	0.800388	0.760181
HORVU.MOREX.r2.5HG0387000	0.837029	0.768401
HORVU.MOREX.r2.5HG0387240	0.815784	0.83501
HORVU.MOREX.r2.5HG0387260	0.750698	0.684156
HORVU.MOREX.r2.5HG0387320	0.71875	0.66392
HORVU.MOREX.r2.5HG0387380	0.808097	0.837341
HORVU.MOREX.r2.5HG0387650	0.800853	0.699195
HORVU.MOREX.r2.5HG0387710	0.85064	0.829589
HORVU.MOREX.r2.5HG0387770	0.697316	0.669024
HORVU.MOREX.r2.5HG0387820	0.937348	0.914188
HORVU.MOREX.r2.5HG0387860	0.715149	0.708525
HORVU.MOREX.r2.5HG0387930	0.793935	0.696783
HORVU.MOREX.r2.5HG0388240	0.706116	0.667075
HORVU.MOREX.r2.5HG0388370	0.690576	0.783059
HORVU.MOREX.r2.5HG0388420	0.850337	0.848469
HORVU.MOREX.r2.5HG0388550	0.881	0.84647
HORVU.MOREX.r2.5HG0388570	0.836972	0.752857
HORVU.MOREX.r2.5HG0388970	0.854968	0.748726
HORVU.MOREX.r2.5HG0388980	0.693617	0.706668
HORVU.MOREX.r2.5HG0388990	0.927007	0.890293
HORVU.MOREX.r2.5HG0389120	0.858704	0.798837
HORVU.MOREX.r2.5HG0389150	0.871213	0.864618
HORVU.MOREX.r2.5HG0389410	0.834108	0.741382
HORVU.MOREX.r2.5HG0389420	0.825856	0.871022
HORVU.MOREX.r2.5HG0389580	0.710415	0.688262
HORVU.MOREX.r2.5HG0389880	0.790624	0.721483
HORVU.MOREX.r2.5HG0389980	0.661149	0.660622
HORVU.MOREX.r2.5HG0390240	0.777394	0.712316
HORVU.MOREX.r2.5HG0390580	0.894174	0.923524
HORVU.MOREX.r2.5HG0390630	0.91223	0.82695
HORVU.MOREX.r2.5HG0390780	0.825302	0.707787
HORVU.MOREX.r2.5HG0390860	0.867329	0.876267
HORVU.MOREX.r2.5HG0391750	0.774455	0.828077
HORVU.MOREX.r2.5HG0391900	0.814586	0.652824
HORVU.MOREX.r2.5HG0391910	0.80375	0.76979
HORVU.MOREX.r2.5HG0391920	0.878038	0.881057
HORVU.MOREX.r2.5HG0392010	0.752252	0.724486
HORVU.MOREX.r2.5HG0392060	0.664759	0.684843
HORVU.MOREX.r2.5HG0392250	0.706879	0.666236
HORVU.MOREX.r2.5HG0392360	0.721198	0.657556
HORVU.MOREX.r2.5HG0392470	0.750864	0.755308
HORVU.MOREX.r2.5HG0392510	0.786981	0.753084
HORVU.MOREX.r2.5HG0392580	0.86946	0.944071
HORVU.MOREX.r2.5HG0392740	0.760329	0.683387
HORVU.MOREX.r2.5HG0392790	0.754841	0.769067
HORVU.MOREX.r2.5HG0392900	0.811401	0.753809
HORVU.MOREX.r2.5HG0393070	0.953724	0.950857
HORVU.MOREX.r2.5HG0393300	0.884782	0.768982
HORVU.MOREX.r2.5HG0393650	0.800999	0.851694
HORVU.MOREX.r2.5HG0393830	0.713125	0.721378
HORVU.MOREX.r2.5HG0394310	0.792939	0.81486
HORVU.MOREX.r2.5HG0394580	0.769017	0.791465
HORVU.MOREX.r2.5HG0394590	0.693604	0.685442
HORVU.MOREX.r2.5HG0394640	0.846693	0.863314
HORVU.MOREX.r2.5HG0394830	0.719749	0.711294
HORVU.MOREX.r2.5HG0395310	0.829655	0.73241
HORVU.MOREX.r2.5HG0395410	0.897163	0.843808
HORVU.MOREX.r2.5HG0396400	0.75219	0.719481
HORVU.MOREX.r2.5HG0396840	0.861251	0.836197
HORVU.MOREX.r2.5HG0396990	0.897084	0.881426
HORVU.MOREX.r2.5HG0397240	0.804153	0.683425
HORVU.MOREX.r2.5HG0397650	0.781478	0.731675
HORVU.MOREX.r2.5HG0397700	0.882874	0.821099
HORVU.MOREX.r2.5HG0397720	0.765667	0.752198
HORVU.MOREX.r2.5HG0397880	0.660971	0.721942
HORVU.MOREX.r2.5HG0397940	0.891791	0.831378
HORVU.MOREX.r2.5HG0398010	0.749386	0.71796
HORVU.MOREX.r2.5HG0398020	0.699536	0.704528
HORVU.MOREX.r2.5HG0398040	0.799635	0.778618
HORVU.MOREX.r2.5HG0398250	0.815386	0.726517
HORVU.MOREX.r2.5HG0398330	0.681154	0.715529
HORVU.MOREX.r2.5HG0398770	0.888459	0.80453
HORVU.MOREX.r2.5HG0398930	0.771881	0.652528
HORVU.MOREX.r2.5HG0399000	0.847103	0.770184
HORVU.MOREX.r2.5HG0399620	0.74146	0.77987
HORVU.MOREX.r2.5HG0399730	0.867696	0.757275
HORVU.MOREX.r2.5HG0399850	0.786063	0.772786
HORVU.MOREX.r2.5HG0400580	0.681899	0.707368
HORVU.MOREX.r2.5HG0400820	0.807559	0.747524
HORVU.MOREX.r2.5HG0400910	0.783794	0.714897
HORVU.MOREX.r2.5HG0401000	0.717289	0.774949
HORVU.MOREX.r2.5HG0401210	0.740903	0.662356
HORVU.MOREX.r2.5HG0401230	0.752389	0.834187
HORVU.MOREX.r2.5HG0401760	0.867034	0.872224
HORVU.MOREX.r2.5HG0401950	0.835522	0.76276
HORVU.MOREX.r2.5HG0402080	0.840622	0.790618
HORVU.MOREX.r2.5HG0402170	0.699796	0.662158
HORVU.MOREX.r2.5HG0402250	0.833907	0.872653
HORVU.MOREX.r2.5HG0402270	0.855427	0.796211
HORVU.MOREX.r2.5HG0402280	0.874167	0.808586
HORVU.MOREX.r2.5HG0402460	0.769279	0.68022
HORVU.MOREX.r2.5HG0403190	0.719652	0.733503
HORVU.MOREX.r2.5HG0403270	0.893056	0.787416
HORVU.MOREX.r2.5HG0403310	0.749696	0.790405
HORVU.MOREX.r2.5HG0403940	0.773743	0.833695
HORVU.MOREX.r2.5HG0404090	0.702407	0.697377
HORVU.MOREX.r2.5HG0404730	0.867302	0.807822
HORVU.MOREX.r2.5HG0404770	0.755018	0.803894
HORVU.MOREX.r2.5HG0404990	0.744897	0.740997
HORVU.MOREX.r2.5HG0405010	0.711714	0.748558
HORVU.MOREX.r2.5HG0405750	0.810845	0.780073
HORVU.MOREX.r2.5HG0406110	0.877428	0.818078
HORVU.MOREX.r2.5HG0406220	0.802544	0.700841
HORVU.MOREX.r2.5HG0406360	0.784593	0.709153
HORVU.MOREX.r2.5HG0406950	0.83898	0.871237
HORVU.MOREX.r2.5HG0407060	0.78804	0.853984
HORVU.MOREX.r2.5HG0407200	0.768375	0.678142
HORVU.MOREX.r2.5HG0407280	0.943944	0.906094
HORVU.MOREX.r2.5HG0407370	0.692777	0.726873
HORVU.MOREX.r2.5HG0407580	0.878819	0.836193
HORVU.MOREX.r2.5HG0407710	0.933447	0.93643
HORVU.MOREX.r2.5HG0407870	0.666418	0.69433
HORVU.MOREX.r2.5HG0407900	0.763188	0.720796
HORVU.MOREX.r2.5HG0407920	0.826474	0.895976
HORVU.MOREX.r2.5HG0407940	0.929028	0.938853
HORVU.MOREX.r2.5HG0408010	0.823779	0.840217
HORVU.MOREX.r2.5HG0408020	0.708067	0.794376
HORVU.MOREX.r2.5HG0408040	0.905717	0.933907
HORVU.MOREX.r2.5HG0408180	0.741574	0.733622
HORVU.MOREX.r2.5HG0408510	0.758164	0.704886
HORVU.MOREX.r2.5HG0408790	0.714598	0.781941
HORVU.MOREX.r2.5HG0408800	0.758929	0.756739
HORVU.MOREX.r2.5HG0408980	0.796834	0.836114
HORVU.MOREX.r2.5HG0409330	0.829642	0.820426
HORVU.MOREX.r2.5HG0409440	0.91016	0.833501
HORVU.MOREX.r2.5HG0409860	0.66453	0.673887
HORVU.MOREX.r2.5HG0410100	0.902556	0.941847
HORVU.MOREX.r2.5HG0410150	0.84642	0.784349
HORVU.MOREX.r2.5HG0410550	0.75631	0.795605
HORVU.MOREX.r2.5HG0410570	0.683128	0.744672
HORVU.MOREX.r2.5HG0410580	0.776387	0.798187
HORVU.MOREX.r2.5HG0410620	0.766781	0.788518
HORVU.MOREX.r2.5HG0410630	0.883887	0.915334
HORVU.MOREX.r2.5HG0410690	0.689427	0.784202
HORVU.MOREX.r2.5HG0410760	0.747134	0.730061
HORVU.MOREX.r2.5HG0410830	0.689444	0.725616
HORVU.MOREX.r2.5HG0410880	0.69711	0.692696
HORVU.MOREX.r2.5HG0411320	0.774857	0.661747
HORVU.MOREX.r2.5HG0411550	0.845269	0.786817
HORVU.MOREX.r2.5HG0411590	0.711897	0.728291
HORVU.MOREX.r2.5HG0411760	0.811704	0.796395
HORVU.MOREX.r2.5HG0411900	0.853471	0.838596
HORVU.MOREX.r2.5HG0411910	0.694999	0.714477
HORVU.MOREX.r2.5HG0412170	0.676856	0.669822
HORVU.MOREX.r2.5HG0412430	0.69848	0.695173
HORVU.MOREX.r2.5HG0412550	0.734408	0.679343
HORVU.MOREX.r2.5HG0412650	0.858293	0.845374
HORVU.MOREX.r2.5HG0413020	0.869539	0.798957
HORVU.MOREX.r2.5HG0413110	0.802652	0.811433
HORVU.MOREX.r2.5HG0413700	0.84145	0.863364
HORVU.MOREX.r2.5HG0413710	0.833819	0.755917
HORVU.MOREX.r2.5HG0413920	0.822821	0.838486
HORVU.MOREX.r2.5HG0413940	0.708784	0.762766
HORVU.MOREX.r2.5HG0414090	0.691998	0.665346
HORVU.MOREX.r2.5HG0414180	0.870202	0.783235
HORVU.MOREX.r2.5HG0414520	0.85137	0.86912
HORVU.MOREX.r2.5HG0414590	0.774037	0.658501
HORVU.MOREX.r2.5HG0414640	0.828586	0.75731
HORVU.MOREX.r2.5HG0414770	0.833521	0.850962
HORVU.MOREX.r2.5HG0414920	0.902134	0.805065
HORVU.MOREX.r2.5HG0415150	0.820754	0.793531
HORVU.MOREX.r2.5HG0415180	0.755444	0.686797
HORVU.MOREX.r2.5HG0415550	0.853761	0.790883
HORVU.MOREX.r2.5HG0415570	0.71055	0.803031
HORVU.MOREX.r2.5HG0415590	0.708568	0.731846
HORVU.MOREX.r2.5HG0415610	0.730226	0.791276
HORVU.MOREX.r2.5HG0415850	0.893601	0.831774
HORVU.MOREX.r2.5HG0416040	0.805549	0.78549
HORVU.MOREX.r2.5HG0416130	0.899245	0.896911
HORVU.MOREX.r2.5HG0416200	0.787802	0.755837
HORVU.MOREX.r2.5HG0416810	0.885362	0.867544
HORVU.MOREX.r2.5HG0416920	0.83806	0.79067
HORVU.MOREX.r2.5HG0417590	0.661155	0.650674
HORVU.MOREX.r2.5HG0417770	0.728589	0.729374
HORVU.MOREX.r2.5HG0418330	0.734237	0.762802
HORVU.MOREX.r2.5HG0418770	0.912041	0.865483
HORVU.MOREX.r2.5HG0419000	0.851028	0.78149
HORVU.MOREX.r2.5HG0419050	0.715316	0.810952
HORVU.MOREX.r2.5HG0419070	0.828683	0.76925
[truncated: 897 more rows]

## Sheet: MEturquoise_TF
	Gene ID
WRKY35	HORVU.MOREX.r2.1HG0042200
ANAC034	HORVU.MOREX.r2.1HG0052410
SWC4	HORVU.MOREX.r2.1HG0065860
ZRF1A	HORVU.MOREX.r2.1HG0075860
WRKY75	HORVU.MOREX.r2.2HG0079820
WRKY57	HORVU.MOREX.r2.2HG0129050
ANAC008	HORVU.MOREX.r2.2HG0145090
WRKY42	HORVU.MOREX.r2.3HG0209060
NAC028	HORVU.MOREX.r2.3HG0211410
MYB105	HORVU.MOREX.r2.3HG0213150
TRB1	HORVU.MOREX.r2.3HG0235520
NAC102	HORVU.MOREX.r2.3HG0247070
WRKY39	HORVU.MOREX.r2.4HG0284540
ANAC081	HORVU.MOREX.r2.4HG0289880
WRKY30	HORVU.MOREX.r2.4HG0294290
WRKY55	HORVU.MOREX.r2.4HG0316370
NAC044	HORVU.MOREX.r2.4HG0329400
MYB59	HORVU.MOREX.r2.5HG0366230
ANAC056	HORVU.MOREX.r2.5HG0383660
NAC047	HORVU.MOREX.r2.5HG0408020
NAC2	HORVU.MOREX.r2.7HG0573190
NTL9	HORVU.MOREX.r2.7HG0579820
CCA1	HORVU.MOREX.r2.7HG0579870
WRKY46	HORVU.MOREX.r2.7HG0591390
CYP96A9	HORVU.MOREX.r2.4HG0343140
CYP86B1	HORVU.MOREX.r2.1HG0034810

## Sheet: yellow_genes
	genes$yellow
1	HORVU.MOREX.r2.1HG0000040
2	HORVU.MOREX.r2.1HG0000060
3	HORVU.MOREX.r2.1HG0000610
4	HORVU.MOREX.r2.1HG0000770
5	HORVU.MOREX.r2.1HG0000910
6	HORVU.MOREX.r2.1HG0001860
7	HORVU.MOREX.r2.1HG0003080
8	HORVU.MOREX.r2.1HG0003150
9	HORVU.MOREX.r2.1HG0003210
10	HORVU.MOREX.r2.1HG0003330
11	HORVU.MOREX.r2.1HG0004380
12	HORVU.MOREX.r2.1HG0004840
13	HORVU.MOREX.r2.1HG0005380
14	HORVU.MOREX.r2.1HG0005800
15	HORVU.MOREX.r2.1HG0007090
16	HORVU.MOREX.r2.1HG0008070
17	HORVU.MOREX.r2.1HG0008650
18	HORVU.MOREX.r2.1HG0011450
19	HORVU.MOREX.r2.1HG0012370
20	HORVU.MOREX.r2.1HG0012470
21	HORVU.MOREX.r2.1HG0012650
22	HORVU.MOREX.r2.1HG0012760
23	HORVU.MOREX.r2.1HG0013100
24	HORVU.MOREX.r2.1HG0013150
25	HORVU.MOREX.r2.1HG0013640
26	HORVU.MOREX.r2.1HG0014910
27	HORVU.MOREX.r2.1HG0014920
28	HORVU.MOREX.r2.1HG0014930
29	HORVU.MOREX.r2.1HG0014980
30	HORVU.MOREX.r2.1HG0015100
31	HORVU.MOREX.r2.1HG0016720
32	HORVU.MOREX.r2.1HG0017040
33	HORVU.MOREX.r2.1HG0017090
34	HORVU.MOREX.r2.1HG0017950
35	HORVU.MOREX.r2.1HG0018310
36	HORVU.MOREX.r2.1HG0019310
37	HORVU.MOREX.r2.1HG0019640
38	HORVU.MOREX.r2.1HG0020320
39	HORVU.MOREX.r2.1HG0021410
40	HORVU.MOREX.r2.1HG0021580
41	HORVU.MOREX.r2.1HG0023530
42	HORVU.MOREX.r2.1HG0023760
43	HORVU.MOREX.r2.1HG0025170
44	HORVU.MOREX.r2.1HG0026340
45	HORVU.MOREX.r2.1HG0026810
46	HORVU.MOREX.r2.1HG0026900
47	HORVU.MOREX.r2.1HG0027190
48	HORVU.MOREX.r2.1HG0029010
49	HORVU.MOREX.r2.1HG0029130
50	HORVU.MOREX.r2.1HG0030370
51	HORVU.MOREX.r2.1HG0030490
52	HORVU.MOREX.r2.1HG0030500
53	HORVU.MOREX.r2.1HG0030810
54	HORVU.MOREX.r2.1HG0030970
55	HORVU.MOREX.r2.1HG0033390
56	HORVU.MOREX.r2.1HG0034220
57	HORVU.MOREX.r2.1HG0034350
58	HORVU.MOREX.r2.1HG0034930
59	HORVU.MOREX.r2.1HG0035630
60	HORVU.MOREX.r2.1HG0035950
61	HORVU.MOREX.r2.1HG0036630
62	HORVU.MOREX.r2.1HG0037080
63	HORVU.MOREX.r2.1HG0037930
64	HORVU.MOREX.r2.1HG0038550
65	HORVU.MOREX.r2.1HG0038580
66	HORVU.MOREX.r2.1HG0038680
67	HORVU.MOREX.r2.1HG0039760
68	HORVU.MOREX.r2.1HG0041130
69	HORVU.MOREX.r2.1HG0042350
70	HORVU.MOREX.r2.1HG0042360
71	HORVU.MOREX.r2.1HG0042830
72	HORVU.MOREX.r2.1HG0043530
73	HORVU.MOREX.r2.1HG0043730
74	HORVU.MOREX.r2.1HG0043940
75	HORVU.MOREX.r2.1HG0044330
76	HORVU.MOREX.r2.1HG0045820
77	HORVU.MOREX.r2.1HG0045890
78	HORVU.MOREX.r2.1HG0045900
79	HORVU.MOREX.r2.1HG0046130
80	HORVU.MOREX.r2.1HG0046150
81	HORVU.MOREX.r2.1HG0047810
82	HORVU.MOREX.r2.1HG0048290
83	HORVU.MOREX.r2.1HG0048800
84	HORVU.MOREX.r2.1HG0049770
85	HORVU.MOREX.r2.1HG0051080
86	HORVU.MOREX.r2.1HG0051670
87	HORVU.MOREX.r2.1HG0051940
88	HORVU.MOREX.r2.1HG0053620
89	HORVU.MOREX.r2.1HG0054160
90	HORVU.MOREX.r2.1HG0054470
91	HORVU.MOREX.r2.1HG0054770
92	HORVU.MOREX.r2.1HG0054820
93	HORVU.MOREX.r2.1HG0055220
94	HORVU.MOREX.r2.1HG0055460
95	HORVU.MOREX.r2.1HG0055660
96	HORVU.MOREX.r2.1HG0056140
97	HORVU.MOREX.r2.1HG0058230
98	HORVU.MOREX.r2.1HG0058600
99	HORVU.MOREX.r2.1HG0058760
100	HORVU.MOREX.r2.1HG0058840
101	HORVU.MOREX.r2.1HG0059240
102	HORVU.MOREX.r2.1HG0059330
103	HORVU.MOREX.r2.1HG0059520
104	HORVU.MOREX.r2.1HG0059960
105	HORVU.MOREX.r2.1HG0060210
106	HORVU.MOREX.r2.1HG0060960
107	HORVU.MOREX.r2.1HG0061800
108	HORVU.MOREX.r2.1HG0061950
109	HORVU.MOREX.r2.1HG0062670
110	HORVU.MOREX.r2.1HG0062790
111	HORVU.MOREX.r2.1HG0064450
112	HORVU.MOREX.r2.1HG0064910
113	HORVU.MOREX.r2.1HG0065010
114	HORVU.MOREX.r2.1HG0065020
115	HORVU.MOREX.r2.1HG0065210
116	HORVU.MOREX.r2.1HG0065500
117	HORVU.MOREX.r2.1HG0065510
118	HORVU.MOREX.r2.1HG0066750
119	HORVU.MOREX.r2.1HG0066990
120	HORVU.MOREX.r2.1HG0067380
121	HORVU.MOREX.r2.1HG0068450
122	HORVU.MOREX.r2.1HG0069180
123	HORVU.MOREX.r2.1HG0069790
124	HORVU.MOREX.r2.1HG0070800
125	HORVU.MOREX.r2.1HG0071050
126	HORVU.MOREX.r2.1HG0071060
127	HORVU.MOREX.r2.1HG0073230
128	HORVU.MOREX.r2.1HG0073990
129	HORVU.MOREX.r2.1HG0074650
130	HORVU.MOREX.r2.1HG0074730
131	HORVU.MOREX.r2.1HG0076220
132	HORVU.MOREX.r2.1HG0076230
133	HORVU.MOREX.r2.1HG0076300
134	HORVU.MOREX.r2.1HG0076360
135	HORVU.MOREX.r2.1HG0077010
136	HORVU.MOREX.r2.1HG0077240
137	HORVU.MOREX.r2.2HG0079050
138	HORVU.MOREX.r2.2HG0079510
139	HORVU.MOREX.r2.2HG0079850
140	HORVU.MOREX.r2.2HG0079990
141	HORVU.MOREX.r2.2HG0082120
142	HORVU.MOREX.r2.2HG0082260
143	HORVU.MOREX.r2.2HG0082640
144	HORVU.MOREX.r2.2HG0083210
145	HORVU.MOREX.r2.2HG0083720
146	HORVU.MOREX.r2.2HG0083940
147	HORVU.MOREX.r2.2HG0084800
148	HORVU.MOREX.r2.2HG0087060
149	HORVU.MOREX.r2.2HG0087620
150	HORVU.MOREX.r2.2HG0089130
151	HORVU.MOREX.r2.2HG0089350
152	HORVU.MOREX.r2.2HG0089770
153	HORVU.MOREX.r2.2HG0090570
154	HORVU.MOREX.r2.2HG0090880
155	HORVU.MOREX.r2.2HG0091310
156	HORVU.MOREX.r2.2HG0092300
157	HORVU.MOREX.r2.2HG0092470
158	HORVU.MOREX.r2.2HG0092580
159	HORVU.MOREX.r2.2HG0093030
160	HORVU.MOREX.r2.2HG0093400
161	HORVU.MOREX.r2.2HG0093580
162	HORVU.MOREX.r2.2HG0094320
163	HORVU.MOREX.r2.2HG0095370
164	HORVU.MOREX.r2.2HG0095480
165	HORVU.MOREX.r2.2HG0096190
166	HORVU.MOREX.r2.2HG0096290
167	HORVU.MOREX.r2.2HG0096540
168	HORVU.MOREX.r2.2HG0096570
169	HORVU.MOREX.r2.2HG0099880
170	HORVU.MOREX.r2.2HG0099890
171	HORVU.MOREX.r2.2HG0099940
172	HORVU.MOREX.r2.2HG0100760
173	HORVU.MOREX.r2.2HG0100900
174	HORVU.MOREX.r2.2HG0101570
175	HORVU.MOREX.r2.2HG0102000
176	HORVU.MOREX.r2.2HG0102050
177	HORVU.MOREX.r2.2HG0102260
178	HORVU.MOREX.r2.2HG0103420
179	HORVU.MOREX.r2.2HG0104040
180	HORVU.MOREX.r2.2HG0104680
181	HORVU.MOREX.r2.2HG0104750
182	HORVU.MOREX.r2.2HG0104920
183	HORVU.MOREX.r2.2HG0105020
184	HORVU.MOREX.r2.2HG0105030
185	HORVU.MOREX.r2.2HG0105250
186	HORVU.MOREX.r2.2HG0105400
187	HORVU.MOREX.r2.2HG0105550
188	HORVU.MOREX.r2.2HG0105640
189	HORVU.MOREX.r2.2HG0107980
190	HORVU.MOREX.r2.2HG0108300
191	HORVU.MOREX.r2.2HG0109390
192	HORVU.MOREX.r2.2HG0109530
193	HORVU.MOREX.r2.2HG0111940
194	HORVU.MOREX.r2.2HG0113620
195	HORVU.MOREX.r2.2HG0114080
196	HORVU.MOREX.r2.2HG0114140
197	HORVU.MOREX.r2.2HG0114190
198	HORVU.MOREX.r2.2HG0115550
199	HORVU.MOREX.r2.2HG0115900
200	HORVU.MOREX.r2.2HG0116360
201	HORVU.MOREX.r2.2HG0117170
202	HORVU.MOREX.r2.2HG0120020
203	HORVU.MOREX.r2.2HG0120420
204	HORVU.MOREX.r2.2HG0120890
205	HORVU.MOREX.r2.2HG0121310
206	HORVU.MOREX.r2.2HG0125170
207	HORVU.MOREX.r2.2HG0125340
208	HORVU.MOREX.r2.2HG0126650
209	HORVU.MOREX.r2.2HG0127180
210	HORVU.MOREX.r2.2HG0127310
211	HORVU.MOREX.r2.2HG0128270
212	HORVU.MOREX.r2.2HG0128400
213	HORVU.MOREX.r2.2HG0128880
214	HORVU.MOREX.r2.2HG0128890
215	HORVU.MOREX.r2.2HG0128900
216	HORVU.MOREX.r2.2HG0129080
217	HORVU.MOREX.r2.2HG0129320
218	HORVU.MOREX.r2.2HG0129530
219	HORVU.MOREX.r2.2HG0130510
220	HORVU.MOREX.r2.2HG0130820
221	HORVU.MOREX.r2.2HG0131140
222	HORVU.MOREX.r2.2HG0131720
223	HORVU.MOREX.r2.2HG0132840
224	HORVU.MOREX.r2.2HG0134080
225	HORVU.MOREX.r2.2HG0134330
226	HORVU.MOREX.r2.2HG0134860
227	HORVU.MOREX.r2.2HG0135780
228	HORVU.MOREX.r2.2HG0135880
229	HORVU.MOREX.r2.2HG0136020
230	HORVU.MOREX.r2.2HG0136560
231	HORVU.MOREX.r2.2HG0136910
232	HORVU.MOREX.r2.2HG0137090
233	HORVU.MOREX.r2.2HG0137200
234	HORVU.MOREX.r2.2HG0138120
235	HORVU.MOREX.r2.2HG0138130
236	HORVU.MOREX.r2.2HG0139540
237	HORVU.MOREX.r2.2HG0140030
238	HORVU.MOREX.r2.2HG0140340
239	HORVU.MOREX.r2.2HG0140490
240	HORVU.MOREX.r2.2HG0141010
241	HORVU.MOREX.r2.2HG0141380
242	HORVU.MOREX.r2.2HG0142080
243	HORVU.MOREX.r2.2HG0142520
244	HORVU.MOREX.r2.2HG0142530
245	HORVU.MOREX.r2.2HG0142810
246	HORVU.MOREX.r2.2HG0143400
247	HORVU.MOREX.r2.2HG0145100
248	HORVU.MOREX.r2.2HG0145950
249	HORVU.MOREX.r2.2HG0146300
250	HORVU.MOREX.r2.2HG0146370
251	HORVU.MOREX.r2.2HG0146700
252	HORVU.MOREX.r2.2HG0147070
253	HORVU.MOREX.r2.2HG0148210
254	HORVU.MOREX.r2.2HG0148400
255	HORVU.MOREX.r2.2HG0148640
256	HORVU.MOREX.r2.2HG0148930
257	HORVU.MOREX.r2.2HG0149400
258	HORVU.MOREX.r2.2HG0149480
259	HORVU.MOREX.r2.2HG0149900
260	HORVU.MOREX.r2.2HG0150010
261	HORVU.MOREX.r2.2HG0151650
262	HORVU.MOREX.r2.2HG0153250
263	HORVU.MOREX.r2.2HG0154900
264	HORVU.MOREX.r2.2HG0155320
265	HORVU.MOREX.r2.2HG0155550
266	HORVU.MOREX.r2.2HG0155780
267	HORVU.MOREX.r2.2HG0156410
268	HORVU.MOREX.r2.2HG0156430
269	HORVU.MOREX.r2.2HG0156590
270	HORVU.MOREX.r2.2HG0158110
271	HORVU.MOREX.r2.2HG0158460
272	HORVU.MOREX.r2.2HG0159910
273	HORVU.MOREX.r2.2HG0159920
274	HORVU.MOREX.r2.2HG0159950
275	HORVU.MOREX.r2.2HG0160100
276	HORVU.MOREX.r2.2HG0160720
277	HORVU.MOREX.r2.2HG0160740
278	HORVU.MOREX.r2.2HG0160760
279	HORVU.MOREX.r2.2HG0161410
280	HORVU.MOREX.r2.2HG0162330
281	HORVU.MOREX.r2.2HG0162340
282	HORVU.MOREX.r2.2HG0162740
283	HORVU.MOREX.r2.2HG0163110
284	HORVU.MOREX.r2.2HG0164280
285	HORVU.MOREX.r2.2HG0165090
286	HORVU.MOREX.r2.2HG0165430
287	HORVU.MOREX.r2.2HG0165660
288	HORVU.MOREX.r2.2HG0165840
289	HORVU.MOREX.r2.2HG0167170
290	HORVU.MOREX.r2.2HG0167570
291	HORVU.MOREX.r2.2HG0168130
292	HORVU.MOREX.r2.2HG0168290
293	HORVU.MOREX.r2.2HG0169690
294	HORVU.MOREX.r2.2HG0170730
295	HORVU.MOREX.r2.2HG0170770
296	HORVU.MOREX.r2.2HG0170880
297	HORVU.MOREX.r2.2HG0171850
298	HORVU.MOREX.r2.2HG0172390
299	HORVU.MOREX.r2.2HG0173220
300	HORVU.MOREX.r2.2HG0173360
301	HORVU.MOREX.r2.2HG0173480
302	HORVU.MOREX.r2.2HG0174830
303	HORVU.MOREX.r2.2HG0177050
304	HORVU.MOREX.r2.2HG0178830
305	HORVU.MOREX.r2.2HG0180070
306	HORVU.MOREX.r2.2HG0180660
307	HORVU.MOREX.r2.2HG0181300
308	HORVU.MOREX.r2.3HG0181690
309	HORVU.MOREX.r2.3HG0182110
310	HORVU.MOREX.r2.3HG0183480
311	HORVU.MOREX.r2.3HG0183490
312	HORVU.MOREX.r2.3HG0184030
313	HORVU.MOREX.r2.3HG0184070
314	HORVU.MOREX.r2.3HG0184130
315	HORVU.MOREX.r2.3HG0184570
316	HORVU.MOREX.r2.3HG0184880
317	HORVU.MOREX.r2.3HG0186130
318	HORVU.MOREX.r2.3HG0187150
319	HORVU.MOREX.r2.3HG0187640
320	HORVU.MOREX.r2.3HG0189640
321	HORVU.MOREX.r2.3HG0189730
322	HORVU.MOREX.r2.3HG0189740
323	HORVU.MOREX.r2.3HG0189770
324	HORVU.MOREX.r2.3HG0189790
325	HORVU.MOREX.r2.3HG0191370
326	HORVU.MOREX.r2.3HG0191620
327	HORVU.MOREX.r2.3HG0191690
328	HORVU.MOREX.r2.3HG0191760
329	HORVU.MOREX.r2.3HG0192610
330	HORVU.MOREX.r2.3HG0193630
331	HORVU.MOREX.r2.3HG0194640
332	HORVU.MOREX.r2.3HG0194740
333	HORVU.MOREX.r2.3HG0195030
334	HORVU.MOREX.r2.3HG0196120
335	HORVU.MOREX.r2.3HG0196290
336	HORVU.MOREX.r2.3HG0196360
337	HORVU.MOREX.r2.3HG0196570
338	HORVU.MOREX.r2.3HG0197420
339	HORVU.MOREX.r2.3HG0197470
340	HORVU.MOREX.r2.3HG0198320
341	HORVU.MOREX.r2.3HG0198790
342	HORVU.MOREX.r2.3HG0200670
343	HORVU.MOREX.r2.3HG0201090
344	HORVU.MOREX.r2.3HG0201600
345	HORVU.MOREX.r2.3HG0202510
346	HORVU.MOREX.r2.3HG0203620
347	HORVU.MOREX.r2.3HG0203670
348	HORVU.MOREX.r2.3HG0204010
349	HORVU.MOREX.r2.3HG0204590
350	HORVU.MOREX.r2.3HG0205160
351	HORVU.MOREX.r2.3HG0205460
352	HORVU.MOREX.r2.3HG0205880
353	HORVU.MOREX.r2.3HG0206280
354	HORVU.MOREX.r2.3HG0206780
355	HORVU.MOREX.r2.3HG0207450
356	HORVU.MOREX.r2.3HG0207550
357	HORVU.MOREX.r2.3HG0207750
358	HORVU.MOREX.r2.3HG0207840
359	HORVU.MOREX.r2.3HG0208570
360	HORVU.MOREX.r2.3HG0208630
361	HORVU.MOREX.r2.3HG0210180
362	HORVU.MOREX.r2.3HG0210750
363	HORVU.MOREX.r2.3HG0210840
364	HORVU.MOREX.r2.3HG0211040
365	HORVU.MOREX.r2.3HG0212230
366	HORVU.MOREX.r2.3HG0212240
367	HORVU.MOREX.r2.3HG0215960
368	HORVU.MOREX.r2.3HG0216150
369	HORVU.MOREX.r2.3HG0216660
370	HORVU.MOREX.r2.3HG0217280
371	HORVU.MOREX.r2.3HG0219550
372	HORVU.MOREX.r2.3HG0220580
373	HORVU.MOREX.r2.3HG0221080
374	HORVU.MOREX.r2.3HG0221090
375	HORVU.MOREX.r2.3HG0221190
376	HORVU.MOREX.r2.3HG0223040
377	HORVU.MOREX.r2.3HG0224260
378	HORVU.MOREX.r2.3HG0224740
379	HORVU.MOREX.r2.3HG0225000
380	HORVU.MOREX.r2.3HG0226300
381	HORVU.MOREX.r2.3HG0226500
382	HORVU.MOREX.r2.3HG0226510
383	HORVU.MOREX.r2.3HG0226600
384	HORVU.MOREX.r2.3HG0226760
385	HORVU.MOREX.r2.3HG0226820
386	HORVU.MOREX.r2.3HG0227960
387	HORVU.MOREX.r2.3HG0228250
388	HORVU.MOREX.r2.3HG0228720
389	HORVU.MOREX.r2.3HG0228760
390	HORVU.MOREX.r2.3HG0229390
391	HORVU.MOREX.r2.3HG0229730
392	HORVU.MOREX.r2.3HG0229830
393	HORVU.MOREX.r2.3HG0230060
394	HORVU.MOREX.r2.3HG0230230
395	HORVU.MOREX.r2.3HG0230410
396	HORVU.MOREX.r2.3HG0233280
397	HORVU.MOREX.r2.3HG0234440
398	HORVU.MOREX.r2.3HG0234850
399	HORVU.MOREX.r2.3HG0235340
400	HORVU.MOREX.r2.3HG0235640
401	HORVU.MOREX.r2.3HG0235890
402	HORVU.MOREX.r2.3HG0236700
403	HORVU.MOREX.r2.3HG0236930
404	HORVU.MOREX.r2.3HG0237180
405	HORVU.MOREX.r2.3HG0237280
406	HORVU.MOREX.r2.3HG0237390
407	HORVU.MOREX.r2.3HG0239050
408	HORVU.MOREX.r2.3HG0239480
409	HORVU.MOREX.r2.3HG0239570
410	HORVU.MOREX.r2.3HG0241030
411	HORVU.MOREX.r2.3HG0242210
412	HORVU.MOREX.r2.3HG0243590
413	HORVU.MOREX.r2.3HG0244690
414	HORVU.MOREX.r2.3HG0244860
415	HORVU.MOREX.r2.3HG0244950
416	HORVU.MOREX.r2.3HG0245100
417	HORVU.MOREX.r2.3HG0245200
418	HORVU.MOREX.r2.3HG0246170
419	HORVU.MOREX.r2.3HG0248690
420	HORVU.MOREX.r2.3HG0248940
421	HORVU.MOREX.r2.3HG0250270
422	HORVU.MOREX.r2.3HG0251070
423	HORVU.MOREX.r2.3HG0251740
424	HORVU.MOREX.r2.3HG0251750
425	HORVU.MOREX.r2.3HG0252790
426	HORVU.MOREX.r2.3HG0253440
427	HORVU.MOREX.r2.3HG0253830
428	HORVU.MOREX.r2.3HG0254160
429	HORVU.MOREX.r2.3HG0255040
430	HORVU.MOREX.r2.3HG0255690
431	HORVU.MOREX.r2.3HG0256810
432	HORVU.MOREX.r2.3HG0256970
433	HORVU.MOREX.r2.3HG0256990
434	HORVU.MOREX.r2.3HG0257720
435	HORVU.MOREX.r2.3HG0257730
436	HORVU.MOREX.r2.3HG0257750
437	HORVU.MOREX.r2.3HG0257820
438	HORVU.MOREX.r2.3HG0258120
439	HORVU.MOREX.r2.3HG0258770
440	HORVU.MOREX.r2.3HG0258940
441	HORVU.MOREX.r2.3HG0259570
442	HORVU.MOREX.r2.3HG0260280
443	HORVU.MOREX.r2.3HG0261180
444	HORVU.MOREX.r2.3HG0262120
445	HORVU.MOREX.r2.3HG0262480
446	HORVU.MOREX.r2.3HG0262570
447	HORVU.MOREX.r2.3HG0262620
448	HORVU.MOREX.r2.3HG0262920
449	HORVU.MOREX.r2.3HG0265360
450	HORVU.MOREX.r2.3HG0266050
451	HORVU.MOREX.r2.3HG0266460
452	HORVU.MOREX.r2.3HG0267690
453	HORVU.MOREX.r2.3HG0267700
454	HORVU.MOREX.r2.3HG0267720
455	HORVU.MOREX.r2.3HG0268610
456	HORVU.MOREX.r2.3HG0268740
457	HORVU.MOREX.r2.3HG0269020
458	HORVU.MOREX.r2.3HG0269840
459	HORVU.MOREX.r2.3HG0269880
460	HORVU.MOREX.r2.3HG0270240
461	HORVU.MOREX.r2.3HG0271270
462	HORVU.MOREX.r2.3HG0272000
463	HORVU.MOREX.r2.3HG0273250
464	HORVU.MOREX.r2.3HG0273420
465	HORVU.MOREX.r2.3HG0275500
466	HORVU.MOREX.r2.4HG0275850
467	HORVU.MOREX.r2.4HG0276340
468	HORVU.MOREX.r2.4HG0276350
469	HORVU.MOREX.r2.4HG0276520
470	HORVU.MOREX.r2.4HG0277380
471	HORVU.MOREX.r2.4HG0278670
472	HORVU.MOREX.r2.4HG0279690
473	HORVU.MOREX.r2.4HG0279880
474	HORVU.MOREX.r2.4HG0280010
475	HORVU.MOREX.r2.4HG0280430
476	HORVU.MOREX.r2.4HG0280910
477	HORVU.MOREX.r2.4HG0280990
478	HORVU.MOREX.r2.4HG0281940
479	HORVU.MOREX.r2.4HG0283910
480	HORVU.MOREX.r2.4HG0284050
481	HORVU.MOREX.r2.4HG0285030
482	HORVU.MOREX.r2.4HG0285310
483	HORVU.MOREX.r2.4HG0285580
484	HORVU.MOREX.r2.4HG0286140
485	HORVU.MOREX.r2.4HG0286250
486	HORVU.MOREX.r2.4HG0286320
487	HORVU.MOREX.r2.4HG0287740
488	HORVU.MOREX.r2.4HG0288200
489	HORVU.MOREX.r2.4HG0288820
490	HORVU.MOREX.r2.4HG0288880
491	HORVU.MOREX.r2.4HG0289100
492	HORVU.MOREX.r2.4HG0289140
493	HORVU.MOREX.r2.4HG0289350
494	HORVU.MOREX.r2.4HG0289400
495	HORVU.MOREX.r2.4HG0289460
496	HORVU.MOREX.r2.4HG0289510
497	HORVU.MOREX.r2.4HG0290000
498	HORVU.MOREX.r2.4HG0290030
499	HORVU.MOREX.r2.4HG0290070
500	HORVU.MOREX.r2.4HG0290700
501	HORVU.MOREX.r2.4HG0291150
502	HORVU.MOREX.r2.4HG0291630
503	HORVU.MOREX.r2.4HG0291950
504	HORVU.MOREX.r2.4HG0291960
505	HORVU.MOREX.r2.4HG0292620
506	HORVU.MOREX.r2.4HG0293190
507	HORVU.MOREX.r2.4HG0293860
508	HORVU.MOREX.r2.4HG0294930
509	HORVU.MOREX.r2.4HG0295230
510	HORVU.MOREX.r2.4HG0296720
511	HORVU.MOREX.r2.4HG0297100
512	HORVU.MOREX.r2.4HG0297340
513	HORVU.MOREX.r2.4HG0297540
514	HORVU.MOREX.r2.4HG0297610
515	HORVU.MOREX.r2.4HG0297630
516	HORVU.MOREX.r2.4HG0298030
517	HORVU.MOREX.r2.4HG0298200
518	HORVU.MOREX.r2.4HG0299320
519	HORVU.MOREX.r2.4HG0300590
520	HORVU.MOREX.r2.4HG0300850
521	HORVU.MOREX.r2.4HG0300860
522	HORVU.MOREX.r2.4HG0302340
523	HORVU.MOREX.r2.4HG0302910
524	HORVU.MOREX.r2.4HG0303080
525	HORVU.MOREX.r2.4HG0304160
526	HORVU.MOREX.r2.4HG0306480
527	HORVU.MOREX.r2.4HG0306520
528	HORVU.MOREX.r2.4HG0307490
529	HORVU.MOREX.r2.4HG0308130
530	HORVU.MOREX.r2.4HG0308480
531	HORVU.MOREX.r2.4HG0310810
532	HORVU.MOREX.r2.4HG0310820
533	HORVU.MOREX.r2.4HG0311820
534	HORVU.MOREX.r2.4HG0312560
535	HORVU.MOREX.r2.4HG0312770
536	HORVU.MOREX.r2.4HG0312980
537	HORVU.MOREX.r2.4HG0313110
538	HORVU.MOREX.r2.4HG0313950
539	HORVU.MOREX.r2.4HG0314680
540	HORVU.MOREX.r2.4HG0315350
541	HORVU.MOREX.r2.4HG0315850
542	HORVU.MOREX.r2.4HG0316320
543	HORVU.MOREX.r2.4HG0316460
544	HORVU.MOREX.r2.4HG0316960
545	HORVU.MOREX.r2.4HG0317140
546	HORVU.MOREX.r2.4HG0317300
547	HORVU.MOREX.r2.4HG0317480
548	HORVU.MOREX.r2.4HG0317950
549	HORVU.MOREX.r2.4HG0318010
550	HORVU.MOREX.r2.4HG0319030
551	HORVU.MOREX.r2.4HG0319530
552	HORVU.MOREX.r2.4HG0320260
553	HORVU.MOREX.r2.4HG0320280
554	HORVU.MOREX.r2.4HG0320380
555	HORVU.MOREX.r2.4HG0320600
556	HORVU.MOREX.r2.4HG0320930
557	HORVU.MOREX.r2.4HG0321610
558	HORVU.MOREX.r2.4HG0322430
559	HORVU.MOREX.r2.4HG0322890
560	HORVU.MOREX.r2.4HG0323130
561	HORVU.MOREX.r2.4HG0323810
562	HORVU.MOREX.r2.4HG0324120
563	HORVU.MOREX.r2.4HG0324850
564	HORVU.MOREX.r2.4HG0325920
565	HORVU.MOREX.r2.4HG0327350
566	HORVU.MOREX.r2.4HG0327550
567	HORVU.MOREX.r2.4HG0327670
568	HORVU.MOREX.r2.4HG0328230
569	HORVU.MOREX.r2.4HG0328830
570	HORVU.MOREX.r2.4HG0329000
571	HORVU.MOREX.r2.4HG0329410
572	HORVU.MOREX.r2.4HG0329630
573	HORVU.MOREX.r2.4HG0329740
574	HORVU.MOREX.r2.4HG0330610
575	HORVU.MOREX.r2.4HG0330750
576	HORVU.MOREX.r2.4HG0331810
577	HORVU.MOREX.r2.4HG0332540
578	HORVU.MOREX.r2.4HG0332770
579	HORVU.MOREX.r2.4HG0332900
580	HORVU.MOREX.r2.4HG0334210
581	HORVU.MOREX.r2.4HG0335210
582	HORVU.MOREX.r2.4HG0335290
583	HORVU.MOREX.r2.4HG0335780
584	HORVU.MOREX.r2.4HG0335840
585	HORVU.MOREX.r2.4HG0338110
586	HORVU.MOREX.r2.4HG0338730
587	HORVU.MOREX.r2.4HG0339040
588	HORVU.MOREX.r2.4HG0339130
589	HORVU.MOREX.r2.4HG0340130
590	HORVU.MOREX.r2.4HG0341060
591	HORVU.MOREX.r2.4HG0341070
592	HORVU.MOREX.r2.4HG0341080
593	HORVU.MOREX.r2.4HG0341100
594	HORVU.MOREX.r2.4HG0341190
595	HORVU.MOREX.r2.4HG0341920
596	HORVU.MOREX.r2.4HG0342370
597	HORVU.MOREX.r2.4HG0342510
598	HORVU.MOREX.r2.4HG0342560
599	HORVU.MOREX.r2.4HG0343550
600	HORVU.MOREX.r2.4HG0344680
601	HORVU.MOREX.r2.4HG0345860
602	HORVU.MOREX.r2.4HG0346290
603	HORVU.MOREX.r2.4HG0346430
604	HORVU.MOREX.r2.4HG0347140
605	HORVU.MOREX.r2.4HG0347280
606	HORVU.MOREX.r2.4HG0347310
607	HORVU.MOREX.r2.4HG0348230
608	HORVU.MOREX.r2.4HG0348600
609	HORVU.MOREX.r2.4HG0348610
610	HORVU.MOREX.r2.4HG0349000
611	HORVU.MOREX.r2.5HG0349480
612	HORVU.MOREX.r2.5HG0351090
613	HORVU.MOREX.r2.5HG0352940
614	HORVU.MOREX.r2.5HG0354070
615	HORVU.MOREX.r2.5HG0354170
616	HORVU.MOREX.r2.5HG0355770
617	HORVU.MOREX.r2.5HG0356920
618	HORVU.MOREX.r2.5HG0357790
619	HORVU.MOREX.r2.5HG0359080
620	HORVU.MOREX.r2.5HG0359910
621	HORVU.MOREX.r2.5HG0360460
622	HORVU.MOREX.r2.5HG0360490
623	HORVU.MOREX.r2.5HG0363360
624	HORVU.MOREX.r2.5HG0364350
625	HORVU.MOREX.r2.5HG0364830
626	HORVU.MOREX.r2.5HG0365790
627	HORVU.MOREX.r2.5HG0365830
628	HORVU.MOREX.r2.5HG0366960
629	HORVU.MOREX.r2.5HG0369430
630	HORVU.MOREX.r2.5HG0370110
631	HORVU.MOREX.r2.5HG0370340
632	HORVU.MOREX.r2.5HG0370490
633	HORVU.MOREX.r2.5HG0370680
634	HORVU.MOREX.r2.5HG0371560
635	HORVU.MOREX.r2.5HG0371740
636	HORVU.MOREX.r2.5HG0371950
637	HORVU.MOREX.r2.5HG0372010
638	HORVU.MOREX.r2.5HG0372230
639	HORVU.MOREX.r2.5HG0372890
640	HORVU.MOREX.r2.5HG0373370
641	HORVU.MOREX.r2.5HG0373450
642	HORVU.MOREX.r2.5HG0375130
643	HORVU.MOREX.r2.5HG0375450
644	HORVU.MOREX.r2.5HG0375460
645	HORVU.MOREX.r2.5HG0375870
646	HORVU.MOREX.r2.5HG0380160
647	HORVU.MOREX.r2.5HG0380190
648	HORVU.MOREX.r2.5HG0380220
649	HORVU.MOREX.r2.5HG0380320
650	HORVU.MOREX.r2.5HG0380790
651	HORVU.MOREX.r2.5HG0381240
652	HORVU.MOREX.r2.5HG0382400
653	HORVU.MOREX.r2.5HG0382630
654	HORVU.MOREX.r2.5HG0382780
655	HORVU.MOREX.r2.5HG0383600
656	HORVU.MOREX.r2.5HG0384410
657	HORVU.MOREX.r2.5HG0385220
658	HORVU.MOREX.r2.5HG0385560
659	HORVU.MOREX.r2.5HG0386840
660	HORVU.MOREX.r2.5HG0388620
661	HORVU.MOREX.r2.5HG0389570
662	HORVU.MOREX.r2.5HG0389800
663	HORVU.MOREX.r2.5HG0390010
664	HORVU.MOREX.r2.5HG0390650
665	HORVU.MOREX.r2.5HG0390940
666	HORVU.MOREX.r2.5HG0390950
667	HORVU.MOREX.r2.5HG0391390
668	HORVU.MOREX.r2.5HG0391760
669	HORVU.MOREX.r2.5HG0392670
670	HORVU.MOREX.r2.5HG0393410
671	HORVU.MOREX.r2.5HG0393630
672	HORVU.MOREX.r2.5HG0394250
673	HORVU.MOREX.r2.5HG0394730
674	HORVU.MOREX.r2.5HG0395160
675	HORVU.MOREX.r2.5HG0395830
676	HORVU.MOREX.r2.5HG0396570
677	HORVU.MOREX.r2.5HG0396660
678	HORVU.MOREX.r2.5HG0396930
679	HORVU.MOREX.r2.5HG0397250
680	HORVU.MOREX.r2.5HG0398060
681	HORVU.MOREX.r2.5HG0398190
682	HORVU.MOREX.r2.5HG0399100
683	HORVU.MOREX.r2.5HG0399740
684	HORVU.MOREX.r2.5HG0399880
685	HORVU.MOREX.r2.5HG0400050
686	HORVU.MOREX.r2.5HG0400900
687	HORVU.MOREX.r2.5HG0401580
688	HORVU.MOREX.r2.5HG0402030
689	HORVU.MOREX.r2.5HG0402390
690	HORVU.MOREX.r2.5HG0402440
691	HORVU.MOREX.r2.5HG0402550
692	HORVU.MOREX.r2.5HG0403260
693	HORVU.MOREX.r2.5HG0403640
694	HORVU.MOREX.r2.5HG0403680
695	HORVU.MOREX.r2.5HG0403700
696	HORVU.MOREX.r2.5HG0404260
697	HORVU.MOREX.r2.5HG0404380
698	HORVU.MOREX.r2.5HG0404960
699	HORVU.MOREX.r2.5HG0405860
700	HORVU.MOREX.r2.5HG0406200
701	HORVU.MOREX.r2.5HG0406270
702	HORVU.MOREX.r2.5HG0406440
703	HORVU.MOREX.r2.5HG0407150
704	HORVU.MOREX.r2.5HG0407210
705	HORVU.MOREX.r2.5HG0407610
706	HORVU.MOREX.r2.5HG0407660
707	HORVU.MOREX.r2.5HG0408750
708	HORVU.MOREX.r2.5HG0409340
709	HORVU.MOREX.r2.5HG0409500
710	HORVU.MOREX.r2.5HG0410090
711	HORVU.MOREX.r2.5HG0410520
712	HORVU.MOREX.r2.5HG0410540
713	HORVU.MOREX.r2.5HG0410590
714	HORVU.MOREX.r2.5HG0410600
715	HORVU.MOREX.r2.5HG0410640
716	HORVU.MOREX.r2.5HG0410950
717	HORVU.MOREX.r2.5HG0411180
718	HORVU.MOREX.r2.5HG0412560
719	HORVU.MOREX.r2.5HG0412980
720	HORVU.MOREX.r2.5HG0413130
721	HORVU.MOREX.r2.5HG0414190
722	HORVU.MOREX.r2.5HG0414820
723	HORVU.MOREX.r2.5HG0414910
724	HORVU.MOREX.r2.5HG0416560
725	HORVU.MOREX.r2.5HG0418820
726	HORVU.MOREX.r2.5HG0420460
727	HORVU.MOREX.r2.5HG0421260
728	HORVU.MOREX.r2.5HG0421310
729	HORVU.MOREX.r2.5HG0421340
730	HORVU.MOREX.r2.5HG0421640
731	HORVU.MOREX.r2.5HG0421990
732	HORVU.MOREX.r2.5HG0422410
733	HORVU.MOREX.r2.5HG0423130
734	HORVU.MOREX.r2.5HG0423290
735	HORVU.MOREX.r2.5HG0424470
736	HORVU.MOREX.r2.5HG0424590
737	HORVU.MOREX.r2.5HG0424830
738	HORVU.MOREX.r2.5HG0425430
739	HORVU.MOREX.r2.5HG0425630
740	HORVU.MOREX.r2.5HG0425830
741	HORVU.MOREX.r2.5HG0425840
742	HORVU.MOREX.r2.5HG0426040
743	HORVU.MOREX.r2.5HG0426900
744	HORVU.MOREX.r2.5HG0426930
745	HORVU.MOREX.r2.5HG0426980
746	HORVU.MOREX.r2.5HG0427130
747	HORVU.MOREX.r2.5HG0429060
748	HORVU.MOREX.r2.5HG0429320
749	HORVU.MOREX.r2.5HG0430490
750	HORVU.MOREX.r2.5HG0430740
751	HORVU.MOREX.r2.5HG0432540
752	HORVU.MOREX.r2.5HG0432660
753	HORVU.MOREX.r2.5HG0432930
754	HORVU.MOREX.r2.5HG0434300
755	HORVU.MOREX.r2.5HG0438090
756	HORVU.MOREX.r2.5HG0438130
757	HORVU.MOREX.r2.5HG0438560
758	HORVU.MOREX.r2.5HG0439320
759	HORVU.MOREX.r2.5HG0439370
760	HORVU.MOREX.r2.5HG0439660
761	HORVU.MOREX.r2.5HG0439820
762	HORVU.MOREX.r2.5HG0440050
763	HORVU.MOREX.r2.5HG0440060
764	HORVU.MOREX.r2.5HG0442100
765	HORVU.MOREX.r2.5HG0444490
766	HORVU.MOREX.r2.5HG0445330
767	HORVU.MOREX.r2.5HG0445350
768	HORVU.MOREX.r2.5HG0445660
769	HORVU.MOREX.r2.5HG0445840
770	HORVU.MOREX.r2.5HG0446180
771	HORVU.MOREX.r2.5HG0446440
772	HORVU.MOREX.r2.6HG0447940
773	HORVU.MOREX.r2.6HG0448700
774	HORVU.MOREX.r2.6HG0448730
775	HORVU.MOREX.r2.6HG0449850
776	HORVU.MOREX.r2.6HG0450740
777	HORVU.MOREX.r2.6HG0451700
778	HORVU.MOREX.r2.6HG0452010
779	HORVU.MOREX.r2.6HG0453610
780	HORVU.MOREX.r2.6HG0453850
781	HORVU.MOREX.r2.6HG0454350
782	HORVU.MOREX.r2.6HG0455100
783	HORVU.MOREX.r2.6HG0456210
784	HORVU.MOREX.r2.6HG0456610
785	HORVU.MOREX.r2.6HG0458920
786	HORVU.MOREX.r2.6HG0460760
787	HORVU.MOREX.r2.6HG0461510
788	HORVU.MOREX.r2.6HG0461980
789	HORVU.MOREX.r2.6HG0463510
790	HORVU.MOREX.r2.6HG0464620
791	HORVU.MOREX.r2.6HG0466150
792	HORVU.MOREX.r2.6HG0466320
793	HORVU.MOREX.r2.6HG0467420
794	HORVU.MOREX.r2.6HG0467470
795	HORVU.MOREX.r2.6HG0468650
796	HORVU.MOREX.r2.6HG0470060
797	HORVU.MOREX.r2.6HG0473020
798	HORVU.MOREX.r2.6HG0473090
799	HORVU.MOREX.r2.6HG0473120
800	HORVU.MOREX.r2.6HG0473310
801	HORVU.MOREX.r2.6HG0473580
802	HORVU.MOREX.r2.6HG0474050
803	HORVU.MOREX.r2.6HG0474150
804	HORVU.MOREX.r2.6HG0474900
805	HORVU.MOREX.r2.6HG0475190
806	HORVU.MOREX.r2.6HG0476390
807	HORVU.MOREX.r2.6HG0476410
808	HORVU.MOREX.r2.6HG0476770
809	HORVU.MOREX.r2.6HG0477370
810	HORVU.MOREX.r2.6HG0477410
811	HORVU.MOREX.r2.6HG0477810
812	HORVU.MOREX.r2.6HG0478410
813	HORVU.MOREX.r2.6HG0479060
814	HORVU.MOREX.r2.6HG0479930
815	HORVU.MOREX.r2.6HG0480050
816	HORVU.MOREX.r2.6HG0480860
817	HORVU.MOREX.r2.6HG0481130
818	HORVU.MOREX.r2.6HG0481590
819	HORVU.MOREX.r2.6HG0482230
820	HORVU.MOREX.r2.6HG0482810
821	HORVU.MOREX.r2.6HG0482980
822	HORVU.MOREX.r2.6HG0484650
823	HORVU.MOREX.r2.6HG0486140
824	HORVU.MOREX.r2.6HG0486450
825	HORVU.MOREX.r2.6HG0486840
826	HORVU.MOREX.r2.6HG0487260
827	HORVU.MOREX.r2.6HG0488970
828	HORVU.MOREX.r2.6HG0490780
829	HORVU.MOREX.r2.6HG0491960
830	HORVU.MOREX.r2.6HG0492450
831	HORVU.MOREX.r2.6HG0492640
832	HORVU.MOREX.r2.6HG0494300
833	HORVU.MOREX.r2.6HG0494650
834	HORVU.MOREX.r2.6HG0494680
835	HORVU.MOREX.r2.6HG0495520
836	HORVU.MOREX.r2.6HG0496840
837	HORVU.MOREX.r2.6HG0497080
838	HORVU.MOREX.r2.6HG0497340
839	HORVU.MOREX.r2.6HG0497430
840	HORVU.MOREX.r2.6HG0498370
841	HORVU.MOREX.r2.6HG0499790
842	HORVU.MOREX.r2.6HG0500020
843	HORVU.MOREX.r2.6HG0500070
844	HORVU.MOREX.r2.6HG0500540
845	HORVU.MOREX.r2.6HG0500690
846	HORVU.MOREX.r2.6HG0500890
847	HORVU.MOREX.r2.6HG0501820
848	HORVU.MOREX.r2.6HG0502270
849	HORVU.MOREX.r2.6HG0502480
850	HORVU.MOREX.r2.6HG0502900
851	HORVU.MOREX.r2.6HG0503420
852	HORVU.MOREX.r2.6HG0504490
853	HORVU.MOREX.r2.6HG0504990
854	HORVU.MOREX.r2.6HG0505020
855	HORVU.MOREX.r2.6HG0506510
856	HORVU.MOREX.r2.6HG0506660
857	HORVU.MOREX.r2.6HG0506830
858	HORVU.MOREX.r2.6HG0507030
859	HORVU.MOREX.r2.6HG0508810
860	HORVU.MOREX.r2.6HG0510120
861	HORVU.MOREX.r2.6HG0510250
862	HORVU.MOREX.r2.6HG0510560
863	HORVU.MOREX.r2.6HG0510830
864	HORVU.MOREX.r2.6HG0511420
865	HORVU.MOREX.r2.6HG0511450
866	HORVU.MOREX.r2.6HG0511590
867	HORVU.MOREX.r2.6HG0511970
868	HORVU.MOREX.r2.6HG0512330
869	HORVU.MOREX.r2.6HG0512370
870	HORVU.MOREX.r2.6HG0512380
871	HORVU.MOREX.r2.6HG0512570
872	HORVU.MOREX.r2.6HG0512600
873	HORVU.MOREX.r2.6HG0512690
874	HORVU.MOREX.r2.6HG0513090
875	HORVU.MOREX.r2.6HG0513110
876	HORVU.MOREX.r2.6HG0513120
877	HORVU.MOREX.r2.6HG0513130
878	HORVU.MOREX.r2.6HG0513390
879	HORVU.MOREX.r2.6HG0513420
880	HORVU.MOREX.r2.6HG0513430
881	HORVU.MOREX.r2.6HG0513540
882	HORVU.MOREX.r2.6HG0514320
883	HORVU.MOREX.r2.6HG0514330
884	HORVU.MOREX.r2.6HG0516050
885	HORVU.MOREX.r2.6HG0516720
886	HORVU.MOREX.r2.6HG0520070
887	HORVU.MOREX.r2.6HG0520850
888	HORVU.MOREX.r2.6HG0520980
889	HORVU.MOREX.r2.6HG0521260
890	HORVU.MOREX.r2.6HG0521450
891	HORVU.MOREX.r2.6HG0521950
892	HORVU.MOREX.r2.6HG0521960
893	HORVU.MOREX.r2.6HG0522540
894	HORVU.MOREX.r2.6HG0522770
895	HORVU.MOREX.r2.6HG0522810
896	HORVU.MOREX.r2.6HG0523080
897	HORVU.MOREX.r2.6HG0523610
898	HORVU.MOREX.r2.6HG0525660
899	HORVU.MOREX.r2.6HG0526770
900	HORVU.MOREX.r2.7HG0527240
901	HORVU.MOREX.r2.7HG0527500
902	HORVU.MOREX.r2.7HG0528420
903	HORVU.MOREX.r2.7HG0528790
904	HORVU.MOREX.r2.7HG0528920
905	HORVU.MOREX.r2.7HG0529070
906	HORVU.MOREX.r2.7HG0529080
907	HORVU.MOREX.r2.7HG0529350
908	HORVU.MOREX.r2.7HG0529500
909	HORVU.MOREX.r2.7HG0531590
910	HORVU.MOREX.r2.7HG0532230
911	HORVU.MOREX.r2.7HG0533750
912	HORVU.MOREX.r2.7HG0533870
913	HORVU.MOREX.r2.7HG0535240
914	HORVU.MOREX.r2.7HG0535920
915	HORVU.MOREX.r2.7HG0536870
916	HORVU.MOREX.r2.7HG0537350
917	HORVU.MOREX.r2.7HG0539420
918	HORVU.MOREX.r2.7HG0542610
919	HORVU.MOREX.r2.7HG0542620
920	HORVU.MOREX.r2.7HG0543930
921	HORVU.MOREX.r2.7HG0544060
922	HORVU.MOREX.r2.7HG0545200
923	HORVU.MOREX.r2.7HG0545260
924	HORVU.MOREX.r2.7HG0545310
925	HORVU.MOREX.r2.7HG0545500
926	HORVU.MOREX.r2.7HG0546030
927	HORVU.MOREX.r2.7HG0546220
928	HORVU.MOREX.r2.7HG0546350
929	HORVU.MOREX.r2.7HG0546720
930	HORVU.MOREX.r2.7HG0547210
931	HORVU.MOREX.r2.7HG0547360
932	HORVU.MOREX.r2.7HG0547450
933	HORVU.MOREX.r2.7HG0547890
934	HORVU.MOREX.r2.7HG0548000
935	HORVU.MOREX.r2.7HG0549040
936	HORVU.MOREX.r2.7HG0550050
937	HORVU.MOREX.r2.7HG0551090
938	HORVU.MOREX.r2.7HG0551210
939	HORVU.MOREX.r2.7HG0551320
940	HORVU.MOREX.r2.7HG0551540
941	HORVU.MOREX.r2.7HG0552030
942	HORVU.MOREX.r2.7HG0552570
943	HORVU.MOREX.r2.7HG0552920
944	HORVU.MOREX.r2.7HG0553530
945	HORVU.MOREX.r2.7HG0553660
946	HORVU.MOREX.r2.7HG0553710
947	HORVU.MOREX.r2.7HG0554390
948	HORVU.MOREX.r2.7HG0554720
949	HORVU.MOREX.r2.7HG0555560
950	HORVU.MOREX.r2.7HG0557130
951	HORVU.MOREX.r2.7HG0557140
952	HORVU.MOREX.r2.7HG0557160
953	HORVU.MOREX.r2.7HG0557180
954	HORVU.MOREX.r2.7HG0559130
955	HORVU.MOREX.r2.7HG0559150
956	HORVU.MOREX.r2.7HG0559220
957	HORVU.MOREX.r2.7HG0560200
958	HORVU.MOREX.r2.7HG0560560
959	HORVU.MOREX.r2.7HG0560950
960	HORVU.MOREX.r2.7HG0561220
961	HORVU.MOREX.r2.7HG0561300
962	HORVU.MOREX.r2.7HG0561340
963	HORVU.MOREX.r2.7HG0561660
964	HORVU.MOREX.r2.7HG0563410
965	HORVU.MOREX.r2.7HG0564840
966	HORVU.MOREX.r2.7HG0565420
967	HORVU.MOREX.r2.7HG0565500
968	HORVU.MOREX.r2.7HG0566520
969	HORVU.MOREX.r2.7HG0567190
970	HORVU.MOREX.r2.7HG0567710
971	HORVU.MOREX.r2.7HG0569240
972	HORVU.MOREX.r2.7HG0569900
973	HORVU.MOREX.r2.7HG0570570
974	HORVU.MOREX.r2.7HG0570680
975	HORVU.MOREX.r2.7HG0571260
976	HORVU.MOREX.r2.7HG0571580
977	HORVU.MOREX.r2.7HG0574040
978	HORVU.MOREX.r2.7HG0578790
979	HORVU.MOREX.r2.7HG0579590
980	HORVU.MOREX.r2.7HG0580050
981	HORVU.MOREX.r2.7HG0584520
982	HORVU.MOREX.r2.7HG0584900
983	HORVU.MOREX.r2.7HG0585130
984	HORVU.MOREX.r2.7HG0585950
985	HORVU.MOREX.r2.7HG0586110
986	HORVU.MOREX.r2.7HG0586120
987	HORVU.MOREX.r2.7HG0586240
988	HORVU.MOREX.r2.7HG0586460
989	HORVU.MOREX.r2.7HG0587860
990	HORVU.MOREX.r2.7HG0590490
991	HORVU.MOREX.r2.7HG0591540
992	HORVU.MOREX.r2.7HG0592120
993	HORVU.MOREX.r2.7HG0592410
994	HORVU.MOREX.r2.7HG0592460
995	HORVU.MOREX.r2.7HG0592670
996	HORVU.MOREX.r2.7HG0592820
997	HORVU.MOREX.r2.7HG0593060
998	HORVU.MOREX.r2.7HG0593200
999	HORVU.MOREX.r2.7HG0594660
1000	HORVU.MOREX.r2.7HG0595470
1001	HORVU.MOREX.r2.7HG0595660
1002	HORVU.MOREX.r2.7HG0596460
1003	HORVU.MOREX.r2.7HG0596940
1004	HORVU.MOREX.r2.7HG0597140
1005	HORVU.MOREX.r2.7HG0597600
1006	HORVU.MOREX.r2.7HG0597650
1007	HORVU.MOREX.r2.7HG0598200
1008	HORVU.MOREX.r2.7HG0598390
1009	HORVU.MOREX.r2.7HG0598510
1010	HORVU.MOREX.r2.7HG0599430
1011	HORVU.MOREX.r2.7HG0601310
1012	HORVU.MOREX.r2.7HG0602490
1013	HORVU.MOREX.r2.7HG0603550
1014	HORVU.MOREX.r2.7HG0603620
1015	HORVU.MOREX.r2.7HG0603990
1016	HORVU.MOREX.r2.7HG0604570
1017	HORVU.MOREX.r2.7HG0604740
1018	HORVU.MOREX.r2.7HG0604970
1019	HORVU.MOREX.r2.7HG0604980
1020	HORVU.MOREX.r2.7HG0605200
1021	HORVU.MOREX.r2.7HG0606170
1022	HORVU.MOREX.r2.7HG0606280
1023	HORVU.MOREX.r2.7HG0609170
1024	HORVU.MOREX.r2.7HG0609560
1025	HORVU.MOREX.r2.7HG0611720
1026	HORVU.MOREX.r2.7HG0612810
1027	HORVU.MOREX.r2.7HG0613030
1028	HORVU.MOREX.r2.7HG0613160
1029	HORVU.MOREX.r2.7HG0614410
1030	HORVU.MOREX.r2.7HG0615020
1031	HORVU.MOREX.r2.7HG0615380
1032	HORVU.MOREX.r2.7HG0615530
1033	HORVU.MOREX.r2.7HG0616530
1034	HORVU.MOREX.r2.7HG0617660
1035	HORVU.MOREX.r2.7HG0618070
1036	HORVU.MOREX.r2.7HG0619010
1037	HORVU.MOREX.r2.7HG0620510
1038	HORVU.MOREX.r2.7HG0620520
1039	HORVU.MOREX.r2.7HG0621780
1040	HORVU.MOREX.r2.7HG0622160
1041	HORVU.MOREX.r2.7HG0622180
1042	HORVU.MOREX.r2.7HG0622280
1043	HORVU.MOREX.r2.7HG0622300
1044	HORVU.MOREX.r2.7HG0622490
1045	HORVU.MOREX.r2.7HG0622640
1046	HORVU.MOREX.r2.7HG0622690
1047	HORVU.MOREX.r2.7HG0622710
1048	HORVU.MOREX.r2.7HG0623430
1049	HORVU.MOREX.r2.UnG0624140
1050	HORVU.MOREX.r2.UnG0624780
1051	HORVU.MOREX.r2.UnG0629710
1052	HORVU.MOREX.r2.UnG0631410
1053	HORVU.MOREX.r2.UnG0631420
1054	HORVU.MOREX.r2.UnG0631540
1055	HORVU.MOREX.r2.UnG0633250
1056	HORVU.MOREX.r2.UnG0635020
1057	HORVU.MOREX.r2.UnG0635540

## Sheet: Al_en_yellow_Hub_genes
	MM	GS
HORVU.MOREX.r2.1HG0000040	0.827171	0.614889
HORVU.MOREX.r2.1HG0005380	0.828598	0.817221
HORVU.MOREX.r2.1HG0011450	0.905351	0.745538
HORVU.MOREX.r2.1HG0013640	0.924584	0.767543
HORVU.MOREX.r2.1HG0014980	0.853077	0.739651
HORVU.MOREX.r2.1HG0017040	0.900364	0.708078
HORVU.MOREX.r2.1HG0017090	0.926639	0.658526
HORVU.MOREX.r2.1HG0025170	0.815058	0.654256
HORVU.MOREX.r2.1HG0030490	0.909397	0.835902
HORVU.MOREX.r2.1HG0033390	0.952107	0.820295
HORVU.MOREX.r2.1HG0035630	0.922354	0.718678
HORVU.MOREX.r2.1HG0037080	0.805688	0.716512
HORVU.MOREX.r2.1HG0037930	0.807972	0.737924
HORVU.MOREX.r2.1HG0042360	0.956718	0.606555
HORVU.MOREX.r2.1HG0042830	0.877249	0.745322
HORVU.MOREX.r2.1HG0046130	0.906246	0.673219
HORVU.MOREX.r2.1HG0048290	0.957805	0.630758
HORVU.MOREX.r2.1HG0051940	0.857093	0.835648
HORVU.MOREX.r2.1HG0053620	0.874992	0.645423
HORVU.MOREX.r2.1HG0054470	0.958078	0.628167
HORVU.MOREX.r2.1HG0058760	0.909199	0.672319
HORVU.MOREX.r2.1HG0059960	0.851374	0.689718
HORVU.MOREX.r2.1HG0065010	0.89611	0.806801
HORVU.MOREX.r2.1HG0065500	0.885392	0.720851
HORVU.MOREX.r2.1HG0066750	0.938784	0.738958
HORVU.MOREX.r2.1HG0076220	0.907415	0.650108
HORVU.MOREX.r2.1HG0076230	0.860375	0.642448
HORVU.MOREX.r2.1HG0077010	0.919289	0.706521
HORVU.MOREX.r2.2HG0082640	0.898521	0.778
HORVU.MOREX.r2.2HG0089770	0.85746	0.650066
HORVU.MOREX.r2.2HG0092470	0.828075	0.639784
HORVU.MOREX.r2.2HG0092580	0.839162	0.640508
HORVU.MOREX.r2.2HG0095480	0.938535	0.832189
HORVU.MOREX.r2.2HG0096190	0.911586	0.773993
HORVU.MOREX.r2.2HG0096570	0.836975	0.687739
HORVU.MOREX.r2.2HG0099940	0.953427	0.615892
HORVU.MOREX.r2.2HG0101570	0.944691	0.669059
HORVU.MOREX.r2.2HG0102050	0.842915	0.634447
HORVU.MOREX.r2.2HG0105020	0.824235	0.784626
HORVU.MOREX.r2.2HG0114080	0.959174	0.719531
HORVU.MOREX.r2.2HG0114140	0.962342	0.72014
HORVU.MOREX.r2.2HG0128270	0.899936	0.750598
HORVU.MOREX.r2.2HG0128400	0.837899	0.711088
HORVU.MOREX.r2.2HG0136020	0.813119	0.859659
HORVU.MOREX.r2.2HG0136560	0.939522	0.610758
HORVU.MOREX.r2.2HG0140340	0.857568	0.81998
HORVU.MOREX.r2.2HG0141380	0.890435	0.80459
HORVU.MOREX.r2.2HG0142530	0.869686	0.756498
HORVU.MOREX.r2.2HG0147070	0.808956	0.640585
HORVU.MOREX.r2.2HG0148400	0.935091	0.683333
HORVU.MOREX.r2.2HG0150010	0.886495	0.656513
HORVU.MOREX.r2.2HG0159910	0.906253	0.684176
HORVU.MOREX.r2.2HG0159920	0.867281	0.667551
HORVU.MOREX.r2.2HG0160740	0.92853	0.733788
HORVU.MOREX.r2.2HG0160760	0.951529	0.644761
HORVU.MOREX.r2.2HG0161410	0.952166	0.725435
HORVU.MOREX.r2.2HG0165430	0.876158	0.758404
HORVU.MOREX.r2.2HG0165660	0.918327	0.700287
HORVU.MOREX.r2.2HG0165840	0.974698	0.66478
HORVU.MOREX.r2.2HG0168290	0.945208	0.757915
HORVU.MOREX.r2.2HG0169690	0.819363	0.840549
HORVU.MOREX.r2.2HG0173480	0.930379	0.809575
HORVU.MOREX.r2.2HG0180660	0.926386	0.72669
HORVU.MOREX.r2.3HG0182110	0.800197	0.62255
HORVU.MOREX.r2.3HG0184130	0.852145	0.673673
HORVU.MOREX.r2.3HG0197420	0.869047	0.673198
HORVU.MOREX.r2.3HG0197470	0.921682	0.759373
HORVU.MOREX.r2.3HG0205160	0.924208	0.645425
HORVU.MOREX.r2.3HG0210840	0.940553	0.745087
HORVU.MOREX.r2.3HG0224260	0.842899	0.747627
HORVU.MOREX.r2.3HG0224740	0.952736	0.759406
HORVU.MOREX.r2.3HG0225000	0.851349	0.854615
HORVU.MOREX.r2.3HG0226300	0.961075	0.751479
HORVU.MOREX.r2.3HG0227960	0.858944	0.742075
HORVU.MOREX.r2.3HG0236930	0.879293	0.767879
HORVU.MOREX.r2.3HG0237180	0.899945	0.811884
HORVU.MOREX.r2.3HG0237280	0.920389	0.674724
HORVU.MOREX.r2.3HG0242210	0.860907	0.720694
HORVU.MOREX.r2.3HG0250270	0.915819	0.611382
HORVU.MOREX.r2.3HG0251070	0.886336	0.804734
HORVU.MOREX.r2.3HG0256810	0.818436	0.730141
HORVU.MOREX.r2.3HG0257720	0.810084	0.600623
HORVU.MOREX.r2.3HG0257750	0.881988	0.759643
HORVU.MOREX.r2.3HG0257820	0.911048	0.623588
HORVU.MOREX.r2.3HG0259570	0.961238	0.658029
HORVU.MOREX.r2.3HG0261180	0.883047	0.68511
HORVU.MOREX.r2.3HG0262620	0.929667	0.630404
HORVU.MOREX.r2.3HG0266050	0.942699	0.705394
HORVU.MOREX.r2.3HG0267700	0.824694	0.697056
HORVU.MOREX.r2.3HG0273420	0.961362	0.784451
HORVU.MOREX.r2.4HG0280010	0.816888	0.789778
HORVU.MOREX.r2.4HG0287740	0.870752	0.767415
HORVU.MOREX.r2.4HG0288820	0.905604	0.708063
HORVU.MOREX.r2.4HG0289400	0.879275	0.647082
HORVU.MOREX.r2.4HG0289460	0.91799	0.76643
HORVU.MOREX.r2.4HG0290030	0.946012	0.735054
HORVU.MOREX.r2.4HG0290070	0.96611	0.653799
HORVU.MOREX.r2.4HG0291950	0.830566	0.77
HORVU.MOREX.r2.4HG0297630	0.816752	0.755462
HORVU.MOREX.r2.4HG0312560	0.898994	0.70785
HORVU.MOREX.r2.4HG0317950	0.828014	0.674638
HORVU.MOREX.r2.4HG0320280	0.842828	0.647124
HORVU.MOREX.r2.4HG0323810	0.902378	0.715623
HORVU.MOREX.r2.4HG0327670	0.947178	0.657363
HORVU.MOREX.r2.4HG0329630	0.916123	0.602589
HORVU.MOREX.r2.4HG0335780	0.863752	0.609061
HORVU.MOREX.r2.4HG0341190	0.87011	0.600017
HORVU.MOREX.r2.4HG0342510	0.870373	0.692028
HORVU.MOREX.r2.4HG0347310	0.933301	0.6121
HORVU.MOREX.r2.5HG0351090	0.890934	0.627954
HORVU.MOREX.r2.5HG0354170	0.932787	0.772304
HORVU.MOREX.r2.5HG0355770	0.880792	0.67888
HORVU.MOREX.r2.5HG0369430	0.828499	0.688631
HORVU.MOREX.r2.5HG0386840	0.911342	0.830057
HORVU.MOREX.r2.5HG0399880	0.937654	0.719224
HORVU.MOREX.r2.5HG0400900	0.884758	0.606623
HORVU.MOREX.r2.5HG0402390	0.80343	0.663883
HORVU.MOREX.r2.5HG0402550	0.930598	0.728862
HORVU.MOREX.r2.5HG0403700	0.878236	0.667049
HORVU.MOREX.r2.5HG0404380	0.941792	0.6632
HORVU.MOREX.r2.5HG0406200	0.921767	0.605747
HORVU.MOREX.r2.5HG0407150	0.929283	0.728642
HORVU.MOREX.r2.5HG0410590	0.841985	0.765664
HORVU.MOREX.r2.5HG0421340	0.883366	0.788558
HORVU.MOREX.r2.5HG0423130	0.879131	0.652566
HORVU.MOREX.r2.5HG0424470	0.866916	0.64215
HORVU.MOREX.r2.5HG0425830	0.857133	0.750354
HORVU.MOREX.r2.5HG0426900	0.828655	0.609403
HORVU.MOREX.r2.5HG0432930	0.820139	0.680093
HORVU.MOREX.r2.5HG0438090	0.844509	0.606789
HORVU.MOREX.r2.5HG0439660	0.802701	0.689833
HORVU.MOREX.r2.5HG0440060	0.816906	0.810091
HORVU.MOREX.r2.5HG0445330	0.934858	0.621271
HORVU.MOREX.r2.6HG0450740	0.922864	0.633616
HORVU.MOREX.r2.6HG0453610	0.968049	0.742407
HORVU.MOREX.r2.6HG0461510	0.8423	0.78235
HORVU.MOREX.r2.6HG0473020	0.874398	0.643845
HORVU.MOREX.r2.6HG0473090	0.814285	0.836351
HORVU.MOREX.r2.6HG0474900	0.881326	0.610662
HORVU.MOREX.r2.6HG0480860	0.928376	0.635521
HORVU.MOREX.r2.6HG0484650	0.896433	0.648838
HORVU.MOREX.r2.6HG0492450	0.931045	0.746237
HORVU.MOREX.r2.6HG0494300	0.826382	0.642669
HORVU.MOREX.r2.6HG0500540	0.844795	0.670746
HORVU.MOREX.r2.6HG0501820	0.930664	0.74602
HORVU.MOREX.r2.6HG0510120	0.954689	0.602598
HORVU.MOREX.r2.6HG0512380	0.928449	0.784299
HORVU.MOREX.r2.6HG0513090	0.87994	0.611476
HORVU.MOREX.r2.6HG0513120	0.949194	0.707743
HORVU.MOREX.r2.6HG0513420	0.93592	0.668564
HORVU.MOREX.r2.6HG0513430	0.842799	0.698152
HORVU.MOREX.r2.6HG0516720	0.896846	0.772245
HORVU.MOREX.r2.6HG0521450	0.860853	0.695774
HORVU.MOREX.r2.6HG0521950	0.811976	0.656928
HORVU.MOREX.r2.6HG0521960	0.854377	0.646719
HORVU.MOREX.r2.6HG0525660	0.908622	0.672086
HORVU.MOREX.r2.7HG0528920	0.970464	0.615508
HORVU.MOREX.r2.7HG0533870	0.806901	0.619647
HORVU.MOREX.r2.7HG0542610	0.932588	0.608786
HORVU.MOREX.r2.7HG0542620	0.912961	0.657956
HORVU.MOREX.r2.7HG0547210	0.877753	0.703136
HORVU.MOREX.r2.7HG0550050	0.88576	0.778838
HORVU.MOREX.r2.7HG0552030	0.871865	0.630477
HORVU.MOREX.r2.7HG0552920	0.871995	0.845779
HORVU.MOREX.r2.7HG0554720	0.83278	0.734804
HORVU.MOREX.r2.7HG0555560	0.829751	0.624997
HORVU.MOREX.r2.7HG0557160	0.952613	0.815388
HORVU.MOREX.r2.7HG0557180	0.844989	0.677676
HORVU.MOREX.r2.7HG0559220	0.811019	0.643536
HORVU.MOREX.r2.7HG0561660	0.915023	0.846694
HORVU.MOREX.r2.7HG0565420	0.86941	0.685925
HORVU.MOREX.r2.7HG0565500	0.902359	0.628047
HORVU.MOREX.r2.7HG0567190	0.947067	0.689602
HORVU.MOREX.r2.7HG0567710	0.813343	0.706008
HORVU.MOREX.r2.7HG0584900	0.800286	0.609645
HORVU.MOREX.r2.7HG0587860	0.903784	0.640482
HORVU.MOREX.r2.7HG0593200	0.907573	0.616351
HORVU.MOREX.r2.7HG0595660	0.824969	0.607258
HORVU.MOREX.r2.7HG0596940	0.887051	0.632219
HORVU.MOREX.r2.7HG0601310	0.959338	0.700565
HORVU.MOREX.r2.7HG0603990	0.832938	0.601324
HORVU.MOREX.r2.7HG0604570	0.864773	0.79354
HORVU.MOREX.r2.7HG0604970	0.861156	0.624628
HORVU.MOREX.r2.7HG0606170	0.860713	0.666138
HORVU.MOREX.r2.7HG0619010	0.803712	0.643651
HORVU.MOREX.r2.7HG0622300	0.909996	0.82895
HORVU.MOREX.r2.7HG0622690	0.866589	0.747354
HORVU.MOREX.r2.7HG0622710	0.813303	0.826289
HORVU.MOREX.r2.7HG0623430	0.892888	0.732806
HORVU.MOREX.r2.UnG0631420	0.842799	0.698152

## Sheet: MEyellow_TF
	Gene ID
MYB108	HORVU.MOREX.r2.1HG0013150
NAC096	HORVU.MOREX.r2.1HG0041130
MYBH	HORVU.MOREX.r2.1HG0045820
MYB86	HORVU.MOREX.r2.1HG0065010
CYP72A9	HORVU.MOREX.r2.2HG0095480
CYP77A4	HORVU.MOREX.r2.2HG0136560
ANAC104	HORVU.MOREX.r2.2HG0140030
NID1	HORVU.MOREX.r2.3HG0196290
CYP96A10	HORVU.MOREX.r2.3HG0197470
CYP72A14	HORVU.MOREX.r2.3HG0226820
MYB61	HORVU.MOREX.r2.3HG0234850
MYB52	HORVU.MOREX.r2.4HG0288820
MYB59	HORVU.MOREX.r2.4HG0299320
MYB78	HORVU.MOREX.r2.4HG0316960
WRKY39	HORVU.MOREX.r2.5HG0423130
CYP76C4	HORVU.MOREX.r2.7HG0529350
CYP71B2	HORVU.MOREX.r2.7HG0545260
CYP78A9	HORVU.MOREX.r2.7HG0570570
CYP706A4	HORVU.MOREX.r2.7HG0570680
CYP735A1	HORVU.MOREX.r2.7HG0586110
